# Supplementary material for: Transcellular chaperone signaling is an intercellular stress-response distinct from the HSF-1–mediated heat shock response
Source: PLoS Biol. 2023 Feb 13;21(2):e3001605. doi: 10.1371/journal.pbio.3001605 (PMC9956597; doi:10.1371/journal.pbio.3001605)
Supplement: S5 Table — (XLSX) [file pbio.3001605.s010.xlsx]

## Sheet: chaperones
C. elegans chaperone genes [Brehme et al. 2014]
gene id	sequence	gene name
WBGene00000092	F32A6.4	ags-3
WBGene00000236	F57B10.11	bag-1
WBGene00000244	T25F10.5	bbs-8
WBGene00000377	T05C12.7	cct-1
WBGene00000378	T21B10.7	cct-2
WBGene00000379	K01C8.10	cct-4
WBGene00000380	C07G2.3	cct-5
WBGene00000381	F01F1.8	cct-6
WBGene00000412	F35E8.11	cdr-1
WBGene00000500	T09B4.10	chn-1
WBGene00000567	ZK632.6	cnx-1
WBGene00000802	Y38A10A.5	crt-1
WBGene00000877	Y49A3A.5	cyn-1
WBGene00000878	ZK520.5	cyn-2
WBGene00000879	Y75B12B.5	cyn-3
WBGene00000880	F59E10.2	cyn-4
WBGene00000881	F31C3.1	cyn-5
WBGene00000882	F42G9.2	cyn-6
WBGene00000883	Y75B12B.2	cyn-7
WBGene00000884	D1009.2	cyn-8
WBGene00000885	T27D1.1	cyn-9
WBGene00000886	B0252.4	cyn-10
WBGene00000887	T01B7.4	cyn-11
WBGene00000888	C34D4.12	cyn-12
WBGene00000889	Y116A8C.34	cyn-13
WBGene00000890	F39H2.2	sig-7
WBGene00000891	Y87G2A.6	cyn-15
WBGene00000892	Y17G7B.9	cyn-16
WBGene00000915	C47E8.5	daf-21
WBGene00001019	B0035.14	dnj-1
WBGene00001020	B0035.2	dnj-2
WBGene00001021	C01G10.12	dnj-3
WBGene00001022	C01G8.4	dnj-4
WBGene00001023	C04A2.7	dnj-5
WBGene00001025	C55B6.2	dnj-7
WBGene00001026	C56C10.13	dnj-8
WBGene00001027	F11G11.7	dnj-9
WBGene00001028	F22B7.5	dnj-10
WBGene00001029	F38A5.13	dnj-11
WBGene00001030	F39B2.10	dnj-12
WBGene00001031	F54D5.8	dnj-13
WBGene00001032	K02G10.8	dnj-14
WBGene00001033	K08D10.2	dnj-15
WBGene00001034	R74.4	dnj-16
WBGene00001035	T03F6.2	dnj-17
WBGene00001036	T04A8.9	dnj-18
WBGene00001037	T05C3.5	dnj-19
WBGene00001038	T15H9.7	dnj-20
WBGene00001039	T19B4.4	dnj-21
WBGene00001040	T23B12.7	dnj-22
WBGene00001041	T24H10.3	dnj-23
WBGene00001042	W03A5.7	dnj-24
WBGene00001043	W07A8.3	dnj-25
WBGene00001044	Y39C12A.8	dnj-26
WBGene00001045	Y47H9C.5	dnj-27
WBGene00001046	Y54E10BL.4	dnj-28
WBGene00001047	Y63D3A.6	dnj-29
WBGene00001048	Y71F9B.16	dnj-30
WBGene00001073	F46E10.9	dpy-11
WBGene00001077	Y47D3B.10	dpy-18
WBGene00001129	C27H5.7	dyf-13
WBGene00001134	D2013.5	eat-3
WBGene00001281	F10B5.6	emb-27
WBGene00001334	Y105E8B.8	ero-1
WBGene00001426	F36H1.1	fkb-1
WBGene00001427	Y18D10A.19	fkb-2
WBGene00001428	C05C8.3	fkb-3
WBGene00001429	ZC455.10	fkb-4
WBGene00001430	C50F2.6	fkb-5
WBGene00001431	F31D4.3	fkb-6
WBGene00001432	B0511.1	fkb-7
WBGene00001433	Y18D10A.25	fkb-8
WBGene00002005	F26D10.3	hsp-1
WBGene00002007	C15H9.6	hsp-3
WBGene00002008	F43E2.8	hsp-4
WBGene00002010	C37H5.8	hsp-6
WBGene00002011	C14B9.1	hsp-12.2
WBGene00002012	F38E11.1	hsp-12.3
WBGene00002013	F38E11.2	hsp-12.6
WBGene00002015	T27E4.8	hsp-16.1
WBGene00002016	Y46H3A.3	hsp-16.2
WBGene00002017	T27E4.2	hsp-16.11
WBGene00002018	Y46H3A.2	hsp-16.41
WBGene00002019	T27E4.3	hsp-16.48
WBGene00002020	T27E4.9	hsp-16.49
WBGene00002021	F52E1.7	hsp-17
WBGene00002023	C09B8.6	hsp-25
WBGene00002024	C14F11.5	hsp-43
WBGene00002025	Y22D7AL.5	Hsp-60
WBGene00002026	C12C8.1	hsp-70
WBGene00002214	M7.2	klc-1
WBGene00002215	C18C4.10	klc-2
WBGene00002497	F52H3.1	let-268
WBGene00002850	C16A3.3	let-716
WBGene00003132	Y110A7A.17	mat-1
WBGene00003134	F10C5.1	mat-3
WBGene00003858	K04G7.3	ogt-1
WBGene00003870	C18E9.11	ooc-5
WBGene00003885	Y41G9A.1	osm-5
WBGene00003962	C14B1.1	pdi-1
WBGene00003963	C07A12.4	pdi-2
WBGene00003964	H06O01.1	pdi-3
WBGene00004014	Y37E3.9	phb-1
WBGene00004015	T24H7.1	phb-2
WBGene00004025	F35G2.4	phy-2
WBGene00004026	T20B3.7	phy-3
WBGene00004194	C34C6.6	prx-5
WBGene00004378	F18C12.2	rme-8
WBGene00004507	C18H9.7	rpy-1
WBGene00004798	F43D9.4	sip-1
WBGene00004885	Y73B6A.4	smg-7
WBGene00004978	Y47G6A.10	spg-7
WBGene00006059	F54C9.2	stc-1
WBGene00006597	Y37A1B.12	tor-1
WBGene00006598	Y37A1B.13	tor-2
WBGene00006760	H14N18.1	unc-23
WBGene00006781	F30H5.1	unc-45
WBGene00006889	T06G6.9	pfd-3
WBGene00007107	B0035.4	pfd-4
WBGene00007184	B0464.2	tpr-3
WBGene00007235	C01G10.8	C01G10.8
WBGene00007352	C06A1.1	cdc-48.1
WBGene00007443	C08F8.1	pfd-1
WBGene00007500	C09H10.6	nasp-1
WBGene00007786	C27H6.4	rmd-2
WBGene00007927	C34C12.8	GrpE
WBGene00008053	C41C4.8	cdc-48.2
WBGene00008148	C47E12.3	C47E12.3
WBGene00008281	C53D6.4	C53D6.4
WBGene00008296	C54D10.1	cdr-2
WBGene00008297	C54D10.2	cdr-3
WBGene00008371	D1054.3	D1054.3
WBGene00008412	D2030.2	D2030.2
WBGene00008591	F08H9.3	F08H9.3
WBGene00008592	F08H9.4	F08H9.4
WBGene00008646	F10C2.5	F10C2.5
WBGene00008714	F11F1.1	F11F1.1
WBGene00009004	F21C3.5	pfd-6
WBGene00009369	F33H2.6	F33H2.6
WBGene00009435	F35G2.1	F35G2.1
WBGene00009691	F44E5.4	F44E5.4
WBGene00009692	F44E5.5	F44E5.5
WBGene00009947	F52H3.5	F52H3.5
WBGene00010015	F54B3.3	atad-3
WBGene00010042	F54C9.6	bcs-1
WBGene00010097	F55C5.8	F55C5.8
WBGene00010470	K01D12.11	cdr-4
WBGene00010471	K01D12.12	cdr-6
WBGene00010472	K01D12.13	cdr-7
WBGene00010473	K01D12.14	cdr-5
WBGene00010640	K07F5.16	K07F5.16
WBGene00010703	K09A9.6	K09A9.6
WBGene00011480	T05E11.3	T05E11.3
WBGene00011735	T12D8.8	hip-1
WBGene00011771	T14G8.3	T14G8.3
WBGene00011906	T22A3.2	hsp-12.1
WBGene00012665	Y39B6A.2	pph-5
WBGene00012815	Y43F8B.4	phy-4
WBGene00012976	Y48A6C.3	sup-35
WBGene00013030	Y49E10.4	Y49E10.4
WBGene00013217	Y54G11A.8	ddl-3
WBGene00013343	Y59A8B.6	Y59A8B.6
WBGene00013919	ZC506.1	ZC506.1
WBGene00013997	ZK550.3	ZK550.3
WBGene00014004	ZK593.8	ZK593.8
WBGene00014114	ZK856.13	tag-315
WBGene00014233	ZK1128.7	ZK1128.7
WBGene00015168	B0403.4	tag-320
WBGene00015510	C06A6.5	C06A6.5
WBGene00015553	C06G3.7	trxr-1
WBGene00015752	C14B9.2	erp-72
WBGene00015916	C17G10.2	C17G10.2
WBGene00016250	C30C11.4	Hsp-110
WBGene00016278	C30H7.2	C30H7.2
WBGene00016314	C32D5.6	C32D5.6
WBGene00016390	C34B2.5	C34B2.5
WBGene00016391	C34B2.6	C34B2.6
WBGene00016446	C35D10.10	C35D10.10
WBGene00016837	C50F2.3	phi-4
WBGene00016944	C55B7.5	uri-1
WBGene00016966	C56C10.10	C56C10.10
WBGene00017046	D2021.1	utx-1
WBGene00017245	F08D12.1	tpr-4
WBGene00017983	F32D1.3	F32D1.3
WBGene00018071	F35H10.6	F35H10.6
WBGene00018175	F38B6.6	F38B6.6
WBGene00018358	F42G8.7	F42G8.7
WBGene00018656	F49H12.5	F49H12.5
WBGene00018782	F54A3.3	cct-3
WBGene00018790	F54C1.5	dyf-1
WBGene00018836	F54F2.9	F54F2.9
WBGene00019220	H20J04.5	pfd-2
WBGene00019461	K07A3.3	K07A3.3
WBGene00019762	M03F8.3	phi-12
WBGene00019893	R05F9.10	sgt-1
WBGene00019983	R09E12.3	sti-1
WBGene00020110	R151.7	trap-1
WBGene00020112	R151.9	pfd-5
WBGene00020391	T10B5.5	cct-7
WBGene00020553	T19A5.1	T19A5.1
WBGene00020600	T20B12.1	T20B12.1
WBGene00020781	T24H7.2	T24H7.2
WBGene00021097	W08F4.8	cdc-37
WBGene00021201	Y17G9B.4	Y17G9B.4
WBGene00021247	Y22D7AL.9	Y22D7AL.9
WBGene00021248	Y22D7AL.10	Hsp10/GroES
WBGene00021346	Y37E3.1	Y37E3.1
WBGene00021444	Y39A3CR.3	tpr-1
WBGene00021613	Y47A7.1	Y47A7.1
WBGene00021754	Y50D7A.4	Y50D7A.4
WBGene00021934	Y55F3AR.3	cct-8
WBGene00021943	Y55F3BR.6	Y55F3BR.6
WBGene00021973	Y57G7A.10	tpr-2
WBGene00022599	ZC395.10	p23
WBGene00022696	ZK328.7	ZK328.7
WBGene00022793	ZK686.3	ZK686.3
WBGene00022836	ZK973.11	ZK973.11
WBGene00043992	F58A4.14	F58A4.14
WBGene00044705	T22F3.12	T22F3.12

## Sheet: hsp-90int DE vs muscle enriched
Genes enriched in muscle			Updated nomenclature since Cao et al. 2017 published						Genes enriched in muscle (updated names)				Genes DE in hsp-90int k.d.					Overlap between gene sets
gene_id	symbol		original ID	original seq	merged id	merged seq	merged name		gene id	sequence	gene name		gene id	sequence	gene name	hsp-90int		gene id	sequence	gene name	hsp-90int
WBGene00021527	aakg-3		WBGene00015548	C06G1.5	WBGene00018373	F43B10.1	F43B10.1		WBGene00021527	Y41G9A.3	aakg-3		WBGene00018488	F46E10.1	acs-1	upregulated		WBGene00007155	B0379.1	B0379.1	upregulated
WBGene00000003	aat-2		WBGene00077591	C06G1.6	WBGene00018373	F43B10.1	F43B10.1		WBGene00000003	F07C3.7	aat-2		WBGene00000068	F17C8.1	acy-1	upregulated		WBGene00013058	Y51A2A.1	clec-247	upregulated
WBGene00000012	abf-1		WBGene00138725	C34E11.7	WBGene00044079	C34E11.3	tag-241		WBGene00000012	C50F2.9	abf-1		WBGene00000088	F32A7.6	aex-5	upregulated		WBGene00009049	F22B8.7	F22B8.7	upregulated
WBGene00009952	acaa-2		WBGene00269375	F35F10.19	WBGene00018054	F35F10.4	F35F10.4		WBGene00009952	F53A2.7	acaa-2		WBGene00017088	E01A2.6	akir-1	upregulated		WBGene00018055	F35F10.5	F35F10.5	upregulated
WBGene00020366	acdh-10		WBGene00018308	F41G4.4	WBGene00018309	F41G4.5	F41G4.5		WBGene00020366	T08G2.3	acdh-10		WBGene00000108	K04F1.15	alh-2	upregulated		WBGene00019407	K05F1.5	lect-2	upregulated
WBGene00019433	acdh-3		WBGene00011385	T02G6.2	WBGene00006876	ZK1151.1	vab-10		WBGene00019433	K06A5.6	acdh-3		WBGene00009706	F44G3.2	argk-1	upregulated		WBGene00003511	F46G10.6	mxl-3	upregulated
WBGene00020812	acdh-7		WBGene00020331	T07H6.4	WBGene00002976	T07H6.5	lev-9		WBGene00020812	T25G12.5	acdh-7		WBGene00019730	M02D8.4	asns-2	upregulated		WBGene00003934	F54C1.7	pat-10	upregulated
WBGene00019406	acdh-8								WBGene00019406	K05F1.3	acdh-8		WBGene00000226	T06E4.3	atl-1	upregulated		WBGene00020895	T28D9.3	plpp-1.2	upregulated
WBGene00000035	ace-1								WBGene00000035	W09B12.1	ace-1		WBGene00015087	B0252.1	B0252.1	upregulated		WBGene00011004	R04B5.6	R04B5.6	upregulated
WBGene00016630	acer-1								WBGene00016630	C44B7.10	acer-1		WBGene00015163	B0361.9	B0361.9	upregulated		WBGene00006667	F29F11.4	twk-12	upregulated
WBGene00011106	acl-5								WBGene00011106	R07E3.5	acl-5		WBGene00007155	B0379.1	B0379.1	upregulated		WBGene00013081	Y51A2D.14	txt-14	upregulated
WBGene00000041	aco-2								WBGene00000041	F54H12.1	aco-2		WBGene00015261	B0563.1	B0563.1	upregulated		WBGene00021176	Y9C9A.1	txt-3	upregulated
WBGene00022770	acp-1								WBGene00022770	ZK563.6	acp-1		WBGene00206365	B0563.18	B0563.18	upregulated		WBGene00021235	Y19D10B.6	Y19D10B.6	upregulated
WBGene00000047	acr-8								WBGene00000047	ZC504.2	acr-8		WBGene00013520	Y73F8A.11	best-21	upregulated		WBGene00013330	Y57G11C.41	Y57G11C.41	upregulated
WBGene00018579	acs-16								WBGene00018579	F47G6.2	acs-16		WBGene00000264	C36A4.8	brc-1	upregulated		WBGene00022386	Y95B8A.6	Y95B8A.6	upregulated
WBGene00016716	acs-17								WBGene00016716	C46F4.2	acs-17		WBGene00007236	C01G10.9	C01G10.9	upregulated		WBGene00022653	ZK105.1	ZK105.1	upregulated
WBGene00009221	acs-2								WBGene00009221	F28F8.2	acs-2		WBGene00219375	C02B8.12	C02B8.12	upregulated		WBGene00020366	T08G2.3	acdh-10	downregulated
WBGene00000063	act-1								WBGene00000063	T04C12.6	act-1		WBGene00015352	C02F5.12	C02F5.12	upregulated		WBGene00020812	T25G12.5	acdh-7	downregulated
WBGene00000065	act-3								WBGene00000065	T04C12.4	act-3		WBGene00015416	C04C3.6	C04C3.6	upregulated		WBGene00011474	T05D4.1	aldo-1	downregulated
WBGene00000066	act-4								WBGene00000066	M03F4.2	act-4		WBGene00015424	C04E6.8	C04E6.8	upregulated		WBGene00010419	H28O16.1	atp-1	downregulated
WBGene00000070	acy-3								WBGene00000070	C44F1.5	acy-3		WBGene00007439	C08E8.3	C08E8.3	upregulated		WBGene00017060	D2063.1	D2063.1	downregulated
WBGene00016509	adss-1								WBGene00010790	K12G11.3	adh-1		WBGene00007574	C14B1.3	C14B1.3	upregulated		WBGene00009361	F33E2.5	F33E2.5	downregulated
WBGene00011767	agxt-1								WBGene00016509	C37H5.6	adss-1		WBGene00016004	C18H9.6	C18H9.6	upregulated		WBGene00021562	Y45G12B.1	nuo-5	downregulated
WBGene00011474	aldo-1								WBGene00011767	T14D7.1	agxt-1		WBGene00016133	C26B9.3	C26B9.3	upregulated		WBGene00003902	Y106G6H.2	pab-1	downregulated
WBGene00000118	alh-12								WBGene00011474	T05D4.1	aldo-1		WBGene00007744	C26D10.3	C26D10.3	upregulated		WBGene00004135	K07D4.8	pqn-48	downregulated
WBGene00000112	alh-6								WBGene00000118	Y69F12A.2	alh-12		WBGene00007759	C27A7.9	C27A7.9	upregulated		WBGene00013509	Y71A12B.12	Y71A12B.12	downregulated
WBGene00000113	alh-7								WBGene00000112	F56D12.1	alh-6		WBGene00043156	C27F2.9	C27F2.9	upregulated
WBGene00000114	alh-8								WBGene00000113	F45H10.1	alh-7		WBGene00016270	C30G4.4	C30G4.4	upregulated
WBGene00001132	alp-1								WBGene00000114	F13D12.4	alh-8		WBGene00007891	C33B4.2	C33B4.2	upregulated
WBGene00015124	anmt-1								WBGene00012920	Y46G5A.35	alkb-7		WBGene00007978	C36B1.11	C36B1.11	upregulated
WBGene00011573	anmt-3								WBGene00001132	T11B7.4	alp-1		WBGene00008043	C40H1.8	C40H1.8	upregulated
WBGene00006439	ant-1.1								WBGene00015124	B0303.2	anmt-1		WBGene00008111	C46C2.3	C46C2.3	upregulated
WBGene00000146	ape-1								WBGene00011573	T07C12.9	anmt-3		WBGene00008187	C49A1.5	C49A1.5	upregulated
WBGene00000170	aqp-2								WBGene00006439	T27E9.1	ant-1.1		WBGene00008197	C49C3.7	C49C3.7	upregulated
WBGene00000177	aqp-9								WBGene00000146	F46F3.4	ape-1		WBGene00043065	C55C3.7	C55C3.7	upregulated
WBGene00000181	ard-1								WBGene00000170	C01G6.1	aqp-2		WBGene00000429	C27A12.5	ceh-2	upregulated
WBGene00000186	ark-1								WBGene00000177	K07A1.16	aqp-9		WBGene00007695	C23H4.7	cest-9.2	upregulated
WBGene00000207	asb-2								WBGene00000181	F01G4.2	ard-1		WBGene00021144	W10G11.14	clec-130	upregulated
WBGene00000210	asg-2								WBGene00000186	C01C7.1	ark-1		WBGene00021140	W10G11.7	clec-131	upregulated
WBGene00000211	asm-1								WBGene00000207	F02E8.1	asb-2		WBGene00010228	F58A4.5	clec-161	upregulated
WBGene00000217	asp-4								WBGene00000210	C53B7.4	asg-2		WBGene00009526	F38A1.14	clec-169	upregulated
WBGene00000224	atgp-1								WBGene00000211	B0252.2	asm-1		WBGene00019089	F59A7.1	clec-206	upregulated
WBGene00000228	atn-1								WBGene00000217	R12H7.2	asp-4		WBGene00022261	Y73C8C.2	clec-210	upregulated
WBGene00000229	atp-2								WBGene00000224	F26D10.9	atgp-1		WBGene00020938	W02D7.2	clec-218	upregulated
WBGene00000230	atp-3								WBGene00000228	W04D2.1	atn-1		WBGene00013058	Y51A2A.1	clec-247	upregulated
WBGene00020275	atp-4								WBGene00010419	H28O16.1	atp-1		WBGene00010928	M162.2	clec-258	upregulated
WBGene00007385	atp-5								WBGene00000229	C34E10.6	atp-2		WBGene00011668	T09F5.9	clec-47	upregulated
WBGene00194700	B0025.5								WBGene00000230	F27C1.7	atp-3		WBGene00021587	Y46C8AR.1	clec-76	upregulated
WBGene00007122	B0250.5								WBGene00020275	T05H4.12	atp-4		WBGene00000556	R09B5.3	cnc-2	upregulated
WBGene00015096	B0261.8								WBGene00007385	C06H2.1	atp-5		WBGene00019644	K11D12.4	cpt-4	upregulated
WBGene00015137	B0310.1								WBGene00194700	B0025.5	B0025.5		WBGene00000795	CD4.2	crn-2	upregulated
WBGene00015139	B0310.3								WBGene00007122	B0250.5	B0250.5		WBGene00000815	Y38C1AA.2	csn-3	upregulated
WBGene00007155	B0379.1								WBGene00015096	B0261.8	B0261.8		WBGene00009048	F22B8.6	cth-1	upregulated
WBGene00043982	B0403.6								WBGene00015137	B0310.1	B0310.1		WBGene00000845	C02C2.3	cup-4	upregulated
WBGene00007192	B0491.5								WBGene00015139	B0310.3	B0310.3		WBGene00011672	T10B9.2	cyp-13A5	upregulated
WBGene00015210	B0496.1								WBGene00007155	B0379.1	B0379.1		WBGene00000373	F08F3.7	cyp-14A5	upregulated
WBGene00015211	B0496.2								WBGene00043982	B0403.6	B0403.6		WBGene00019472	K07C6.4	cyp-35B1	upregulated
WBGene00007197	B0513.5								WBGene00015210	B0496.1	B0496.1		WBGene00007362	C06B3.3	cyp-35C1	upregulated
WBGene00000245	bca-1								WBGene00015211	B0496.2	B0496.2		WBGene00017018	D1014.5	D1014.5	upregulated
WBGene00013805	bca-2								WBGene00000245	T13C5.5	bca-1		WBGene00008417	D2030.7	D2030.7	upregulated
WBGene00001149	bcat-1								WBGene00013805	Y116A8C.28	bca-2		WBGene00000972	K10H10.3	dhs-8	upregulated
WBGene00014989	best-23								WBGene00001149	K02A4.1	bcat-1		WBGene00010745	K10D11.1	dod-17	upregulated
WBGene00011832	bgal-1								WBGene00006518	F27D4.5	bckd-1B		WBGene00001078	F22B7.10	dpy-19	upregulated
WBGene00013275	btb-14								WBGene00014989	ZK675.3	best-23		WBGene00018270	F41C3.4	eas-1	upregulated
WBGene00019888	btbd-10								WBGene00011832	T19B10.3	bgal-1		WBGene00011696	T10G3.5	eea-1	upregulated
WBGene00015359	C02G6.1								WBGene00013275	Y57A10B.3	btb-14		WBGene00009899	F49E12.6	efl-3	upregulated
WBGene00015393	C03G6.5								WBGene00019888	R05F9.1	btbd-10		WBGene00017222	F07G6.2	F07G6.2	upregulated
WBGene00015407	C03H5.5								WBGene00015359	C02G6.1	C02G6.1		WBGene00017262	F08F3.4	F08F3.4	upregulated
WBGene00015433	C04E12.2								WBGene00015407	C03H5.5	C03H5.5		WBGene00008838	F15A4.2	F15A4.2	upregulated
WBGene00015422	C04E6.5								WBGene00015433	C04E12.2	C04E12.2		WBGene00045275	F18E3.12	F18E3.12	upregulated
WBGene00007317	C05A9.2								WBGene00015422	C04E6.5	C04E6.5		WBGene00009049	F22B8.7	F22B8.7	upregulated
WBGene00015472	C05D9.3								WBGene00007317	C05A9.2	C05A9.2		WBGene00017725	F22H10.1	F22H10.1	upregulated
WBGene00015474	C05D9.7								WBGene00015472	C05D9.3	C05D9.3		WBGene00194674	F23D12.11	F23D12.11	upregulated
WBGene00007365	C06B3.6								WBGene00015474	C05D9.7	C05D9.7		WBGene00009117	F25H2.3	F25H2.3	upregulated
WBGene00015548	C06G1.5								WBGene00007365	C06B3.6	C06B3.6		WBGene00009142	F26A3.4	F26A3.4	upregulated
WBGene00077591	C06G1.6								WBGene00044795	C06H5.8	C06H5.8		WBGene00009177	F26H9.5	F26H9.5	upregulated
WBGene00044795	C06H5.8								WBGene00015566	C07D10.1	C07D10.1		WBGene00009415	F35E2.8	F35E2.8	upregulated
WBGene00015566	C07D10.1								WBGene00007419	C07E3.9	C07E3.9		WBGene00018055	F35F10.5	F35F10.5	upregulated
WBGene00007419	C07E3.9								WBGene00044417	C08F1.11	C08F1.11		WBGene00018234	F40E12.1	F40E12.1	upregulated
WBGene00044417	C08F1.11								WBGene00015623	C09B8.4	C09B8.4		WBGene00018242	F40G9.6	F40G9.6	upregulated
WBGene00015623	C09B8.4								WBGene00015633	C09D4.2	C09D4.2		WBGene00018343	F42A10.7	F42A10.7	upregulated
WBGene00015633	C09D4.2								WBGene00043120	C09H10.4	C09H10.4		WBGene00009691	F44E5.4	F44E5.4	upregulated
WBGene00043120	C09H10.4								WBGene00015683	C10G8.4	C10G8.4		WBGene00009692	F44E5.5	F44E5.5	upregulated
WBGene00015683	C10G8.4								WBGene00015714	C12D12.3	C12D12.3		WBGene00009723	F45D3.3	F45D3.3	upregulated
WBGene00015714	C12D12.3								WBGene00015715	C12D12.4	C12D12.4		WBGene00009724	F45D3.4	F45D3.4	upregulated
WBGene00015715	C12D12.4								WBGene00007551	C13C4.7	C13C4.7		WBGene00018465	F45E1.4	F45E1.4	upregulated
WBGene00007551	C13C4.7								WBGene00195250	C13C4.8	C13C4.8		WBGene00009768	F46B6.2	F46B6.2	upregulated
WBGene00195250	C13C4.8								WBGene00015755	C14B9.10	C14B9.10		WBGene00009785	F46C5.10	F46C5.10	upregulated
WBGene00015755	C14B9.10								WBGene00015782	C14F11.7	C14F11.7		WBGene00009811	F47B8.10	F47B8.10	upregulated
WBGene00015782	C14F11.7								WBGene00007597	C15A11.2	C15A11.2		WBGene00018623	F48G7.12	F48G7.12	upregulated
WBGene00007597	C15A11.2								WBGene00015788	C15B12.8	C15B12.8		WBGene00009988	F53F4.4	F53F4.4	upregulated
WBGene00015788	C15B12.8								WBGene00007608	C15C8.6	C15C8.6		WBGene00010033	F54B11.10	F54B11.10	upregulated
WBGene00007608	C15C8.6								WBGene00015810	C16A3.5	C16A3.5		WBGene00018791	F54C1.6	F54C1.6	upregulated
WBGene00015810	C16A3.5								WBGene00015824	C16B8.4	C16B8.4		WBGene00010044	F54C9.9	F54C9.9	upregulated
WBGene00015824	C16B8.4								WBGene00015884	C17B7.10	C17B7.10		WBGene00010059	F54E4.3	F54E4.3	upregulated
WBGene00015884	C17B7.10								WBGene00015886	C17B7.12	C17B7.12		WBGene00010123	F55G11.2	F55G11.2	upregulated
WBGene00015886	C17B7.12								WBGene00268213	C17B7.15	C17B7.15		WBGene00010133	F55H12.2	F55H12.2	upregulated
WBGene00268213	C17B7.15								WBGene00015877	C17B7.3	C17B7.3		WBGene00010170	F56H6.9	F56H6.9	upregulated
WBGene00015877	C17B7.3								WBGene00015878	C17B7.4	C17B7.4		WBGene00044756	F58F12.4	F58F12.4	upregulated
WBGene00015878	C17B7.4								WBGene00015882	C17B7.8	C17B7.8		WBGene00019087	F59A6.5	F59A6.5	upregulated
WBGene00015882	C17B7.8								WBGene00219272	C17C3.24	C17C3.24		WBGene00010327	F59C6.8	F59C6.8	upregulated
WBGene00219272	C17C3.24								WBGene00015936	C17H12.11	C17H12.11		WBGene00020543	T17A3.6	fbxb-83	upregulated
WBGene00015936	C17H12.11								WBGene00007666	C18B12.4	C18B12.4		WBGene00019925	R07C3.9	fbxc-31	upregulated
WBGene00007666	C18B12.4								WBGene00015954	C18B2.3	C18B2.3		WBGene00019924	R07C3.8	fbxc-33	upregulated
WBGene00015954	C18B2.3								WBGene00007684	C18E9.4	C18E9.4		WBGene00010982	R03A10.2	flp-32	upregulated
WBGene00007684	C18E9.4								WBGene00015980	C18G1.1	C18G1.1		WBGene00018728	F53A9.5	frpr-8	upregulated
WBGene00015980	C18G1.1								WBGene00015993	C18H7.1	C18H7.1		WBGene00001549	Y105C5B.2	gcy-25	upregulated
WBGene00015993	C18H7.1								WBGene00016009	C23F12.4	C23F12.4		WBGene00001669	R10H10.5	gpa-7	upregulated
WBGene00016009	C23F12.4								WBGene00016012	C23G10.5	C23G10.5		WBGene00001758	Y45G12C.2	gst-10	upregulated
WBGene00016012	C23G10.5								WBGene00016039	C24A8.5	C24A8.5		WBGene00001759	R11G1.3	gst-11	upregulated
WBGene00016039	C24A8.5								WBGene00016099	C25E10.10	C25E10.10		WBGene00001776	Y53F4B.31	gst-28	upregulated
WBGene00016099	C25E10.10								WBGene00016111	C25H3.1	C25H3.1		WBGene00001783	Y1H11.2	gst-35	upregulated
WBGene00016111	C25H3.1								WBGene00016119	C25H3.10	C25H3.10		WBGene00019150	H04J21.1	H04J21.1	upregulated
WBGene00016119	C25H3.10								WBGene00016118	C25H3.9	C25H3.9		WBGene00019264	H35B03.2	H35B03.2	upregulated
WBGene00016118	C25H3.9								WBGene00007764	C27B7.7	C27B7.7		WBGene00001947	W09H1.2	his-73	upregulated
WBGene00007764	C27B7.7								WBGene00007796	C28D4.10	C28D4.10		WBGene00001981	C44C10.8	hnd-1	upregulated
WBGene00007796	C28D4.10								WBGene00016210	C29F5.1	C29F5.1		WBGene00001985	C18E3.8	hop-1	upregulated
WBGene00016210	C29F5.1								WBGene00016222	C29F9.8	C29F9.8		WBGene00017982	F32D1.2	hpo-18	upregulated
WBGene00016222	C29F9.8								WBGene00016269	C30G4.4	C30G4.4		WBGene00002026	C12C8.1	hsp-70	upregulated
WBGene00016269	C30G4.4								WBGene00016327	C32E12.1	C32E12.1		WBGene00015574	C07G3.2	irg-1	upregulated
WBGene00007824	C30H6.7								WBGene00016330	C32E12.4	C32E12.4		WBGene00007813	C29F7.6	jmjd-3.3	upregulated
WBGene00016327	C32E12.1								WBGene00016325	C32E8.9	C32E8.9		WBGene00019286	K01A12.2	K01A12.2	upregulated
WBGene00016330	C32E12.4								WBGene00007880	C33A12.1	C33A12.1		WBGene00010646	K08C7.1	K08C7.1	upregulated
WBGene00016325	C32E8.9								WBGene00044239	C33D9.10	C33D9.10		WBGene00010647	K08C7.4	K08C7.4	upregulated
WBGene00007880	C33A12.1								WBGene00007901	C33D9.8	C33D9.8		WBGene00002260	T22G5.6	lbp-8	upregulated
WBGene00044239	C33D9.10								WBGene00007905	C33G3.5	C33G3.5		WBGene00019407	K05F1.5	lect-2	upregulated
WBGene00007901	C33D9.8								WBGene00016360	C33G8.2	C33G8.2		WBGene00007594	C15A7.1	lgc-23	upregulated
WBGene00007905	C33G3.5								WBGene00016393	C34B2.8	C34B2.8		WBGene00044528	Y45G5AL.2	lgc-29	upregulated
WBGene00016360	C33G8.2								WBGene00007907	C34B4.2	C34B4.2		WBGene00017314	F09G2.5	lgc-39	upregulated
WBGene00016393	C34B2.8								WBGene00007909	C34B4.4	C34B4.4		WBGene00008076	C43F9.9	lgc-43	upregulated
WBGene00007907	C34B4.2								WBGene00007950	C35A5.6	C35A5.6		WBGene00003094	F58B3.2	lys-5	upregulated
WBGene00007909	C34B4.4								WBGene00016438	C35B8.3	C35B8.3		WBGene00010821	M01G12.7	M01G12.7	upregulated
WBGene00007919	C34C6.7								WBGene00007959	C35C5.10	C35C5.10		WBGene00010833	M03B6.1	M03B6.1	upregulated
WBGene00138725	C34E11.7								WBGene00016481	C36C5.12	C36C5.12		WBGene00010866	M04D8.8	M04D8.8	upregulated
WBGene00007950	C35A5.6								WBGene00016483	C36C5.14	C36C5.14		WBGene00021193	Y16E11A.1	math-44	upregulated
WBGene00016438	C35B8.3								WBGene00016484	C36C5.15	C36C5.15		WBGene00021175	Y8G1A.1	math-46	upregulated
WBGene00007959	C35C5.10								WBGene00016474	C36C5.5	C36C5.5		WBGene00016737	C47C12.4	miro-2	upregulated
WBGene00016481	C36C5.12								WBGene00016490	C36E6.2	C36E6.2		WBGene00013126	Y52B11A.7	mltn-2	upregulated
WBGene00016483	C36C5.14								WBGene00016513	C38C3.4	C38C3.4		WBGene00012199	W02B8.3	mltn-3	upregulated
WBGene00016484	C36C5.15								WBGene00016637	C44B12.3	C44B12.3		WBGene00016989	CD4.3	mrpl-48	upregulated
WBGene00016474	C36C5.5								WBGene00195056	C45E1.5	C45E1.5		WBGene00012830	Y43F8C.8	mrps-28	upregulated
WBGene00016490	C36E6.2								WBGene00016722	C46G7.2	C46G7.2		WBGene00003474	T08G5.10	mtl-2	upregulated
WBGene00016513	C38C3.4								WBGene00016730	C46H11.6	C46H11.6		WBGene00003511	F46G10.6	mxl-3	upregulated
WBGene00016531	C39D10.3								WBGene00016751	C48E7.6	C48E7.6		WBGene00009730	F45G2.2	myo-6	upregulated
WBGene00016574	C41H7.4								WBGene00008191	C49A1.10	C49A1.10		WBGene00003696	T01G6.4	nhr-106	upregulated
WBGene00016575	C41H7.5								WBGene00016838	C50F2.4	C50F2.4		WBGene00012703	Y39B6A.47	nhr-145	upregulated
WBGene00016637	C44B12.3								WBGene00016846	C50F7.6	C50F7.6		WBGene00003616	C02B4.2	nhr-17	upregulated
WBGene00195056	C45E1.5								WBGene00008254	C51E3.9	C51E3.9		WBGene00018545	F47C10.8	nhr-189	upregulated
WBGene00016722	C46G7.2								WBGene00016891	C53A3.1	C53A3.1		WBGene00011566	T07C5.3	nhr-214	upregulated
WBGene00016730	C46H11.6								WBGene00008263	C53A5.2	C53A5.2		WBGene00011651	T09E11.2	nhr-217	upregulated
WBGene00016751	C48E7.6								WBGene00008267	C53A5.9	C53A5.9		WBGene00016233	C29G2.5	nhr-290	upregulated
WBGene00008191	C49A1.10								WBGene00016923	C54F6.5	C54F6.5		WBGene00003731	C54F6.13	nhx-3	upregulated
WBGene00016838	C50F2.4								WBGene00000283	R173.1	cah-5		WBGene00008820	F14F11.2	nlp-55	upregulated
WBGene00016846	C50F7.6								WBGene00000285	C13C12.1	cal-1		WBGene00011899	T21C12.3	nlp-68	upregulated
WBGene00008254	C51E3.9								WBGene00019760	M03F4.7	calu-1		WBGene00021304	Y32G9A.6	nphp-2	upregulated
WBGene00016891	C53A3.1								WBGene00000294	F41G4.2	cas-1		WBGene00020086	R106.2	npr-24	upregulated
WBGene00016892	C53A3.2								WBGene00016987	CC8.2	CC8.2		WBGene00044339	C03G5.11	nspc-4	upregulated
WBGene00008263	C53A5.2								WBGene00195049	CC8.3	CC8.3		WBGene00017267	F08F8.1	numr-2	upregulated
WBGene00008267	C53A5.9								WBGene00018719	F52H2.7	ccd-5		WBGene00003919	Y59A8B.14	par-4	upregulated
WBGene00008274	C53B4.4								WBGene00000370	Y73F8A.6	ccg-1		WBGene00003934	F54C1.7	pat-10	upregulated
WBGene00016923	C54F6.5								WBGene00000377	T05C12.7	cct-1		WBGene00003995	K08E7.9	pgp-1	upregulated
WBGene00000283	cah-5								WBGene00020391	T10B5.5	cct-7		WBGene00020242	T05B4.11	phat-5	upregulated
WBGene00000285	cal-1								WBGene00000454	C10G8.7	ceh-33		WBGene00009025	F21G4.4	phf-34	upregulated
WBGene00019760	calu-1								WBGene00000462	T26C11.5	ceh-41		WBGene00004016	Y54F10BM.14	phf-5	upregulated
WBGene00000294	cas-1								WBGene00017538	F17A9.6	ceh-49		WBGene00020895	T28D9.3	plpp-1.2	upregulated
WBGene00016987	CC8.2								WBGene00013583	Y80D3A.3	ceh-51		WBGene00008380	D1054.14	prp-38	upregulated
WBGene00195049	CC8.3								WBGene00007749	C26E1.3	ceh-79		WBGene00019836	R02F2.7	R02F2.7	upregulated
WBGene00000370	ccg-1								WBGene00018022	F34D6.2	ceh-87		WBGene00011004	R04B5.6	R04B5.6	upregulated
WBGene00000371	cco-1								WBGene00020330	T07H6.1	cest-16		WBGene00019907	R05H11.1	R05H11.1	upregulated
WBGene00012553	cco-2								WBGene00023408	T09A5.1	cex-2		WBGene00044514	R09E12.9	R09E12.9	upregulated
WBGene00000377	cct-1								WBGene00000472	F33A8.3	cey-1		WBGene00011295	R102.8	R102.8	upregulated
WBGene00020391	cct-7								WBGene00022053	Y67D2.3	cisd-3.2		WBGene00011300	R107.5	R107.5	upregulated
WBGene00000454	ceh-33								WBGene00011479	T05E11.2	clc-9		WBGene00011231	R11A5.3	R11A5.3	upregulated
WBGene00000462	ceh-41								WBGene00008190	C49A1.9	clec-114		WBGene00011250	R11H6.2	R11H6.2	upregulated
WBGene00017538	ceh-49								WBGene00021291	Y25C1A.4	clec-121		WBGene00011156	R09B3.3	rbm-3.2	upregulated
WBGene00013583	ceh-51								WBGene00019328	K02F3.5	clec-149		WBGene00004328	F53F4.6	rdy-2	upregulated
WBGene00007749	ceh-79								WBGene00013058	Y51A2A.1	clec-247		WBGene00004382	F59A6.6	rnh-1.0	upregulated
WBGene00018022	ceh-87								WBGene00009291	F31D4.4	clec-264		WBGene00004457	C01B7.6	rpm-1	upregulated
WBGene00023408	cex-2								WBGene00016626	C44B7.4	clhm-1		WBGene00007617	C15H11.9	rrbs-1	upregulated
WBGene00000472	cey-1								WBGene00020808	T25F10.6	clik-1		WBGene00009996	F53F4.14	sde-2	upregulated
WBGene00022053	cisd-3.2								WBGene00015580	C07H6.3	cls-1		WBGene00008527	F02D10.7	set-8	upregulated
WBGene00008190	clec-114								WBGene00000583	C48E7.5	cof-2		WBGene00008085	C44C10.4	smcl-1	upregulated
WBGene00021291	clec-121								WBGene00000703	M18.1	col-129		WBGene00005054	F18C5.6	sra-28	upregulated
WBGene00019328	clec-149								WBGene00000674	F29C4.8	col-99		WBGene00020608	T20D4.2	srab-22	upregulated
WBGene00013058	clec-247								WBGene00000766	K07B1.2	coq-6		WBGene00016688	C45H4.6	srbc-18	upregulated
WBGene00009291	clec-264								WBGene00000768	R01H10.3	cor-1		WBGene00019982	R09E12.2	srbc-58	upregulated
WBGene00016626	clhm-1								WBGene00012354	W09C5.8	cox-4		WBGene00013282	Y57A10C.4	sre-26	upregulated
WBGene00020808	clik-1								WBGene00012553	Y37D8A.14	cox-5A		WBGene00009242	F28H7.9	sre-6	upregulated
WBGene00015580	cls-1								WBGene00000371	F26E4.9	cox-5B		WBGene00005216	C24B9.7	srg-59	upregulated
WBGene00000583	cof-2								WBGene00006519	F54D8.2	cox-6A		WBGene00005399	D1054.12	srh-184	upregulated
WBGene00000703	col-129								WBGene00022170	Y71H2AM.5	cox-6B		WBGene00005228	C05E4.14	srh-2	upregulated
WBGene00000674	col-99								WBGene00017926	F29C4.2	cox-6C		WBGene00005417	ZK262.1	srh-207	upregulated
WBGene00000766	coq-6								WBGene00009161	F26E4.6	cox-7C		WBGene00005452	F31F4.18	srh-246	upregulated
WBGene00000768	cor-1								WBGene00022072	Y67D8C.8	cpg-9		WBGene00005464	T06E6.7	srh-258	upregulated
WBGene00022072	cpg-9								WBGene00000535	K08B4.6	cpi-1		WBGene00005290	T21B4.7	srh-69	upregulated
WBGene00000535	cpi-1								WBGene00000779	F28H1.2	cpn-3		WBGene00005613	C05E4.10	srj-25	upregulated
WBGene00000779	cpn-3								WBGene00006495	F31D5.3	cpna-1		WBGene00005621	F48G7.1	srj-37	upregulated
WBGene00006495	cpna-1								WBGene00015061	B0228.4	cpna-2		WBGene00005661	T05B11.6	srr-10	upregulated
WBGene00015061	cpna-2								WBGene00019478	K07C11.5	cri-2		WBGene00005676	F53B2.4	sru-13	upregulated
WBGene00019478	cri-2								WBGene00010303	F59A2.3	cri-3		WBGene00005934	T10C6.3	srx-43	upregulated
WBGene00010303	cri-3								WBGene00000820	Y73B6BL.7	csp-2		WBGene00005938	E02C12.3	srx-47	upregulated
WBGene00000820	csp-2								WBGene00000822	F40E10.3	csq-1		WBGene00010153	F56D5.10	srxa-2	upregulated
WBGene00000822	csq-1								WBGene00022856	ZK1127.10	cth-2		WBGene00015653	C09G12.3	srz-78	upregulated
WBGene00022856	cth-2								WBGene00000833	T20G5.2	cts-1		WBGene00013748	Y113G7A.11	ssu-1	upregulated
WBGene00000833	cts-1								WBGene00018271	F41C3.5	ctsa-1.1		WBGene00006163	F10D2.4	str-112	upregulated
WBGene00000869	cyc-1								WBGene00007919	C34C6.7	cup-16		WBGene00006082	T08G3.2	str-14	upregulated
WBGene00017121	cyc-2.1								WBGene00000869	C54G4.8	cyc-1		WBGene00006233	T01G6.3	str-196	upregulated
WBGene00000877	cyn-1								WBGene00017121	E04A4.7	cyc-2.1		WBGene00006261	T16A9.2	str-230	upregulated
WBGene00000879	cyn-3								WBGene00000877	Y49A3A.5	cyn-1		WBGene00006075	F22B8.5	str-7	upregulated
WBGene00206384	D1005.10								WBGene00000879	Y75B12B.5	cyn-3		WBGene00006076	T23D5.11	str-8	upregulated
WBGene00016998	D1005.4								WBGene00206384	D1005.10	D1005.10		WBGene00007384	C06G8.1	swt-3	upregulated
WBGene00008388	D1086.1								WBGene00016998	D1005.4	D1005.4		WBGene00006365	K02E10.8	syg-1	upregulated
WBGene00044082	D1086.12								WBGene00008388	D1086.1	D1086.1		WBGene00020266	T05H4.3	T05H4.3	upregulated
WBGene00008389	D1086.2								WBGene00044082	D1086.12	D1086.12		WBGene00020351	T08B6.1	T08B6.1	upregulated
WBGene00008392	D1086.5								WBGene00008389	D1086.2	D1086.2		WBGene00020482	T13C2.7	T13C2.7	upregulated
WBGene00008395	D1086.8								WBGene00008392	D1086.5	D1086.5		WBGene00020492	T13G4.5	T13G4.5	upregulated
WBGene00008414	D2030.4								WBGene00008395	D1086.8	D1086.8		WBGene00020520	T15B7.8	T15B7.8	upregulated
WBGene00008424	D2045.7								WBGene00008414	D2030.4	D2030.4		WBGene00020665	T22B2.1	T22B2.1	upregulated
WBGene00008426	D2045.9								WBGene00008424	D2045.7	D2045.7		WBGene00011989	T24D5.1	T24D5.1	upregulated
WBGene00017060	D2063.1								WBGene00008426	D2045.9	D2045.9		WBGene00010670	K08E4.6	tmed-1	upregulated
WBGene00017065	D2092.4								WBGene00017060	D2063.1	D2063.1		WBGene00006586	W03F8.1	tni-4	upregulated
WBGene00000900	daf-4								WBGene00017065	D2092.4	D2092.4		WBGene00019349	K02H11.6	trx-5	upregulated
WBGene00014054	dbt-1								WBGene00000900	C05D2.1	daf-4		WBGene00009947	F52H3.5	ttc-36	upregulated
WBGene00000942	deb-1								WBGene00014054	ZK669.4	dbt-1		WBGene00006667	F29F11.4	twk-12	upregulated
WBGene00020897	del-10								WBGene00000942	ZC477.9	deb-1		WBGene00020611	T20D4.5	txt-11	upregulated
WBGene00015957	del-9								WBGene00020897	T28D9.7	del-10		WBGene00007241	C01G10.16	txt-12	upregulated
WBGene00000961	dgn-1								WBGene00015957	C18B2.6	del-9		WBGene00007353	C06A1.2	txt-13	upregulated
WBGene00008436	DH11.2								WBGene00000961	T21B6.1	dgn-1		WBGene00013081	Y51A2D.14	txt-14	upregulated
WBGene00007126	dhcr-7								WBGene00008436	DH11.2	DH11.2		WBGene00021176	Y9C9A.1	txt-3	upregulated
WBGene00000964	dhp-2								WBGene00007126	B0250.9	dhcr-7		WBGene00016499	C37C3.7	txt-5	upregulated
WBGene00000998	dig-1								WBGene00000964	C47E12.8	dhp-2		WBGene00013950	ZK262.3	txt-8	upregulated
WBGene00001000	dim-1								WBGene00000998	K07E12.1	dig-1		WBGene00015695	C10H11.6	ugt-26	upregulated
WBGene00009082	dlat-1								WBGene00001000	C18A11.7	dim-1		WBGene00011340	T01G5.2	ugt-30	upregulated
WBGene00001005	dlc-1								WBGene00009082	F23B12.5	dlat-1		WBGene00019234	H23N18.3	ugt-8	upregulated
WBGene00010888	dlc-2								WBGene00007824	C30H6.7	dlat-2		WBGene00006743	Y16B4A.1	unc-3	upregulated
WBGene00012424	dlc-3								WBGene00001005	T26A5.9	dlc-1		WBGene00016990	CD4.4	vps-37	upregulated
WBGene00020950	dlst-1								WBGene00010888	M18.2	dlc-2		WBGene00018290	F41E6.9	vps-60	upregulated
WBGene00021871	dml-1								WBGene00012424	Y10G11A.2	dlc-3		WBGene00020984	W03D8.1	W03D8.1	upregulated
WBGene00001113	dur-1								WBGene00020950	W02F12.5	dlst-1		WBGene00020988	W03D8.7	W03D8.7	upregulated
WBGene00018307	dyla-1								WBGene00021871	Y54G2A.5	dml-1		WBGene00021026	W04C9.4	W04C9.4	upregulated
WBGene00001131	dys-1								WBGene00001113	F25H8.5	dur-1		WBGene00012289	W05H12.1	W05H12.1	upregulated
WBGene00008446	E01G4.3								WBGene00018307	F41G4.1	dyla-1		WBGene00021711	Y49F6A.1	wago-11	upregulated
WBGene00008447	E01G4.5								WBGene00001131	F15D3.1	dys-1		WBGene00010864	M04D8.6	xbx-3	upregulated
WBGene00017127	E04F6.8								WBGene00008446	E01G4.3	E01G4.3		WBGene00013819	Y116F11A.6	Y116F11A.6	upregulated
WBGene00017128	E04F6.9								WBGene00008447	E01G4.5	E01G4.5		WBGene00021235	Y19D10B.6	Y19D10B.6	upregulated
WBGene00001169	eef-1A.2								WBGene00017127	E04F6.8	E04F6.8		WBGene00045303	Y27F2A.10	Y27F2A.10	upregulated
WBGene00012980	efhd-1								WBGene00017128	E04F6.9	E04F6.9		WBGene00012592	Y38E10A.14	Y38E10A.14	upregulated
WBGene00017149	EGAP4.1								WBGene00001169	R03G5.1	eef-1A.2		WBGene00012675	Y39B6A.13	Y39B6A.13	upregulated
WBGene00001188	egl-20								WBGene00012980	Y48B6A.6	efhd-1		WBGene00012701	Y39B6A.43	Y39B6A.43	upregulated
WBGene00001241	elo-3								WBGene00017149	EGAP4.1	EGAP4.1		WBGene00021504	Y41D4A.1	Y41D4A.1	upregulated
WBGene00001248	elp-1								WBGene00001188	W08D2.1	egl-20		WBGene00021533	Y42G9A.3	Y42G9A.3	upregulated
WBGene00001263	emb-9								WBGene00001241	D2024.3	elo-3		WBGene00021542	Y43B11AL.1	Y43B11AL.1	upregulated
WBGene00001328	epi-1								WBGene00001248	F38A6.2	elp-1		WBGene00086559	Y43F8B.20	Y43F8B.20	upregulated
WBGene00020443	esyt-2								WBGene00001263	K04H4.1	emb-9		WBGene00021545	Y43H11AL.1	Y43H11AL.1	upregulated
WBGene00017160	F01F1.3								WBGene00010488	K02A11.3	endu-1		WBGene00021730	Y49F6C.8	Y49F6C.8	upregulated
WBGene00008505	F01G4.6								WBGene00001328	K08C7.3	epi-1		WBGene00013124	Y52B11A.4	Y52B11A.4	upregulated
WBGene00008514	F02A9.4								WBGene00020443	T12A2.15	esyt-2		WBGene00021798	Y52E8A.6	Y52E8A.6	upregulated
WBGene00017177	F02E8.4								WBGene00015393	C03G6.5	exc-13		WBGene00021898	Y54G2A.36	Y54G2A.36	upregulated
WBGene00008535	F02H6.2								WBGene00017160	F01F1.3	F01F1.3		WBGene00013250	Y57A10A.5	Y57A10A.5	upregulated
WBGene00008572	F08B12.4								WBGene00008505	F01G4.6	F01G4.6		WBGene00013287	Y57A10C.9	Y57A10C.9	upregulated
WBGene00017250	F08D12.7								WBGene00017177	F02E8.4	F02E8.4		WBGene00013330	Y57G11C.41	Y57G11C.41	upregulated
WBGene00017258	F08F1.4								WBGene00008535	F02H6.2	F02H6.2		WBGene00012387	Y6B3B.1	Y6B3B.1	upregulated
WBGene00017266	F08F3.10								WBGene00008572	F08B12.4	F08B12.4		WBGene00022205	Y73B3A.3	Y73B3A.3	upregulated
WBGene00008603	F09B9.4								WBGene00017250	F08D12.7	F08D12.7		WBGene00022268	Y73E7A.1	Y73E7A.1	upregulated
WBGene00008623	F09E8.1								WBGene00017258	F08F1.4	F08F1.4		WBGene00013519	Y73F8A.10	Y73F8A.10	upregulated
WBGene00017303	F09F7.6								WBGene00017266	F08F3.10	F08F3.10		WBGene00013581	Y79H2A.4	Y79H2A.4	upregulated
WBGene00017342	F10D7.5								WBGene00008603	F09B9.4	F09B9.4		WBGene00012414	Y7A5A.8	Y7A5A.8	upregulated
WBGene00017362	F10G2.1								WBGene00017303	F09F7.6	F09F7.6		WBGene00022386	Y95B8A.6	Y95B8A.6	upregulated
WBGene00017363	F10G2.2								WBGene00017342	F10D7.5	F10D7.5		WBGene00006979	F42F12.2	zig-2	upregulated
WBGene00017428	F13D11.3								WBGene00017362	F10G2.1	F10G2.1		WBGene00022653	ZK105.1	ZK105.1	upregulated
WBGene00008744	F13D12.10								WBGene00017363	F10G2.2	F10G2.2		WBGene00022765	ZK546.14	ZK546.14	upregulated
WBGene00008770	F13G3.12								WBGene00017428	F13D11.3	F13D11.3		WBGene00016275			upregulated
WBGene00044185	F14F8.14								WBGene00008744	F13D12.10	F13D12.10		WBGene00013733	Y111B2A.8	aakg-1	downregulated
WBGene00017468	F14F9.5								WBGene00008770	F13G3.12	F13G3.12		WBGene00020366	T08G2.3	acdh-10	downregulated
WBGene00044774	F16B3.3								WBGene00044185	F14F8.14	F14F8.14		WBGene00020812	T25G12.5	acdh-7	downregulated
WBGene00008894	F16H6.4								WBGene00017468	F14F9.5	F14F9.5		WBGene00016995	D1005.1	acly-1	downregulated
WBGene00008897	F16H6.7								WBGene00044774	F16B3.3	F16B3.3		WBGene00022037	Y65B4BL.5	acs-13	downregulated
WBGene00008915	F17C11.4								WBGene00008894	F16H6.4	F16H6.4		WBGene00011474	T05D4.1	aldo-1	downregulated
WBGene00008910	F17C8.3								WBGene00008897	F16H6.7	F16H6.7		WBGene00000123	F36A4.7	ama-1	downregulated
WBGene00017563	F18C5.10								WBGene00008915	F17C11.4	F17C11.4		WBGene00010769	K11D2.2	asah-1	downregulated
WBGene00008953	F19C6.4								WBGene00008910	F17C8.3	F17C8.3		WBGene00000214	Y39B6A.20	asp-1	downregulated
WBGene00195186	F19G12.10								WBGene00017563	F18C5.10	F18C5.10		WBGene00017678	F21F8.4	asp-12	downregulated
WBGene00195185	F19G12.9								WBGene00008953	F19C6.4	F19C6.4		WBGene00000219	F21F8.7	asp-6	downregulated
WBGene00008979	F20D1.9								WBGene00195186	F19G12.10	F19G12.10		WBGene00010419	H28O16.1	atp-1	downregulated
WBGene00017639	F20D6.10								WBGene00195185	F19G12.9	F19G12.9		WBGene00007175	B0395.3	B0395.3	downregulated
WBGene00043069	F20D6.12								WBGene00017639	F20D6.10	F20D6.10		WBGene00007372	C06B8.7	C06B8.7	downregulated
WBGene00017659	F21C10.10								WBGene00043069	F20D6.12	F20D6.12		WBGene00015713	C12D12.1	C12D12.1	downregulated
WBGene00017657	F21C10.7								WBGene00017659	F21C10.10	F21C10.10		WBGene00018783	F54A3.4	cbs-2	downregulated
WBGene00009018	F21D9.4								WBGene00017657	F21C10.7	F21C10.7		WBGene00021032	W04H10.4	clec-118	downregulated
WBGene00009049	F22B8.7								WBGene00009018	F21D9.4	F21D9.4		WBGene00021580	Y46C8AL.2	clec-174	downregulated
WBGene00009058	F22E12.1								WBGene00009049	F22B8.7	F22B8.7		WBGene00019738	M02F4.7	clec-265	downregulated
WBGene00017732	F23C8.3								WBGene00009058	F22E12.1	F22E12.1		WBGene00012583	Y38E10A.5	clec-4	downregulated
WBGene00017734	F23C8.5								WBGene00017732	F23C8.3	F23C8.3		WBGene00009396	F35C5.8	clec-65	downregulated
WBGene00009091	F23D12.7								WBGene00017734	F23C8.5	F23C8.5		WBGene00009397	F35C5.9	clec-66	downregulated
WBGene00000263	F23H11.5								WBGene00009091	F23D12.7	F23D12.7		WBGene00018971	F56D6.2	clec-67	downregulated
WBGene00017780	F25E2.2								WBGene00000263	F23H11.5	F23H11.5		WBGene00021583	Y46C8AL.5	clec-72	downregulated
WBGene00017781	F25E2.3								WBGene00017780	F25E2.2	F25E2.2		WBGene00021879	Y54G2A.14	clec-83	downregulated
WBGene00017819	F26D11.2								WBGene00017781	F25E2.3	F25E2.3		WBGene00000776	T03E6.7	cpl-1	downregulated
WBGene00017821	F26D11.4								WBGene00017819	F26D11.2	F26D11.2		WBGene00000781	C52E4.1	cpr-1	downregulated
WBGene00009161	F26E4.6								WBGene00017821	F26D11.4	F26D11.4		WBGene00000783	T10H4.12	cpr-3	downregulated
WBGene00009187	F27D4.1								WBGene00009187	F27D4.1	F27D4.1		WBGene00000785	W07B8.5	cpr-5	downregulated
WBGene00017873	F28A10.5								WBGene00017873	F28A10.5	F28A10.5		WBGene00007068	cTel55X.1	cTel55X.1	downregulated
WBGene00017925	F29B9.11								WBGene00017925	F29B9.11	F29B9.11		WBGene00017060	D2063.1	D2063.1	downregulated
WBGene00017926	F29C4.2								WBGene00017975	F32B5.1	F32B5.1		WBGene00020741	T23F4.3	dlhd-1	downregulated
WBGene00017975	F32B5.1								WBGene00017979	F32B5.6	F32B5.6		WBGene00001099	K02D7.4	dsc-4	downregulated
WBGene00017979	F32B5.6								WBGene00009358	F33C8.4	F33C8.4		WBGene00001168	F31E3.5	eef-1A.1	downregulated
WBGene00017984	F32D1.5								WBGene00009361	F33E2.5	F33E2.5		WBGene00016029	C24A1.2	elf-1	downregulated
WBGene00009358	F33C8.4								WBGene00009374	F34D10.4	F34D10.4		WBGene00001240	F11E6.5	elo-2	downregulated
WBGene00009361	F33E2.5								WBGene00018024	F35A5.1	F35A5.1		WBGene00019540	K08D12.6	epic-2	downregulated
WBGene00009374	F34D10.4								WBGene00018033	F35B3.7	F35B3.7		WBGene00008494	F01D5.3	F01D5.3	downregulated
WBGene00018024	F35A5.1								WBGene00009390	F35C5.1	F35C5.1		WBGene00009065	F22G12.5	F22G12.5	downregulated
WBGene00018033	F35B3.7								WBGene00018063	F35F10.14	F35F10.14		WBGene00017782	F25E5.1	F25E5.1	downregulated
WBGene00009390	F35C5.1								WBGene00018054	F35F10.4	F35F10.4		WBGene00009361	F33E2.5	F33E2.5	downregulated
WBGene00018063	F35F10.14								WBGene00018055	F35F10.5	F35F10.5		WBGene00018145	F37C4.5	F37C4.5	downregulated
WBGene00269375	F35F10.19								WBGene00018056	F35F10.6	F35F10.6		WBGene00009825	F47G4.4	F47G4.4	downregulated
WBGene00018054	F35F10.4								WBGene00018057	F35F10.7	F35F10.7		WBGene00018602	F48D6.4	F48D6.4	downregulated
WBGene00018055	F35F10.5								WBGene00009454	F36A2.7	F36A2.7		WBGene00010127	F55G11.7	F55G11.7	downregulated
WBGene00018056	F35F10.6								WBGene00009475	F36F2.1	F36F2.1		WBGene00010244	F58D5.5	F58D5.5	downregulated
WBGene00018057	F35F10.7								WBGene00018151	F37C12.3	F37C12.3		WBGene00021865	Y54F10BM.11	fbxa-66	downregulated
WBGene00009454	F36A2.7								WBGene00009514	F37H8.5	F37H8.5		WBGene00011586	T07D10.6	flp-33	downregulated
WBGene00009475	F36F2.1								WBGene00086569	F38A6.5	F38A6.5		WBGene00020208	T04C4.1	fnip-2	downregulated
WBGene00018151	F37C12.3								WBGene00194663	F38B2.6	F38B2.6		WBGene00007703	C24H11.7	gbf-1	downregulated
WBGene00009514	F37H8.5								WBGene00018184	F38E9.1	F38E9.1		WBGene00001581	F57F4.3	gfi-1	downregulated
WBGene00086569	F38A6.5								WBGene00018204	F39F10.4	F39F10.4		WBGene00019146	H02F09.3	H02F09.3	downregulated
WBGene00194663	F38B2.6								WBGene00018221	F40A3.6	F40A3.6		WBGene00019978	R09B5.6	hacd-1	downregulated
WBGene00018184	F38E9.1								WBGene00009578	F40F8.5	F40F8.5		WBGene00007143	B0334.3	hacl-1	downregulated
WBGene00018204	F39F10.4								WBGene00018249	F40H3.1	F40H3.1		WBGene00001906	F17E9.10	his-32	downregulated
WBGene00018221	F40A3.6								WBGene00018257	F41B4.1	F41B4.1		WBGene00016061	C24G6.6	hpo-15	downregulated
WBGene00009578	F40F8.5								WBGene00009614	F41D3.9	F41D3.9		WBGene00016669	C45G7.2	ilys-2	downregulated
WBGene00018249	F40H3.1								WBGene00018309	F41G4.5	F41G4.5		WBGene00016670	C45G7.3	ilys-3	downregulated
WBGene00018257	F41B4.1								WBGene00018310	F41G4.7	F41G4.7		WBGene00002090	ZK1251.2	ins-7	downregulated
WBGene00018271	F41C3.5								WBGene00018311	F41G4.8	F41G4.8		WBGene00002174	W03D8.6	itx-1	downregulated
WBGene00009614	F41D3.9								WBGene00018323	F42A6.1	F42A6.1		WBGene00019404	K05B2.4	K05B2.4	downregulated
WBGene00018308	F41G4.4								WBGene00009645	F42G10.1	F42G10.1		WBGene00010596	K06A4.6	K06A4.6	downregulated
WBGene00018310	F41G4.7								WBGene00018361	F42G8.10	F42G8.10		WBGene00235369	K08D10.18	K08D10.18	downregulated
WBGene00018311	F41G4.8								WBGene00018367	F42H10.3	F42H10.3		WBGene00010754	K10G4.5	K10G4.5	downregulated
WBGene00018323	F42A6.1								WBGene00018373	F43B10.1	F43B10.1		WBGene00002219	K11D9.1	klp-7	downregulated
WBGene00009645	F42G10.1								WBGene00018405	F44A2.5	F44A2.5		WBGene00002259	T22G5.2	lbp-7	downregulated
WBGene00018361	F42G8.10								WBGene00018407	F44B9.2	F44B9.2		WBGene00002271	R07B1.10	lec-8	downregulated
WBGene00018367	F42H10.3								WBGene00009688	F44E5.1	F44E5.1		WBGene00019511	K08A2.1	lido-8	downregulated
WBGene00018405	F44A2.5								WBGene00009689	F44E5.2	F44E5.2		WBGene00003099	F17E9.11	lys-10	downregulated
WBGene00018407	F44B9.2								WBGene00009712	F44G4.2	F44G4.2		WBGene00003091	Y22F5A.5	lys-2	downregulated
WBGene00009688	F44E5.1								WBGene00009715	F44G4.6	F44G4.6		WBGene00020326	T07H3.3	math-38	downregulated
WBGene00009689	F44E5.2								WBGene00009739	F45H10.2	F45H10.2		WBGene00010070	F54F11.2	nep-17	downregulated
WBGene00009712	F44G4.2								WBGene00009740	F45H10.3	F45H10.3		WBGene00003726	C13C4.3	nhr-136	downregulated
WBGene00009715	F44G4.6								WBGene00009781	F46C5.6	F46C5.6		WBGene00021562	Y45G12B.1	nuo-5	downregulated
WBGene00009739	F45H10.2								WBGene00018485	F46C8.3	F46C8.3		WBGene00003902	Y106G6H.2	pab-1	downregulated
WBGene00009740	F45H10.3								WBGene00009797	F46G10.2	F46G10.2		WBGene00022389	Y95B8A.10	pde-6	downregulated
WBGene00009781	F46C5.6								WBGene00018519	F46H5.3	F46H5.3		WBGene00009314	F32B4.4	phm-2	downregulated
WBGene00018485	F46C8.3								WBGene00009819	F47B10.8	F47B10.8		WBGene00011262	R13H4.3	pho-8	downregulated
WBGene00009797	F46G10.2								WBGene00194641	F47G3.4	F47G3.4		WBGene00012897	Y46G5A.5	pisy-1	downregulated
WBGene00018519	F46H5.3								WBGene00018589	F48B9.3	F48B9.3		WBGene00004076	W09B6.1	pod-2	downregulated
WBGene00009819	F47B10.8								WBGene00009848	F48F5.6	F48F5.6		WBGene00004093	C18E3.7	ppw-1	downregulated
WBGene00194641	F47G3.4								WBGene00009863	F49B2.3	F49B2.3		WBGene00004094	Y110A7A.18	ppw-2	downregulated
WBGene00018589	F48B9.3								WBGene00009888	F49E2.5	F49E2.5		WBGene00004135	K07D4.8	pqn-48	downregulated
WBGene00009848	F48F5.6								WBGene00018688	F52D2.6	F52D2.6		WBGene00004167	Y57A10A.18	pqn-87	downregulated
WBGene00009863	F49B2.3								WBGene00018720	F53A3.1	F53A3.1		WBGene00010923	M142.6	rle-1	downregulated
WBGene00009885	F49E2.1								WBGene00044921	F53C11.9	F53C11.9		WBGene00004398	ZK1290.3	rol-8	downregulated
WBGene00009888	F49E2.5								WBGene00009984	F53F1.6	F53F1.6		WBGene00004432	E04A4.8	rpl-20	downregulated
WBGene00018688	F52D2.6								WBGene00018763	F53F10.1	F53F10.1		WBGene00004415	B0041.4	rpl-4	downregulated
WBGene00018719	F52H2.7								WBGene00009992	F53F4.10	F53F4.10		WBGene00018921	F56A6.1	sago-2	downregulated
WBGene00018720	F53A3.1								WBGene00010009	F53H4.4	F53H4.4		WBGene00008575	F08E10.7	scl-24	downregulated
WBGene00044921	F53C11.9								WBGene00018784	F54A3.5	F54A3.5		WBGene00013106	Y51H4A.12	set-26	downregulated
WBGene00009984	F53F1.6								WBGene00010032	F54B11.9	F54B11.9		WBGene00005703	R07B5.3	sru-40	downregulated
WBGene00018763	F53F10.1								WBGene00010122	F55G11.1	F55G11.1		WBGene00007027	Y111B2A.22	ssl-1	downregulated
WBGene00009992	F53F4.10								WBGene00044427	F56A6.5	F56A6.5		WBGene00011330	T01D3.6	T01D3.6	downregulated
WBGene00010009	F53H4.4								WBGene00018946	F56C3.9	F56C3.9		WBGene00011844	T19C9.8	T19C9.8	downregulated
WBGene00018784	F54A3.5								WBGene00045488	F57B1.9	F57B1.9		WBGene00011850	T20B3.1	T20B3.1	downregulated
WBGene00010032	F54B11.9								WBGene00019048	F58E2.4	F58E2.4		WBGene00020662	T21H3.1	T21H3.1	downregulated
WBGene00010122	F55G11.1								WBGene00019061	F58F12.1	F58F12.1		WBGene00020701	T22F7.1	T22F7.1	downregulated
WBGene00044427	F56A6.5								WBGene00010326	F59C6.5	F59C6.5		WBGene00020831	T26C12.1	T26C12.1	downregulated
WBGene00018946	F56C3.9								WBGene00001385	F02A9.2	far-1		WBGene00004053	ZK1005.1	tank-1	downregulated
WBGene00045488	F57B1.9								WBGene00001386	F02A9.3	far-2		WBGene00006529	C47B2.3	tba-2	downregulated
WBGene00010214	F57G8.5								WBGene00001390	W02A2.2	far-6		WBGene00006533	T28D6.2	tba-7	downregulated
WBGene00019048	F58E2.4								WBGene00001404	K07A3.1	fbp-1		WBGene00006565	Y63D3A.5	tfg-1	downregulated
WBGene00019061	F58F12.1								WBGene00021864	Y54F10BM.10	fbxa-1		WBGene00006725	H06I04.4	ubl-1	downregulated
WBGene00010326	F59C6.5								WBGene00008612	F09C3.4	fbxa-103		WBGene00013900	ZC443.5	ugt-18	downregulated
WBGene00001385	far-1								WBGene00019243	H24O09.2	fbxb-72		WBGene00021002	W03F9.4	W03F9.4	downregulated
WBGene00001386	far-2								WBGene00016359	C33F10.13	fbxb-88		WBGene00021020	W04B5.3	W04B5.3	downregulated
WBGene00001390	far-6								WBGene00019207	H17B01.1	fgt-1		WBGene00002078	ZK742.1	xpo-1	downregulated
WBGene00001404	fbp-1								WBGene00001433	Y18D10A.25	fkb-8		WBGene00021590	Y46D2A.2	Y46D2A.2	downregulated
WBGene00021864	fbxa-1								WBGene00001434	T14G12.4	fkh-2		WBGene00013270	Y57A10A.31	Y57A10A.31	downregulated
WBGene00008612	fbxa-103								WBGene00001487	T04B2.2	frk-1		WBGene00044212	Y68A4A.13	Y68A4A.13	downregulated
WBGene00019243	fbxb-72								WBGene00001503	H14A12.2	fum-1		WBGene00013509	Y71A12B.12	Y71A12B.12	downregulated
WBGene00016359	fbxb-88								WBGene00001508	C10F3.6	fut-8		WBGene00022203	Y73B3A.1	Y73B3A.1	downregulated
WBGene00019207	fgt-1								WBGene00011095	R07B7.11	gana-1		WBGene00014213	ZK1073.1	ZK1073.1	downregulated
WBGene00001433	fkb-8								WBGene00001520	K09A9.5	gas-1		WBGene00013943	ZK218.11	ZK218.11	downregulated
WBGene00001434	fkh-2								WBGene00008706	F11E6.1	gba-3		WBGene00013939	ZK218.5	ZK218.5	downregulated
WBGene00001487	frk-1								WBGene00014095	ZK829.4	gdh-1		WBGene00013941	ZK218.7	ZK218.7	downregulated
WBGene00001503	fum-1								WBGene00001572	M03A8.4	gei-15		WBGene00022763	ZK546.7	ZK546.7	downregulated
WBGene00001508	fut-8								WBGene00007981	C36E8.2	glb-11
WBGene00011095	gana-1								WBGene00007741	C26C6.7	glb-8
WBGene00001520	gas-1								WBGene00001604	Y105C5B.28	gln-3
WBGene00008706	gba-3								WBGene00013029	Y49E10.2	glrx-5
WBGene00014095	gdh-1								WBGene00001643	F22D6.11	gly-18
WBGene00001572	gei-15								WBGene00017984	F32D1.5	gmpr-1
WBGene00007981	glb-11								WBGene00001650	F25H8.3	gon-1
WBGene00007741	glb-8								WBGene00001662	C34E10.1	gop-3
WBGene00001604	gln-3								WBGene00015778	C14F11.1	got-2.2
WBGene00013029	glrx-5								WBGene00001684	K10B3.8	gpd-2
WBGene00001643	gly-18								WBGene00001685	K10B3.7	gpd-3
WBGene00001650	gon-1								WBGene00010778	K11H3.1	gpdh-2
WBGene00001662	gop-3								WBGene00020373	T09A12.2	gpx-6
WBGene00015778	got-2.2								WBGene00010593	K06A4.3	gsnl-1
WBGene00001684	gpd-2								WBGene00001751	K08F4.11	gst-3
WBGene00001685	gpd-3								WBGene00001752	K08F4.7	gst-4
WBGene00010778	gpdh-2								WBGene00017054	D2024.7	gstk-2
WBGene00020373	gpx-6								WBGene00001793	Y46G5A.31	gsy-1
WBGene00010593	gsnl-1								WBGene00001794	K04D7.3	gta-1
WBGene00001751	gst-3								WBGene00001805	K09E4.5	gur-4
WBGene00001752	gst-4								WBGene00006863	F56B6.4	gyg-1
WBGene00017054	gstk-2								WBGene00019170	H06I04.6	H06I04.6
WBGene00001793	gsy-1								WBGene00010385	H12D21.9	H12D21.9
WBGene00001794	gta-1								WBGene00019202	H14N18.2	H14N18.2
WBGene00001805	gur-4								WBGene00019211	H18N23.2	H18N23.2
WBGene00006863	gyg-1								WBGene00019267	H39E20.1	H39E20.1
WBGene00019170	H06I04.6								WBGene00001818	Y57G11C.1	haf-8
WBGene00010385	H12D21.9								WBGene00007630	C16C10.11	har-1
WBGene00019202	H14N18.2								WBGene00001828	F40E10.1	hch-1
WBGene00019211	H18N23.2								WBGene00006452	R148.6	heh-1
WBGene00019249	H28G03.1								WBGene00001863	F15G9.4	him-4
WBGene00010419	H28O16.1								WBGene00001864	D1086.4	him-5
WBGene00019267	H39E20.1								WBGene00001948	B0304.1	hlh-1
WBGene00001818	haf-8								WBGene00001951	T05G5.2	hlh-4
WBGene00007630	har-1								WBGene00015148	B0336.11	hpo-28
WBGene00001828	hch-1								WBGene00019249	H28G03.1	hrpa-2
WBGene00006452	heh-1								WBGene00011906	T22A3.2	hsp-12.1
WBGene00001863	him-4								WBGene00002023	C09B8.6	hsp-25
WBGene00001864	him-5								WBGene00002030	F40H3.5	hst-3.1
WBGene00001948	hlh-1								WBGene00002040	F56A6.2	hum-7
WBGene00001951	hlh-4								WBGene00010416	H25P06.1	hxk-2
WBGene00015148	hpo-28								WBGene00001564	C05E4.9	icl-1
WBGene00011906	hsp-12.1								WBGene00009664	F43G9.1	idha-1
WBGene00002023	hsp-25								WBGene00007993	C37E2.1	idhb-1
WBGene00002030	hst-3.1								WBGene00016266	C30F12.7	idhg-2
WBGene00002040	hum-7								WBGene00002065	F54C9.1	iff-2
WBGene00012437	hum-9								WBGene00002069	C04F12.3	ikb-1
WBGene00010416	hxk-2								WBGene00002110	ZC334.11	ins-27
WBGene00001564	icl-1								WBGene00018392	F43E2.3	insc-1
WBGene00009664	idha-1								WBGene00002140	C18H7.2	inx-18
WBGene00007993	idhb-1								WBGene00019001	F57B10.3	ipgm-1
WBGene00016266	idhg-2								WBGene00022233	Y73B6BL.4	ipla-6
WBGene00002065	iff-2								WBGene00012885	Y45F10D.4	iscu-1
WBGene00002069	ikb-1								WBGene00018356	F42G8.5	islo-1
WBGene00002110	ins-27								WBGene00002162	F42G8.12	isp-1
WBGene00018392	insc-1								WBGene00009089	F23D12.5	jmjd-3.2
WBGene00002140	inx-18								WBGene00002179	T22C1.7	jph-1
WBGene00019001	ipgm-1								WBGene00019279	K01A2.4	K01A2.4
WBGene00022233	ipla-6								WBGene00019294	K02A6.3	K02A6.3
WBGene00018356	islo-1								WBGene00010491	K02B7.3	K02B7.3
WBGene00002162	isp-1								WBGene00019332	K02F3.9	K02F3.9
WBGene00009089	jmjd-3.2								WBGene00010519	K03A11.1	K03A11.1
WBGene00002179	jph-1								WBGene00019381	K04C2.3	K04C2.3
WBGene00019279	K01A2.4								WBGene00019436	K06A9.2	K06A9.2
WBGene00010488	K02A11.3								WBGene00019437	K06A9.3	K06A9.3
WBGene00019294	K02A6.3								WBGene00019497	K07E8.6	K07E8.6
WBGene00010491	K02B7.3								WBGene00010648	K08C7.6	K08C7.6
WBGene00019332	K02F3.9								WBGene00010649	K08C7.7	K08C7.7
WBGene00010519	K03A11.1								WBGene00014801	K08E5.1	K08E5.1
WBGene00019381	K04C2.3								WBGene00010675	K08E7.8	K08E7.8
WBGene00019407	K05F1.5								WBGene00010703	K09A9.6	K09A9.6
WBGene00019436	K06A9.2								WBGene00019571	K09E2.2	K09E2.2
WBGene00019437	K06A9.3								WBGene00019572	K09E2.3	K09E2.3
WBGene00019497	K07E8.6								WBGene00019647	K11D12.7	K11D12.7
WBGene00010648	K08C7.6								WBGene00010772	K11D9.3	K11D9.3
WBGene00010649	K08C7.7								WBGene00019657	K11G12.6	K11G12.6
WBGene00014801	K08E5.1								WBGene00019680	K12H4.5	K12H4.5
WBGene00010675	K08E7.8								WBGene00002183	T02G5.8	kat-1
WBGene00010703	K09A9.6								WBGene00013463	Y67H2A.5	kdp-1
WBGene00019571	K09E2.2								WBGene00004130	F54E2.3	ketn-1
WBGene00019572	K09E2.3								WBGene00002227	W02B12.7	klp-17
WBGene00019624	K10C9.3								WBGene00021948	Y55F3C.3	kvs-5
WBGene00019647	K11D12.7								WBGene00010877	M05D6.4	lact-4
WBGene00010772	K11D9.3								WBGene00002247	W03F8.5	lam-1
WBGene00019656	K11G12.5								WBGene00016913	C54D1.5	lam-2
WBGene00019657	K11G12.6								WBGene00002254	F40F4.2	lbp-2
WBGene00019680	K12H4.5								WBGene00002255	F40F4.4	lbp-3
WBGene00002183	kat-1								WBGene00002268	ZK1248.16	lec-5
WBGene00004130	ketn-1								WBGene00019407	K05F1.5	lect-2
WBGene00002227	klp-17								WBGene00002280	F01G12.5	let-2
WBGene00021948	kvs-5								WBGene00002497	F52H3.1	let-268
WBGene00010877	lact-4								WBGene00002855	C05D11.12	let-721
WBGene00002247	lam-1								WBGene00002881	C05D11.4	let-756
WBGene00016913	lam-2								WBGene00002974	F09E8.7	lev-1
WBGene00002254	lbp-2								WBGene00002978	Y105E8B.1	lev-11
WBGene00002255	lbp-3								WBGene00002975	C35C5.5	lev-8
WBGene00002268	lec-5								WBGene00002976	T07H6.5	lev-9
WBGene00002280	let-2								WBGene00020236	T05B4.1	lgc-1
WBGene00002497	let-268								WBGene00020836	T27A1.4	lgc-34
WBGene00002855	let-721								WBGene00016575	C41H7.5	lido-10
WBGene00002881	let-756								WBGene00016574	C41H7.4	lido-11
WBGene00002974	lev-1								WBGene00020898	T28D9.9	lido-16
WBGene00002978	lev-11								WBGene00002990	C37F5.1	lin-1
WBGene00002975	lev-8								WBGene00003007	C16B8.1	lin-18
WBGene00002976	lev-9								WBGene00002991	F17E5.1	lin-2
WBGene00020236	lgc-1								WBGene00003030	Y73B6A.5	lin-45
WBGene00020836	lgc-34								WBGene00008510	F01G10.7	lipl-7
WBGene00002990	lin-1								WBGene00003061	ZK973.10	lpd-5
WBGene00003007	lin-18								WBGene00003065	T21C9.5	lpd-9
WBGene00002991	lin-2								WBGene00003066	ZC410.7	lpl-1
WBGene00003030	lin-45								WBGene00011726	T12A7.5	lpr-2
WBGene00008510	lipl-7								WBGene00013542	Y75B8A.5	lron-12
WBGene00003061	lpd-5								WBGene00016974	C56E6.6	lron-15
WBGene00003065	lpd-9								WBGene00020693	T22E7.1	lron-8
WBGene00003066	lpl-1								WBGene00003079	F28F8.3	lsm-5
WBGene00011726	lpr-2								WBGene00077698	C34B4.7	lurp-4
WBGene00013542	lron-12								WBGene00003092	Y22F5A.6	lys-3
WBGene00016974	lron-15								WBGene00045337	M01B2.12	M01B2.12
WBGene00020693	lron-8								WBGene00019719	M01H9.3	M01H9.3
WBGene00003079	lsm-5								WBGene00010856	M04C9.1	M04C9.1
WBGene00077698	lurp-4								WBGene00019771	M04F3.5	M04F3.5
WBGene00003092	lys-3								WBGene00010874	M05D6.1	M05D6.1
WBGene00045337	M01B2.12								WBGene00010878	M05D6.5	M05D6.5
WBGene00019719	M01H9.3								WBGene00010880	M05D6.8	M05D6.8
WBGene00010856	M04C9.1								WBGene00019782	M60.7	M60.7
WBGene00019771	M04F3.5								WBGene00003112	F35G12.6	mab-21
WBGene00010872	M05B5.4								WBGene00016539	C39F7.2	madd-2
WBGene00010874	M05D6.1								WBGene00006517	E02H4.3	madd-3
WBGene00010878	M05D6.5								WBGene00015248	B0546.1	mai-2
WBGene00010880	M05D6.8								WBGene00008415	D2030.5	mce-1
WBGene00019782	M60.7								WBGene00010834	M03B6.2	mct-3
WBGene00003112	mab-21								WBGene00018491	F46E10.10	mdh-1
WBGene00016539	madd-2								WBGene00003162	F20H11.3	mdh-2
WBGene00006517	madd-3								WBGene00003169	E03G2.3	mec-5
WBGene00015248	mai-2								WBGene00010493	K02B9.2	meg-2
WBGene00008415	mce-1								WBGene00012983	Y48B6A.12	men-1
WBGene00010834	mct-3								WBGene00003225	T07C4.7	mev-1
WBGene00018491	mdh-1								WBGene00003248	F57B7.4	mig-17
WBGene00003162	mdh-2								WBGene00003249	F11F1.6	mig-18
WBGene00003169	mec-5								WBGene00003242	C37C3.6	mig-6
WBGene00010493	meg-2								WBGene00015186	B0432.4	misc-1
WBGene00012983	men-1								WBGene00003369	C36E6.3	mlc-1
WBGene00003225	mev-1								WBGene00003370	C36E6.5	mlc-2
WBGene00003248	mig-17								WBGene00003371	F09F7.2	mlc-3
WBGene00003249	mig-18								WBGene00013869	ZC373.4	mlck-1
WBGene00003242	mig-6								WBGene00003375	T04C9.4	mlp-1
WBGene00015186	misc-1								WBGene00014202	ZK1058.1	mmcm-1
WBGene00003369	mlc-1								WBGene00007139	B0285.7	mnp-1
WBGene00003370	mlc-2								WBGene00009885	F49E2.1	moc-5
WBGene00003371	mlc-3								WBGene00019282	K01A2.8	mps-2
WBGene00003375	mlp-1								WBGene00012361	W09D10.3	mrpl-12
WBGene00014202	mmcm-1								WBGene00012992	Y48C3A.10	mrpl-20
WBGene00007139	mnp-1								WBGene00010783	K11H3.6	mrpl-36
WBGene00019282	mps-2								WBGene00013004	Y48E1B.5	mrpl-37
WBGene00012361	mrpl-12								WBGene00044344	Y46H3A.7	mrpl-39
WBGene00012992	mrpl-20								WBGene00015185	B0432.3	mrpl-41
WBGene00010783	mrpl-36								WBGene00008514	F02A9.4	mrpl-44
WBGene00013004	mrpl-37								WBGene00009128	F25H5.6	mrpl-54
WBGene00044344	mrpl-39								WBGene00017924	F29B9.10	mrps-21
WBGene00015185	mrpl-41								WBGene00007564	C14A4.14	mrps-22
WBGene00009128	mrpl-54								WBGene00044321	B0511.8	mrps-30
WBGene00017924	mrps-21								WBGene00009013	F21D5.8	mrps-33
WBGene00007564	mrps-22								WBGene00008452	E02A10.1	mrps-5
WBGene00044321	mrps-30								WBGene00003495	T22E5.5	mup-2
WBGene00009013	mrps-33								WBGene00003511	F46G10.6	mxl-3
WBGene00008452	mrps-5								WBGene00012478	Y18D10A.8	mxt-1
WBGene00003495	mup-2								WBGene00003515	K12F2.1	myo-3
WBGene00003511	mxl-3								WBGene00021370	Y37E11AR.3	nape-2
WBGene00003515	myo-3								WBGene00003546	F42A10.8	nas-28
WBGene00021370	nape-2								WBGene00003555	F38E9.2	nas-39
WBGene00003546	nas-28								WBGene00015074	B0238.10	natc-2
WBGene00003555	nas-39								WBGene00003565	K03E6.3	ncs-3
WBGene00015074	natc-2								WBGene00008998	F21A10.1	ncs-4
WBGene00003565	ncs-3								WBGene00003567	C10G8.5	ncx-2
WBGene00008998	ncs-4								WBGene00021893	Y54G2A.29	ndnf-1
WBGene00003567	ncx-2								WBGene00007192	B0491.5	nduf-11
WBGene00021893	ndnf-1								WBGene00021839	Y54E10BL.5	nduf-5
WBGene00021839	nduf-5								WBGene00009051	F22D6.4	nduf-6
WBGene00009051	nduf-6								WBGene00012376	W10D5.2	nduf-7
WBGene00012376	nduf-7								WBGene00021800	Y53G8AL.2	nduf-9
WBGene00010959	nduo-1								WBGene00010959	MTCE.11	nduo-1
WBGene00018196	nep-13								WBGene00018196	F39E9.4	nep-13
WBGene00020230	nep-2								WBGene00020230	T05A8.4	nep-2
WBGene00013785	nep-23								WBGene00013785	Y116A8C.4	nep-23
WBGene00014171	nep-26								WBGene00014171	ZK970.1	nep-26
WBGene00003597	nhl-1								WBGene00003597	F54G8.4	nhl-1
WBGene00003618	nhr-19								WBGene00003618	E02H1.7	nhr-19
WBGene00010984	nkat-3								WBGene00010984	R03A10.4	nkat-3
WBGene00006412	nlg-1								WBGene00006412	C40C9.5	nlg-1
WBGene00003812	nrf-5								WBGene00012437	Y11D7A.14	nmy-3
WBGene00023477	nspc-1								WBGene00003812	F55B12.5	nrf-5
WBGene00023493	nspc-12								WBGene00023477	C03G5.8	nspc-1
WBGene00003831	nuo-1								WBGene00023493	F42F12.10	nspc-12
WBGene00020417	nuo-2								WBGene00003831	C09H10.3	nuo-1
WBGene00013308	nuo-3								WBGene00020417	T10E9.7	nuo-2
WBGene00019401	nuo-4								WBGene00013308	Y57G11C.12	nuo-3
WBGene00021562	nuo-5								WBGene00019401	K04G7.4	nuo-4
WBGene00012166	nuo-6								WBGene00021562	Y45G12B.1	nuo-5
WBGene00017061	oac-12								WBGene00012166	W01A8.4	nuo-6
WBGene00012323	oac-54								WBGene00017061	D2063.2	oac-12
WBGene00003843	Oct-2								WBGene00012323	W07A12.6	oac-54
WBGene00003860	oig-2								WBGene00003843	ZK455.8	Oct-2
WBGene00043050	oig-4								WBGene00003860	Y38F1A.9	oig-2
WBGene00019832	osg-1								WBGene00043050	R07G3.9	oig-4
WBGene00003893	ost-1								WBGene00019832	R02F2.2	osg-1
WBGene00045483	oxy-5								WBGene00003893	C44B12.2	ost-1
WBGene00003902	pab-1								WBGene00045483	F56H1.7	oxy-5
WBGene00003934	pat-10								WBGene00003902	Y106G6H.2	pab-1
WBGene00003929	pat-2								WBGene00020540	T17A3.2	pals-25
WBGene00003930	pat-3								WBGene00021081	W08A12.4	pals-33
WBGene00003931	pat-4								WBGene00003934	F54C1.7	pat-10
WBGene00003932	pat-6								WBGene00003929	F54F2.1	pat-2
WBGene00003933	pat-9								WBGene00003930	ZK1058.2	pat-3
WBGene00012857	pbo-5								WBGene00003931	C29F9.7	pat-4
WBGene00017375	pbo-6								WBGene00003932	T21D12.4	pat-6
WBGene00017864	pcca-1								WBGene00003933	T27B1.2	pat-9
WBGene00018701	pccb-1								WBGene00012857	Y44A6E.1	pbo-5
WBGene00022801	pcp-5								WBGene00017375	F11C7.1	pbo-6
WBGene00011510	pdha-1								WBGene00017864	F27D9.5	pcca-1
WBGene00015413	pdhb-1								WBGene00018701	F52E4.1	pccb-1
WBGene00022719	pdhk-2								WBGene00022801	ZK688.6	pcp-5
WBGene00022456	pfkb-1.1								WBGene00016531	C39D10.3	pcyt-2.2
WBGene00003991	pfn-3								WBGene00011510	T05H10.6	pdha-1
WBGene00020185	pgk-1								WBGene00015413	C04C3.3	pdhb-1
WBGene00003998	pgp-4								WBGene00022719	ZK370.5	pdhk-2
WBGene00004014	phb-1								WBGene00008274	C53B4.4	pdzd-8
WBGene00011879	pho-7								WBGene00022456	Y110A7A.6	pfkb-1.1
WBGene00004026	phy-3								WBGene00003991	K03E6.6	pfn-3
WBGene00004057	pmk-3								WBGene00020185	T03F1.3	pgk-1
WBGene00004092	ppt-1								WBGene00003998	F42E11.1	pgp-4
WBGene00004097	pqm-96								WBGene00016892	C53A3.2	pgph-3
WBGene00004112	pqn-22								WBGene00004014	Y37E3.9	phb-1
WBGene00004113	pqn-24								WBGene00011879	T21B6.2	pho-7
WBGene00004129	pqn-42								WBGene00004026	T20B3.7	phy-3
WBGene00004135	pqn-48								WBGene00010872	M05B5.4	plag-15
WBGene00004145	pqn-62								WBGene00020895	T28D9.3	plpp-1.2
WBGene00011110	prdx-3								WBGene00004057	F42G8.4	pmk-3
WBGene00004249	pvf-1								WBGene00004092	F44C4.5	ppt-1
WBGene00008149	pyp-1								WBGene00004097		pqm-96
WBGene00019817	R02C2.6								WBGene00004112	C46G7.4	pqn-22
WBGene00019826	R02E4.1								WBGene00004113	D1007.14	pqn-24
WBGene00044021	R02E4.2								WBGene00004129	F53G2.4	pqn-42
WBGene00019841	R02F11.3								WBGene00004135	K07D4.8	pqn-48
WBGene00019843	R03E9.2								WBGene00004145	T03G11.1	pqn-62
WBGene00011003	R04B5.5								WBGene00007197	B0513.5	prdh-1
WBGene00011004	R04B5.6								WBGene00011110	R07E5.2	prdx-3
WBGene00011015	R04F11.2								WBGene00004249	Y39A3CL.6	pvf-1
WBGene00011026	R05D7.1								WBGene00020696	T22F3.3	pygl-1
WBGene00019887	R05D8.11								WBGene00008149	C47E12.4	pyp-1
WBGene00011096	R07B7.12								WBGene00019826	R02E4.1	R02E4.1
WBGene00019937	R07E4.3								WBGene00044021	R02E4.2	R02E4.2
WBGene00011152	R09A8.1								WBGene00019841	R02F11.3	R02F11.3
WBGene00020007	R11F4.1								WBGene00019843	R03E9.2	R03E9.2
WBGene00020012	R11G1.6								WBGene00011003	R04B5.5	R04B5.5
WBGene00020029	R12C12.9								WBGene00011004	R04B5.6	R04B5.6
WBGene00014826	R13H4.2								WBGene00011015	R04F11.2	R04F11.2
WBGene00020106	R151.1								WBGene00011026	R05D7.1	R05D7.1
WBGene00011270	R31.2								WBGene00019887	R05D8.11	R05D8.11
WBGene00011273	R53.4								WBGene00011096	R07B7.12	R07B7.12
WBGene00010556	rack-1								WBGene00019937	R07E4.3	R07E4.3
WBGene00004336	ret-1								WBGene00011152	R09A8.1	R09A8.1
WBGene00010374	rga-5								WBGene00020007	R11F4.1	R11F4.1
WBGene00008262	ril-1								WBGene00020012	R11G1.6	R11G1.6
WBGene00007786	rmd-2								WBGene00020029	R12C12.9	R12C12.9
WBGene00008860	rmo-1								WBGene00014826	R13H4.2	R13H4.2
WBGene00004393	rnt-1								WBGene00020106	R151.1	R151.1
WBGene00018819	rog-1								WBGene00011270	R31.2	R31.2
WBGene00009800	rrc-1								WBGene00011273	R53.4	R53.4
WBGene00007924	rsu-1								WBGene00010556	K04D7.1	rack-1
WBGene00004736	sca-1								WBGene00004336	W06A7.3	ret-1
WBGene00015391	sdha-1								WBGene00010374	H08M01.2	rga-5
WBGene00006433	sdhb-1								WBGene00008262	C53A5.1	ril-1
WBGene00009353	sdhd-1								WBGene00007786	C27H6.4	rmd-2
WBGene00010808	sepa-1								WBGene00019624	K10C9.3	rnst-2
WBGene00019690	set-13								WBGene00004393	B0414.2	rnt-1
WBGene00044070	set-18								WBGene00018819	F54D12.6	rog-1
WBGene00022173	set-27								WBGene00008860	F15D4.3	romo-1
WBGene00022499	set-30								WBGene00009800	F47A4.3	rrc-1
WBGene00004786	sex-1								WBGene00007924	C34C12.5	rsu-1
WBGene00022242	sfrp-1								WBGene00004736	K11D9.2	sca-1
WBGene00015777	sfxn-2								WBGene00015391	C03G5.1	sdha-1
WBGene00044049	sfxn-5								WBGene00006433	F42A8.2	sdhb-1
WBGene00019227	sgca-1								WBGene00009353	F33A8.5	sdhd-1
WBGene00019277	sgcb-1								WBGene00010808	M01E5.6	sepa-1
WBGene00004790	sgn-1								WBGene00019690	K12H6.11	set-13
WBGene00004801	sir-2.2								WBGene00044070	T22A3.4	set-18
WBGene00004820	skr-14								WBGene00022173	Y71H2AM.8	set-27
WBGene00019299	snai-1								WBGene00022499	ZC8.3	set-30
WBGene00004910	snf-11								WBGene00004786	F44A6.2	sex-1
WBGene00010790	sodh-1								WBGene00022242	Y73B6BL.21	sfrp-1
WBGene00010868	somi-1								WBGene00015777	C14F5.4	sfxn-2
WBGene00012891	sorb-1								WBGene00044049	C41C4.10	sfxn-5
WBGene00004958	spe-4								WBGene00019227	H22K11.4	sgca-1
WBGene00004980	spk-1								WBGene00019277	K01A2.1	sgcb-1
WBGene00006893	spon-1								WBGene00004790	F07H5.2	sgn-1
WBGene00004995	spp-10								WBGene00004801	F46G10.7	sir-2.2
WBGene00005000	spp-15								WBGene00004820	Y47D7A.8	skr-14
WBGene00044283	spp-22								WBGene00019656	K11G12.5	slc-25A10
WBGene00022235	sqd-1								WBGene00008979	F20D1.9	slc-25A18.1
WBGene00008538	sqrd-1								WBGene00010214	F57G8.5	slc-9B.2
WBGene00005150	sre-2								WBGene00019299	K02D7.2	snai-1
WBGene00008839	sre-37								WBGene00004910	T03F7.1	snf-11
WBGene00005475	srh-269								WBGene00010868	M04G12.4	somi-1
WBGene00005602	srj-14								WBGene00012891	Y45F10D.13	sorb-1
WBGene00005642	srp-1								WBGene00004958	ZK524.1	spe-4
WBGene00005644	srp-3								WBGene00008623	F09E8.1	spe-43
WBGene00008247	srsx-26								WBGene00004980	B0464.5	spk-1
WBGene00008248	srsx-27								WBGene00006893	F10E7.4	spon-1
WBGene00012773	srt-48								WBGene00004995	C28C12.7	spp-10
WBGene00005722	srv-11								WBGene00005000	C48E7.10	spp-15
WBGene00005748	srw-1								WBGene00044283	ZK867.3	spp-22
WBGene00005789	srw-42								WBGene00022235	Y73B6BL.6	sqd-1
WBGene00005816	srw-69								WBGene00008538	F02H6.5	sqrd-1
WBGene00005818	srw-71								WBGene00005150	C41C4.2	sre-2
WBGene00005967	srx-76								WBGene00008839	F15A4.3	sre-37
WBGene00015652	srz-79								WBGene00005475	T03E6.5	srh-269
WBGene00007363	stdh-1								WBGene00005602	C03G6.3	srj-14
WBGene00017866	stn-2								WBGene00005642	C05E4.3	srp-1
WBGene00006067	sto-5								WBGene00005644	Y32G9A.4	srp-3
WBGene00006272	str-245								WBGene00008247	C51E3.1	srsx-26
WBGene00006288	str-262								WBGene00008248	C51E3.2	srsx-27
WBGene00006126	str-63								WBGene00012773	Y41E3.15	srt-48
WBGene00006127	str-64								WBGene00005722	H25K10.3	srv-11
WBGene00006135	str-74								WBGene00005748	Y75B12B.7	srw-1
WBGene00009940	strl-1								WBGene00005789	F14F8.11	srw-42
WBGene00009812	suca-1								WBGene00005816	F18E3.5	srw-69
WBGene00007350	sucl-1								WBGene00005818	F18E3.6	srw-71
WBGene00006308	sul-1								WBGene00005967	K12G11.5	srx-76
WBGene00012259	sulp-7								WBGene00015652	C09G12.2	srz-79
WBGene00006319	sup-10								WBGene00007363	C06B3.4	stdh-1
WBGene00015334	sup-18								WBGene00017866	F27D9.8	stn-2
WBGene00006318	sup-9								WBGene00006067	F41G4.3	sto-5
WBGene00009976	swan-2								WBGene00006272	F32A7.7	str-245
WBGene00023417	swm-1								WBGene00006288	C05E4.13	str-262
WBGene00007750	syg-2								WBGene00006126	C17B7.1	str-63
WBGene00011331	T01E8.1								WBGene00006127	T28A11.1	str-64
WBGene00011374	T02D1.8								WBGene00006135	C14H10.4	str-74
WBGene00206521	T02G5.15								WBGene00009940	F52F12.7	strl-1
WBGene00011385	T02G6.2								WBGene00009812	F47B10.1	suca-1
WBGene00020181	T02H6.11								WBGene00007350	C05G5.4	sucl-1
WBGene00044584	T03G11.9								WBGene00006308	K09C4.8	sul-1
WBGene00020195	T03G6.3								WBGene00012259	W04G3.6	sulp-7
WBGene00020200	T04A6.1								WBGene00006319	R09G11.1	sup-10
WBGene00011409	T04A8.7								WBGene00015334	C02C2.5	sup-18
WBGene00011422	T04B2.3								WBGene00006318	F34D6.3	sup-9
WBGene00011479	T05E11.2								WBGene00009976	F53C11.7	swan-2
WBGene00045500	T05E12.9								WBGene00023417	C25E10.9	swm-1
WBGene00020260	T05E7.4								WBGene00007750	C26G2.1	syg-2
WBGene00011498	T05G5.1								WBGene00011331	T01E8.1	T01E8.1
WBGene00011509	T05H10.4								WBGene00011374	T02D1.8	T02D1.8
WBGene00011540	T06E6.10								WBGene00206521	T02G5.15	T02G5.15
WBGene00011579	T07D4.2								WBGene00020181	T02H6.11	T02H6.11
WBGene00020315	T07E3.4								WBGene00044584	T03G11.9	T03G11.9
WBGene00020330	T07H6.1								WBGene00020195	T03G6.3	T03G6.3
WBGene00020331	T07H6.4								WBGene00020200	T04A6.1	T04A6.1
WBGene00044684	T08G11.2								WBGene00011409	T04A8.7	T04A8.7
WBGene00020377	T09B4.3								WBGene00011422	T04B2.3	T04B2.3
WBGene00020382	T09B4.8								WBGene00045500	T05E12.9	T05E12.9
WBGene00011692	T10G3.1								WBGene00020260	T05E7.4	T05E7.4
WBGene00020424	T10H9.1								WBGene00011498	T05G5.1	T05G5.1
WBGene00020439	T12A2.5								WBGene00011509	T05H10.4	T05H10.4
WBGene00011727	T12A7.6								WBGene00011540	T06E6.10	T06E6.10
WBGene00011728	T12A7.7								WBGene00011579	T07D4.2	T07D4.2
WBGene00185100	T12A7.9								WBGene00020315	T07E3.4	T07E3.4
WBGene00011736	T12D8.9								WBGene00044684	T08G11.2	T08G11.2
WBGene00020476	T13B5.9								WBGene00020377	T09B4.3	T09B4.3
WBGene00020479	T13C2.3								WBGene00020382	T09B4.8	T09B4.8
WBGene00011755	T13H5.1								WBGene00011692	T10G3.1	T10G3.1
WBGene00011763	T14B1.1								WBGene00020424	T10H9.1	T10H9.1
WBGene00020540	T17A3.2								WBGene00020439	T12A2.5	T12A2.5
WBGene00011839	T19C4.5								WBGene00011727	T12A7.6	T12A7.6
WBGene00020568	T19D2.3								WBGene00011728	T12A7.7	T12A7.7
WBGene00020616	T20D4.10								WBGene00185100	T12A7.9	T12A7.9
WBGene00020617	T20D4.11								WBGene00011736	T12D8.9	T12D8.9
WBGene00020618	T20D4.12								WBGene00020476	T13B5.9	T13B5.9
WBGene00020620	T20D4.15								WBGene00020479	T13C2.3	T13C2.3
WBGene00020636	T20H4.5								WBGene00011755	T13H5.1	T13H5.1
WBGene00011880	T21B6.3								WBGene00011763	T14B1.1	T14B1.1
WBGene00206474	T22A3.12								WBGene00011839	T19C4.5	T19C4.5
WBGene00011909	T22A3.6								WBGene00020568	T19D2.3	T19D2.3
WBGene00020667	T22B2.3								WBGene00020616	T20D4.10	T20D4.10
WBGene00020669	T22B2.5								WBGene00020617	T20D4.11	T20D4.11
WBGene00011918	T22C1.8								WBGene00020618	T20D4.12	T20D4.12
WBGene00011919	T22C1.9								WBGene00020620	T20D4.15	T20D4.15
WBGene00020680	T22D1.1								WBGene00020636	T20H4.5	T20H4.5
WBGene00020696	T22F3.3								WBGene00011880	T21B6.3	T21B6.3
WBGene00020732	T23E7.2								WBGene00206474	T22A3.12	T22A3.12
WBGene00219243	T23G4.127								WBGene00011909	T22A3.6	T22A3.6
WBGene00011958	T23G4.2								WBGene00020667	T22B2.3	T22B2.3
WBGene00012012	T25B9.6								WBGene00020669	T22B2.5	T22B2.5
WBGene00020805	T25F10.1								WBGene00011918	T22C1.8	T22C1.8
WBGene00020878	T28A11.16								WBGene00011919	T22C1.9	T22C1.9
WBGene00020879	T28A11.17								WBGene00020680	T22D1.1	T22D1.1
WBGene00020880	T28A11.18								WBGene00020732	T23E7.2	T23E7.2
WBGene00020881	T28A11.19								WBGene00219243	T23G4.127	T23G4.127
WBGene00020869	T28A11.2								WBGene00011958	T23G4.2	T23G4.2
WBGene00020882	T28A11.20								WBGene00012012	T25B9.6	T25B9.6
WBGene00269355	T28A11.25								WBGene00020805	T25F10.1	T25F10.1
WBGene00020884	T28B4.1								WBGene00020878	T28A11.16	T28A11.16
WBGene00012122	T28C6.8								WBGene00020879	T28A11.17	T28A11.17
WBGene00020895	T28D9.3								WBGene00020880	T28A11.18	T28A11.18
WBGene00020898	T28D9.9								WBGene00020881	T28A11.19	T28A11.19
WBGene00006478	tag-131								WBGene00020869	T28A11.2	T28A11.2
WBGene00006518	tag-173								WBGene00020882	T28A11.20	T28A11.20
WBGene00006519	tag-174								WBGene00269355	T28A11.25	T28A11.25
WBGene00006408	tag-18								WBGene00020884	T28B4.1	T28B4.1
WBGene00007055	tag-196								WBGene00012122	T28C6.8	T28C6.8
WBGene00044079	tag-241								WBGene00006478	H38K22.3	tag-131
WBGene00044078	tag-243								WBGene00006408	T14G12.3	tag-18
WBGene00013289	tag-273								WBGene00007055	F41E6.6	tag-196
WBGene00015356	tag-278								WBGene00044079	C34E11.3	tag-241
WBGene00044322	tag-280								WBGene00044078	T04A8.4	tag-243
WBGene00016918	test-1								WBGene00013289	Y57G11A.1	tag-273
WBGene00006771	tln-1								WBGene00015356	C02F12.7	tag-278
WBGene00006580	tlp-1								WBGene00044322	F15A4.12	tag-280
WBGene00020490	tmc-1								WBGene00016918	C54E4.2	test-1
WBGene00015177	tmc-2								WBGene00006771	Y71G12B.11	tln-1
WBGene00006582	tmd-2								WBGene00006580	T23G4.1	tlp-1
WBGene00006584	tni-1								WBGene00020490	T13G4.3	tmc-1
WBGene00006585	tni-3								WBGene00015177	B0416.1	tmc-2
WBGene00006508	tns-1								WBGene00006582	C08D8.2	tmd-2
WBGene00006587	tnt-2								WBGene00006584	F42E11.4	tni-1
WBGene00006588	tnt-3								WBGene00006585	T20B3.2	tni-3
WBGene00006608	tre-2								WBGene00006508	M01E11.7	tns-1
WBGene00015062	trx-1								WBGene00006587	F53A9.10	tnt-2
WBGene00006637	tsp-11								WBGene00006588	C14F5.3	tnt-3
WBGene00006643	tsp-17								WBGene00006608	T05A12.2	tre-2
WBGene00006645	tsp-19								WBGene00013255	Y57A10A.10	tric-1B.1
WBGene00006634	tsp-8								WBGene00015062	B0228.5	trx-1
WBGene00006436	ttn-1								WBGene00006637	B0563.2	tsp-11
WBGene00012382	ttr-16								WBGene00006643	C02F12.1	tsp-17
WBGene00012383	ttr-17								WBGene00006645	D2092.7	tsp-19
WBGene00013077	ttr-24								WBGene00006634	F33C8.3	tsp-8
WBGene00013078	ttr-25								WBGene00006436	W06H8.8	ttn-1
WBGene00017688	ttr-35								WBGene00012382	Y5F2A.1	ttr-16
WBGene00044605	ttr-36								WBGene00012383	Y5F2A.2	ttr-17
WBGene00017374	ttr-41								WBGene00013077	Y51A2D.9	ttr-24
WBGene00044737	ttr-45								WBGene00013078	Y51A2D.10	ttr-25
WBGene00019203	ttr-47								WBGene00017688	F22A3.2	ttr-35
WBGene00022515	ttr-48								WBGene00044605	F22A3.7	ttr-36
WBGene00008040	ttr-5								WBGene00017374	F10G7.11	ttr-41
WBGene00010234	ttr-50								WBGene00044737	JC8.14	ttr-45
WBGene00008719	ttr-52								WBGene00019203	H14N18.3	ttr-47
WBGene00020886	ttr-6								WBGene00022515	ZC64.2	ttr-48
WBGene00006667	twk-12								WBGene00008040	C40H1.5	ttr-5
WBGene00006672	twk-18								WBGene00010234	F58B3.9	ttr-50
WBGene00006673	twk-20								WBGene00008719	F11F1.7	ttr-52
WBGene00006677	twk-24								WBGene00020886	T28B4.3	ttr-6
WBGene00006680	twk-28								WBGene00006667	F29F11.4	twk-12
WBGene00006683	twk-31								WBGene00006672	C24A3.6	twk-18
WBGene00006688	twk-36								WBGene00006673	C40C9.1	twk-20
WBGene00006692	twk-42								WBGene00006677	F55C5.3	twk-24
WBGene00006663	twk-8								WBGene00006680	C52B9.6	twk-28
WBGene00018963	ucr-1								WBGene00006683	Y47D3B.5	twk-31
WBGene00019007	ucr-11								WBGene00006688	R12G8.2	twk-36
WBGene00012158	ucr-2.1								WBGene00006692	W06D12.2	twk-42
WBGene00011679	ucr-2.2								WBGene00006663	ZC410.4	twk-8
WBGene00009337	uig-1								WBGene00013081	Y51A2D.14	txt-14
WBGene00006832	unc-105								WBGene00019817	R02C2.6	txt-2
WBGene00006836	unc-112								WBGene00021176	Y9C9A.1	txt-3
WBGene00006844	unc-120								WBGene00018963	F56D2.1	ucr-1
WBGene00006853	unc-130								WBGene00019007	F57B10.14	ucr-11
WBGene00006754	unc-15								WBGene00012158	VW06B3R.1	ucr-2.1
WBGene00006759	unc-22								WBGene00011679	T10B10.2	ucr-2.2
WBGene00006764	unc-27								WBGene00009337	F32F2.1	uig-1
WBGene00006765	unc-29								WBGene00006832	C41C4.5	unc-105
WBGene00006781	unc-45								WBGene00006836	C47E8.7	unc-112
WBGene00006784	unc-49								WBGene00006844	D1081.2	unc-120
WBGene00006787	unc-52								WBGene00006853	C47G2.2	unc-130
WBGene00006789	unc-54								WBGene00006754	F07A5.7	unc-15
WBGene00006794	unc-60								WBGene00006759	ZK617.1	unc-22
WBGene00006801	unc-68								WBGene00006764	ZK721.2	unc-27
WBGene00006810	unc-78								WBGene00006765	T08G11.5	unc-29
WBGene00006814	unc-82								WBGene00006781	F30H5.1	unc-45
WBGene00006815	unc-83								WBGene00006784	T21C12.1	unc-49
WBGene00006819	unc-87								WBGene00006787	ZC101.2	unc-52
WBGene00006820	unc-89								WBGene00006789	F11C3.3	unc-54
WBGene00006822	unc-93								WBGene00006794	C38C3.5	unc-60
WBGene00006824	unc-95								WBGene00006801	K11C4.5	unc-68
WBGene00006825	unc-96								WBGene00006810	C04F6.4	unc-78
WBGene00006826	unc-97								WBGene00006814	B0496.3	unc-82
WBGene00006827	unc-98								WBGene00006815	W01A11.3	unc-83
WBGene00017440	upb-1								WBGene00006819	F08B6.4	unc-87
WBGene00006881	vab-15								WBGene00006820	C09D1.1	unc-89
WBGene00020908	VC5.2								WBGene00006822	C46F11.1	unc-93
WBGene00019900	vdac-1								WBGene00006824	Y105E8A.6	unc-95
WBGene00006902	vet-6								WBGene00006825	F13C5.6	unc-96
WBGene00006924	vig-1								WBGene00006826	F14D12.2	unc-97
WBGene00006926	vit-2								WBGene00006827	F08C6.7	unc-98
WBGene00020909	W01A11.1								WBGene00017440	F13H8.7	upb-1
WBGene00012225	W03G11.3								WBGene00006876	ZK1151.1	vab-10
WBGene00012239	W04A8.4								WBGene00006881	R07B1.1	vab-15
WBGene00012252	W04E12.7								WBGene00020908	VC5.2	VC5.2
WBGene00044152	W04G3.10								WBGene00019900	R05G6.7	vdac-1
WBGene00044151	W04G3.12								WBGene00006902	F44F1.7	vet-6
WBGene00021036	W05F2.4								WBGene00006924	F56D12.5	vig-1
WBGene00012291	W06A7.2								WBGene00006926	C42D8.2	vit-2
WBGene00012322	W07A12.4								WBGene00020909	W01A11.1	W01A11.1
WBGene00012334	W07G1.7								WBGene00012225	W03G11.3	W03G11.3
WBGene00021079	W08A12.2								WBGene00012239	W04A8.4	W04A8.4
WBGene00021081	W08A12.4								WBGene00012252	W04E12.7	W04E12.7
WBGene00012354	W09C5.8								WBGene00044152	W04G3.10	W04G3.10
WBGene00021128	W10C8.5								WBGene00044151	W04G3.12	W04G3.12
WBGene00219300	W10G6.6								WBGene00021036	W05F2.4	W05F2.4
WBGene00044452	Y102E9.5								WBGene00012291	W06A7.2	W06A7.2
WBGene00013631	Y102F5A.1								WBGene00012322	W07A12.4	W07A12.4
WBGene00185102	Y105C5A.1268								WBGene00012334	W07G1.7	W07G1.7
WBGene00013698	Y106G6D.1								WBGene00021079	W08A12.2	W08A12.2
WBGene00013701	Y106G6D.4								WBGene00021128	W10C8.5	W10C8.5
WBGene00013751	Y113G7A.14								WBGene00219300	W10G6.6	W10G6.6
WBGene00013804	Y116A8C.27								WBGene00044452	Y102E9.5	Y102E9.5
WBGene00012452	Y17D7B.4								WBGene00013631	Y102F5A.1	Y102F5A.1
WBGene00012478	Y18D10A.8								WBGene00185102	Y105C5A.1268	Y105C5A.1268
WBGene00021235	Y19D10B.6								WBGene00013698	Y106G6D.1	Y106G6D.1
WBGene00021248	Y22D7AL.10								WBGene00013701	Y106G6D.4	Y106G6D.4
WBGene00021323	Y34B4A.7								WBGene00013751	Y113G7A.14	Y113G7A.14
WBGene00012536	Y37A1A.3								WBGene00013804	Y116A8C.27	Y116A8C.27
WBGene00012544	Y37D8A.2								WBGene00012452	Y17D7B.4	Y17D7B.4
WBGene00012602	Y38E10A.24								WBGene00021235	Y19D10B.6	Y19D10B.6
WBGene00012605	Y38F1A.1								WBGene00021248	Y22D7AL.10	Y22D7AL.10
WBGene00012606	Y38F1A.2								WBGene00021323	Y34B4A.7	Y34B4A.7
WBGene00021484	Y40A1A.2								WBGene00012536	Y37A1A.3	Y37A1A.3
WBGene00021494	Y40B10B.1								WBGene00012544	Y37D8A.2	Y37D8A.2
WBGene00021509	Y41D4A.7								WBGene00012602	Y38E10A.24	Y38E10A.24
WBGene00012812	Y43F8B.1								WBGene00012605	Y38F1A.1	Y38F1A.1
WBGene00012821	Y43F8B.11								WBGene00012606	Y38F1A.2	Y38F1A.2
WBGene00012850	Y44A6C.1								WBGene00021484	Y40A1A.2	Y40A1A.2
WBGene00012854	Y44A6D.3								WBGene00021494	Y40B10B.1	Y40B10B.1
WBGene00012875	Y45F10B.13								WBGene00021509	Y41D4A.7	Y41D4A.7
WBGene00012885	Y45F10D.4								WBGene00012812	Y43F8B.1	Y43F8B.1
WBGene00021558	Y45G5AM.6								WBGene00012821	Y43F8B.11	Y43F8B.11
WBGene00012920	Y46G5A.35								WBGene00012850	Y44A6C.1	Y44A6C.1
WBGene00021647	Y47G6A.22								WBGene00012854	Y44A6D.3	Y44A6D.3
WBGene00012960	Y47H10A.4								WBGene00012875	Y45F10B.13	Y45F10B.13
WBGene00012979	Y48B6A.5								WBGene00021558	Y45G5AM.6	Y45G5AM.6
WBGene00021728	Y49F6C.6								WBGene00021647	Y47G6A.22	Y47G6A.22
WBGene00021161	Y4C6B.7								WBGene00012960	Y47H10A.4	Y47H10A.4
WBGene00013081	Y51A2D.14								WBGene00012979	Y48B6A.5	Y48B6A.5
WBGene00013094	Y51H1A.3								WBGene00021728	Y49F6C.6	Y49F6C.6
WBGene00021800	Y53G8AL.2								WBGene00021161	Y4C6B.7	Y4C6B.7
WBGene00021818	Y53G8B.2								WBGene00013094	Y51H1A.3	Y51H1A.3
WBGene00013181	Y53H1B.2								WBGene00021818	Y53G8B.2	Y53G8B.2
WBGene00021849	Y54F10AM.5								WBGene00013181	Y53H1B.2	Y53H1B.2
WBGene00206486	Y54F10BM.20								WBGene00021849	Y54F10AM.5	Y54F10AM.5
WBGene00021883	Y54G2A.18								WBGene00206486	Y54F10BM.20	Y54F10BM.20
WBGene00021917	Y55D5A.3								WBGene00021883	Y54G2A.18	Y54G2A.18
WBGene00021918	Y55D5A.4								WBGene00021917	Y55D5A.3	Y55D5A.3
WBGene00235283	Y55F3BL.6								WBGene00021918	Y55D5A.4	Y55D5A.4
WBGene00021943	Y55F3BR.6								WBGene00235283	Y55F3BL.6	Y55F3BL.6
WBGene00044460	Y55F3C.10								WBGene00021943	Y55F3BR.6	Y55F3BR.6
WBGene00044459	Y55F3C.9								WBGene00044460	Y55F3C.10	Y55F3C.10
WBGene00013237	Y56A3A.19								WBGene00044459	Y55F3C.9	Y55F3C.9
WBGene00013255	Y57A10A.10								WBGene00013237	Y56A3A.19	Y56A3A.19
WBGene00013329	Y57G11C.40								WBGene00013329	Y57G11C.40	Y57G11C.40
WBGene00013330	Y57G11C.41								WBGene00013330	Y57G11C.41	Y57G11C.41
WBGene00013356	Y59A8B.24								WBGene00013356	Y59A8B.24	Y59A8B.24
WBGene00013406	Y63D3A.7								WBGene00013406	Y63D3A.7	Y63D3A.7
WBGene00022071	Y67D8C.7								WBGene00022071	Y67D8C.7	Y67D8C.7
WBGene00013463	Y67H2A.5								WBGene00022089	Y69A2AR.18	Y69A2AR.18
WBGene00022089	Y69A2AR.18								WBGene00022075	Y69A2AR.3	Y69A2AR.3
WBGene00022075	Y69A2AR.3								WBGene00022100	Y69A2AR.31	Y69A2AR.31
WBGene00022100	Y69A2AR.31								WBGene00013477	Y69E1A.5	Y69E1A.5
WBGene00013477	Y69E1A.5								WBGene00050884	Y69H2.15	Y69H2.15
WBGene00050884	Y69H2.15								WBGene00013509	Y71A12B.12	Y71A12B.12
WBGene00013509	Y71A12B.12								WBGene00022123	Y71F9AR.2	Y71F9AR.2
WBGene00022123	Y71F9AR.2								WBGene00022165	Y71H2AL.2	Y71H2AL.2
WBGene00022165	Y71H2AL.2								WBGene00022180	Y71H2AM.15	Y71H2AM.15
WBGene00022180	Y71H2AM.15								WBGene00022169	Y71H2AM.4	Y71H2AM.4
WBGene00022169	Y71H2AM.4								WBGene00022194	Y71H2B.4	Y71H2B.4
WBGene00022170	Y71H2AM.5								WBGene00013531	Y73F8A.26	Y73F8A.26
WBGene00022194	Y71H2B.4								WBGene00013576	Y76A2B.4	Y76A2B.4
WBGene00013531	Y73F8A.26								WBGene00013577	Y76A2B.5	Y76A2B.5
WBGene00013576	Y76A2B.4								WBGene00012408	Y7A5A.2	Y7A5A.2
WBGene00013577	Y76A2B.5								WBGene00022336	Y82E9BR.3	Y82E9BR.3
WBGene00012408	Y7A5A.2								WBGene00013601	Y87G2A.13	Y87G2A.13
WBGene00022336	Y82E9BR.3								WBGene00022386	Y95B8A.6	Y95B8A.6
WBGene00013601	Y87G2A.13								WBGene00022397	Y97E10AR.2	Y97E10AR.2
WBGene00022386	Y95B8A.6								WBGene00022127	Y71F9B.3	yop-1
WBGene00022397	Y97E10AR.2								WBGene00022538	ZC190.4	ZC190.4
WBGene00021176	Y9C9A.1								WBGene00022539	ZC190.5	ZC190.5
WBGene00022127	yop-1								WBGene00013860	ZC247.2	ZC247.2
WBGene00022538	ZC190.4								WBGene00013867	ZC373.2	ZC373.2
WBGene00022539	ZC190.5								WBGene00013872	ZC374.2	ZC374.2
WBGene00013860	ZC247.2								WBGene00013884	ZC412.3	ZC412.3
WBGene00013867	ZC373.2								WBGene00006978	K10C3.3	zig-1
WBGene00013869	ZC373.4								WBGene00019727	M02D8.1	zig-12
WBGene00013872	ZC374.2								WBGene00006983	T03G11.8	zig-6
WBGene00013884	ZC412.3								WBGene00006984	F54D7.4	zig-7
WBGene00006978	zig-1								WBGene00022653	ZK105.1	ZK105.1
WBGene00019727	zig-12								WBGene00014207	ZK1058.9	ZK1058.9
WBGene00006983	zig-6								WBGene00014262	ZK1321.4	ZK1321.4
WBGene00006984	zig-7								WBGene00022695	ZK328.6	ZK328.6
WBGene00022653	ZK105.1								WBGene00022745	ZK470.2	ZK470.2
WBGene00014207	ZK1058.9								WBGene00014002	ZK593.2	ZK593.2
WBGene00014262	ZK1321.4								WBGene00014058	ZK673.2	ZK673.2
WBGene00022695	ZK328.6								WBGene00014067	ZK675.4	ZK675.4
WBGene00022745	ZK470.2								WBGene00022796	ZK688.1	ZK688.1
WBGene00014002	ZK593.2								WBGene00014086	ZK809.3	ZK809.3
WBGene00014058	ZK673.2								WBGene00014088	ZK809.8	ZK809.8
WBGene00014067	ZK675.4								WBGene00014092	ZK822.5	ZK822.5
WBGene00022796	ZK688.1								WBGene00014097	ZK829.9	ZK829.9
WBGene00014086	ZK809.3								WBGene00006987	EGAP1.3	zmp-1
WBGene00014088	ZK809.8								WBGene00012364	W09D12.1	zmp-4
WBGene00014092	ZK822.5								WBGene00013683	Y105E8A.26	zoo-1
WBGene00014097	ZK829.9								WBGene00006999	F42G4.3	zyx-1
WBGene00006987	zmp-1
WBGene00012364	zmp-4
WBGene00013683	zoo-1
WBGene00006999	zyx-1

## Sheet: fimo raw output
gene id	transcript	gene name	gene strand	motif strand	strands match?	TF	motif_id	motif_alt_id	matched_sequence	start	stop	score	p-value	q-value
WBGene00000003	F07C3.7	aat-2	-1	-1	Y	HSF-1	3	TTCYAGAA	TTCAAGAA	289	296	9.44242	7.93e-05	0.264
WBGene00000003	F07C3.7	aat-2	-1	-1	Y	HSF-1	3	TTCYAGAA	TTCAAGAA	393	400	9.44242	7.93e-05	0.264
WBGene00000003	F07C3.7	aat-2	-1	1	N	HSF-1	4	TTCTRGAA	TTCTTGAA	289	296	9.44242	7.93e-05	0.261
WBGene00000003	F07C3.7	aat-2	-1	1	N	HSF-1	4	TTCTRGAA	TTCTTGAA	393	400	9.44242	7.93e-05	0.261
WBGene00000012	C50F2.9	abf-1	-1	-1	Y	HSF-1	3	TTCYAGAA	TTCGAGAA	649	656	9.44242	7.93e-05	0.264
WBGene00000012	C50F2.9	abf-1	-1	1	N	HSF-1	3	TTCYAGAA	TTCGAGAA	889	896	9.44242	7.93e-05	0.264
WBGene00000012	C50F2.9	abf-1	-1	1	N	HSF-1	4	TTCTRGAA	TTCTCGAA	649	656	9.44242	7.93e-05	0.261
WBGene00000012	C50F2.9	abf-1	-1	-1	Y	HSF-1	4	TTCTRGAA	TTCTCGAA	889	896	9.44242	7.93e-05	0.261
WBGene00000065	T04C12.4	act-3	-1	1	N	HSF-1	3	TTCYAGAA	TTCTAGAA	190	197	13.7091	3.96e-05	0.255
WBGene00000065	T04C12.4	act-3	-1	-1	Y	HSF-1	3	TTCYAGAA	TTCTAGAA	190	197	13.7091	3.96e-05	0.255
WBGene00000065	T04C12.4	act-3	-1	1	N	HSF-1	4	TTCTRGAA	TTCTAGAA	190	197	13.7091	3.96e-05	0.252
WBGene00000065	T04C12.4	act-3	-1	-1	Y	HSF-1	4	TTCTRGAA	TTCTAGAA	190	197	13.7091	3.96e-05	0.252
WBGene00000070	C44F1.5	acy-3	-1	1	N	HSF-1	3	TTCYAGAA	TTCTAGAA	985	992	13.7091	3.96e-05	0.255
WBGene00000070	C44F1.5	acy-3	-1	-1	Y	HSF-1	3	TTCYAGAA	TTCTAGAA	985	992	13.7091	3.96e-05	0.255
WBGene00000070	C44F1.5	acy-3	-1	1	N	HSF-1	4	TTCTRGAA	TTCTAGAA	985	992	13.7091	3.96e-05	0.252
WBGene00000070	C44F1.5	acy-3	-1	-1	Y	HSF-1	4	TTCTRGAA	TTCTAGAA	985	992	13.7091	3.96e-05	0.252
WBGene00000115	F01F1.6	alh-9	1	1	Y	HSF-1	3	TTCYAGAA	TTCTAGAA	902	909	13.7091	3.96e-05	0.255
WBGene00000115	F01F1.6	alh-9	1	-1	N	HSF-1	3	TTCYAGAA	TTCTAGAA	902	909	13.7091	3.96e-05	0.255
WBGene00000115	F01F1.6	alh-9	1	-1	N	HSF-1	3	TTCYAGAA	TTCAAGAA	103	110	9.44242	7.93e-05	0.264
WBGene00000115	F01F1.6	alh-9	1	1	Y	HSF-1	4	TTCTRGAA	TTCTAGAA	902	909	13.7091	3.96e-05	0.252
WBGene00000115	F01F1.6	alh-9	1	-1	N	HSF-1	4	TTCTRGAA	TTCTAGAA	902	909	13.7091	3.96e-05	0.252
WBGene00000115	F01F1.6	alh-9	1	1	Y	HSF-1	4	TTCTRGAA	TTCTTGAA	103	110	9.44242	7.93e-05	0.261
WBGene00000118	Y69F12A.2	alh-12	1	1	Y	HSF-1	3	TTCYAGAA	TTCCAGAA	348	355	13.9758	1.79e-05	0.246
WBGene00000118	Y69F12A.2	alh-12	1	1	Y	HSF-1	3	TTCYAGAA	TTCCAGAA	361	368	13.9758	1.79e-05	0.246
WBGene00000118	Y69F12A.2	alh-12	1	-1	N	HSF-1	4	TTCTRGAA	TTCTGGAA	348	355	13.9758	1.79e-05	0.242
WBGene00000118	Y69F12A.2	alh-12	1	-1	N	HSF-1	4	TTCTRGAA	TTCTGGAA	361	368	13.9758	1.79e-05	0.242
WBGene00000181	F01G4.2	ard-1	1	-1	N	HSF-1	3	TTCYAGAA	TTCGAGAA	508	515	9.44242	7.93e-05	0.264
WBGene00000181	F01G4.2	ard-1	1	1	Y	HSF-1	4	TTCTRGAA	TTCTCGAA	508	515	9.44242	7.93e-05	0.261
WBGene00000186	C01C7.1	ark-1	-1	1	N	HSF-1	3	TTCYAGAA	TTCGAGAA	851	858	9.44242	7.93e-05	0.264
WBGene00000186	C01C7.1	ark-1	-1	-1	Y	HSF-1	4	TTCTRGAA	TTCTCGAA	851	858	9.44242	7.93e-05	0.261
WBGene00000210	C53B7.4	asg-2	1	1	Y	HSF-1	3	TTCYAGAA	TTCCAGAA	657	664	13.9758	1.79e-05	0.246
WBGene00000210	C53B7.4	asg-2	1	-1	N	HSF-1	4	TTCTRGAA	TTCTGGAA	657	664	13.9758	1.79e-05	0.242
WBGene00000211	B0252.2	asm-1	1	1	Y	HSF-1	3	TTCYAGAA	TTCCAGAA	158	165	13.9758	1.79e-05	0.246
WBGene00000211	B0252.2	asm-1	1	1	Y	HSF-1	3	TTCYAGAA	TTCTAGAA	615	622	13.7091	3.96e-05	0.255
WBGene00000211	B0252.2	asm-1	1	-1	N	HSF-1	3	TTCYAGAA	TTCTAGAA	615	622	13.7091	3.96e-05	0.255
WBGene00000211	B0252.2	asm-1	1	-1	N	HSF-1	4	TTCTRGAA	TTCTGGAA	158	165	13.9758	1.79e-05	0.242
WBGene00000211	B0252.2	asm-1	1	1	Y	HSF-1	4	TTCTRGAA	TTCTAGAA	615	622	13.7091	3.96e-05	0.252
WBGene00000211	B0252.2	asm-1	1	-1	N	HSF-1	4	TTCTRGAA	TTCTAGAA	615	622	13.7091	3.96e-05	0.252
WBGene00000214	Y39B6A.20	asp-1	-1	1	N	HSF-1	3	TTCYAGAA	TTCTAGAA	289	296	13.7091	3.96e-05	0.255
WBGene00000214	Y39B6A.20	asp-1	-1	-1	Y	HSF-1	3	TTCYAGAA	TTCTAGAA	289	296	13.7091	3.96e-05	0.255
WBGene00000214	Y39B6A.20	asp-1	-1	1	N	HSF-1	4	TTCTRGAA	TTCTAGAA	289	296	13.7091	3.96e-05	0.252
WBGene00000214	Y39B6A.20	asp-1	-1	-1	Y	HSF-1	4	TTCTRGAA	TTCTAGAA	289	296	13.7091	3.96e-05	0.252
WBGene00000217	R12H7.2	asp-4	-1	-1	Y	CEH-58	1	NNTAATTRNN	AGTAATTGGG	662	671	10.2139	8.54e-05	1
WBGene00000217	R12H7.2	asp-4	-1	1	N	CEH-58	2	NNYAATTANN	CCCAATTACT	662	671	10.2139	8.54e-05	1
WBGene00000219	F21F8.7	asp-6	-1	1	N	HSF-1	3	TTCYAGAA	TTCCAGAA	716	723	13.9758	1.79e-05	0.246
WBGene00000219	F21F8.7	asp-6	-1	-1	Y	HSF-1	4	TTCTRGAA	TTCTGGAA	716	723	13.9758	1.79e-05	0.242
WBGene00000229	C34E10.6	atp-2	1	1	Y	HSF-1	3	TTCYAGAA	TTCTAGAA	561	568	13.7091	3.96e-05	0.255
WBGene00000229	C34E10.6	atp-2	1	-1	N	HSF-1	3	TTCYAGAA	TTCTAGAA	561	568	13.7091	3.96e-05	0.255
WBGene00000229	C34E10.6	atp-2	1	1	Y	HSF-1	4	TTCTRGAA	TTCTAGAA	561	568	13.7091	3.96e-05	0.252
WBGene00000229	C34E10.6	atp-2	1	-1	N	HSF-1	4	TTCTRGAA	TTCTAGAA	561	568	13.7091	3.96e-05	0.252
WBGene00000285	C13C12.1	cal-1	-1	-1	Y	CEH-58	1	NNTAATTRNN	CGTAATTGGC	713	722	10.474	1.45e-05	1
WBGene00000285	C13C12.1	cal-1	-1	1	N	CEH-58	2	NNYAATTANN	GCCAATTACG	713	722	10.474	1.45e-05	1
WBGene00000294	F41G4.2	cas-1	-1	1	N	HSF-1	3	TTCYAGAA	TTCTAGAA	357	364	13.7091	3.96e-05	0.255
WBGene00000294	F41G4.2	cas-1	-1	-1	Y	HSF-1	3	TTCYAGAA	TTCTAGAA	357	364	13.7091	3.96e-05	0.255
WBGene00000294	F41G4.2	cas-1	-1	1	N	HSF-1	4	TTCTRGAA	TTCTAGAA	357	364	13.7091	3.96e-05	0.252
WBGene00000294	F41G4.2	cas-1	-1	-1	Y	HSF-1	4	TTCTRGAA	TTCTAGAA	357	364	13.7091	3.96e-05	0.252
WBGene00000371	F26E4.9	cox-5B	1	-1	N	CEH-58	1	NNTAATTRNN	CGTAATTGCT	41	50	10.2139	8.54e-05	1
WBGene00000371	F26E4.9	cox-5B	1	1	Y	CEH-58	2	NNYAATTANN	AGCAATTACG	41	50	10.2139	8.54e-05	1
WBGene00000377	T05C12.7	cct-1	1	-1	N	HSF-1	3	TTCYAGAA	TTCCAGAA	862	869	13.9758	1.79e-05	0.246
WBGene00000377	T05C12.7	cct-1	1	1	Y	HSF-1	4	TTCTRGAA	TTCTGGAA	862	869	13.9758	1.79e-05	0.242
WBGene00000378	T21B10.7	cct-2	1	1	Y	HSF-1	3	TTCYAGAA	TTCGAGAA	735	742	9.44242	7.93e-05	0.264
WBGene00000378	T21B10.7	cct-2	1	-1	N	HSF-1	4	TTCTRGAA	TTCTCGAA	735	742	9.44242	7.93e-05	0.261
WBGene00000379	K01C8.10	cct-4	1	1	Y	HSF-1	3	TTCYAGAA	TTCTAGAA	835	842	13.7091	3.96e-05	0.255
WBGene00000379	K01C8.10	cct-4	1	-1	N	HSF-1	3	TTCYAGAA	TTCTAGAA	835	842	13.7091	3.96e-05	0.255
WBGene00000379	K01C8.10	cct-4	1	1	Y	HSF-1	4	TTCTRGAA	TTCTAGAA	835	842	13.7091	3.96e-05	0.252
WBGene00000379	K01C8.10	cct-4	1	-1	N	HSF-1	4	TTCTRGAA	TTCTAGAA	835	842	13.7091	3.96e-05	0.252
WBGene00000380	C07G2.3	cct-5	-1	1	N	HSF-1	3	TTCYAGAA	TTCTAGAA	582	589	13.7091	3.96e-05	0.255
WBGene00000380	C07G2.3	cct-5	-1	-1	Y	HSF-1	3	TTCYAGAA	TTCTAGAA	582	589	13.7091	3.96e-05	0.255
WBGene00000380	C07G2.3	cct-5	-1	-1	Y	HSF-1	3	TTCYAGAA	TTCGAGAA	202	209	9.44242	7.93e-05	0.264
WBGene00000380	C07G2.3	cct-5	-1	1	N	HSF-1	3	TTCYAGAA	TTCGAGAA	771	778	9.44242	7.93e-05	0.264
WBGene00000380	C07G2.3	cct-5	-1	1	N	HSF-1	4	TTCTRGAA	TTCTAGAA	582	589	13.7091	3.96e-05	0.252
WBGene00000380	C07G2.3	cct-5	-1	-1	Y	HSF-1	4	TTCTRGAA	TTCTAGAA	582	589	13.7091	3.96e-05	0.252
WBGene00000380	C07G2.3	cct-5	-1	1	N	HSF-1	4	TTCTRGAA	TTCTCGAA	202	209	9.44242	7.93e-05	0.261
WBGene00000380	C07G2.3	cct-5	-1	-1	Y	HSF-1	4	TTCTRGAA	TTCTCGAA	771	778	9.44242	7.93e-05	0.261
WBGene00000381	F01F1.8	cct-6	-1	1	N	HSF-1	3	TTCYAGAA	TTCTAGAA	762	769	13.7091	3.96e-05	0.255
WBGene00000381	F01F1.8	cct-6	-1	-1	Y	HSF-1	3	TTCYAGAA	TTCTAGAA	762	769	13.7091	3.96e-05	0.255
WBGene00000381	F01F1.8	cct-6	-1	1	N	HSF-1	4	TTCTRGAA	TTCTAGAA	762	769	13.7091	3.96e-05	0.252
WBGene00000381	F01F1.8	cct-6	-1	-1	Y	HSF-1	4	TTCTRGAA	TTCTAGAA	762	769	13.7091	3.96e-05	0.252
WBGene00000391	C47D2.2	cdd-1	-1	1	N	HSF-1	3	TTCYAGAA	TTCTAGAA	842	849	13.7091	3.96e-05	0.255
WBGene00000391	C47D2.2	cdd-1	-1	-1	Y	HSF-1	3	TTCYAGAA	TTCTAGAA	842	849	13.7091	3.96e-05	0.255
WBGene00000391	C47D2.2	cdd-1	-1	1	N	HSF-1	3	TTCYAGAA	TTCAAGAA	232	239	9.44242	7.93e-05	0.264
WBGene00000391	C47D2.2	cdd-1	-1	1	N	HSF-1	4	TTCTRGAA	TTCTAGAA	842	849	13.7091	3.96e-05	0.252
WBGene00000391	C47D2.2	cdd-1	-1	-1	Y	HSF-1	4	TTCTRGAA	TTCTAGAA	842	849	13.7091	3.96e-05	0.252
WBGene00000391	C47D2.2	cdd-1	-1	-1	Y	HSF-1	4	TTCTRGAA	TTCTTGAA	232	239	9.44242	7.93e-05	0.261
WBGene00000429	C27A12.5	ceh-2	-1	-1	Y	CEH-58	1	NNTAATTRNN	GGTAATTGGA	920	929	10.2139	8.54e-05	1
WBGene00000429	C27A12.5	ceh-2	-1	1	N	CEH-58	2	NNYAATTANN	TCCAATTACC	920	929	10.2139	8.54e-05	1
WBGene00000472	F33A8.3	cey-1	-1	1	N	HSF-1	3	TTCYAGAA	TTCGAGAA	575	582	9.44242	7.93e-05	0.264
WBGene00000472	F33A8.3	cey-1	-1	-1	Y	HSF-1	4	TTCTRGAA	TTCTCGAA	575	582	9.44242	7.93e-05	0.261
WBGene00000535	K08B4.6	cpi-1	-1	1	N	HSF-1	3	TTCYAGAA	TTCCAGAA	831	838	13.9758	1.79e-05	0.246
WBGene00000535	K08B4.6	cpi-1	-1	-1	Y	HSF-1	4	TTCTRGAA	TTCTGGAA	831	838	13.9758	1.79e-05	0.242
WBGene00000556	R09B5.3	cnc-2	-1	1	N	HSF-1	3	TTCYAGAA	TTCTAGAA	81	88	13.7091	3.96e-05	0.255
WBGene00000556	R09B5.3	cnc-2	-1	-1	Y	HSF-1	3	TTCYAGAA	TTCTAGAA	81	88	13.7091	3.96e-05	0.255
WBGene00000556	R09B5.3	cnc-2	-1	1	N	HSF-1	4	TTCTRGAA	TTCTAGAA	81	88	13.7091	3.96e-05	0.252
WBGene00000556	R09B5.3	cnc-2	-1	-1	Y	HSF-1	4	TTCTRGAA	TTCTAGAA	81	88	13.7091	3.96e-05	0.252
WBGene00000703	M18.1	col-129	-1	1	N	HSF-1	3	TTCYAGAA	TTCTAGAA	346	353	13.7091	3.96e-05	0.255
WBGene00000703	M18.1	col-129	-1	-1	Y	HSF-1	3	TTCYAGAA	TTCTAGAA	346	353	13.7091	3.96e-05	0.255
WBGene00000703	M18.1	col-129	-1	1	N	HSF-1	4	TTCTRGAA	TTCTAGAA	346	353	13.7091	3.96e-05	0.252
WBGene00000703	M18.1	col-129	-1	-1	Y	HSF-1	4	TTCTRGAA	TTCTAGAA	346	353	13.7091	3.96e-05	0.252
WBGene00000766	K07B1.2	coq-6	1	1	Y	CEH-58	1	NNTAATTRNN	GATAATTGGC	231	240	10.2139	8.54e-05	1
WBGene00000766	K07B1.2	coq-6	1	-1	N	CEH-58	2	NNYAATTANN	GCCAATTATC	231	240	10.2139	8.54e-05	1
WBGene00000766	K07B1.2	coq-6	1	-1	N	HSF-1	3	TTCYAGAA	TTCAAGAA	987	994	9.44242	7.93e-05	0.264
WBGene00000766	K07B1.2	coq-6	1	1	Y	HSF-1	4	TTCTRGAA	TTCTTGAA	987	994	9.44242	7.93e-05	0.261
WBGene00000776	T03E6.7	cpl-1	-1	-1	Y	HSF-1	3	TTCYAGAA	TTCCAGAA	340	347	13.9758	1.79e-05	0.246
WBGene00000776	T03E6.7	cpl-1	-1	1	N	HSF-1	3	TTCYAGAA	TTCAAGAA	598	605	9.44242	7.93e-05	0.264
WBGene00000776	T03E6.7	cpl-1	-1	1	N	HSF-1	4	TTCTRGAA	TTCTGGAA	340	347	13.9758	1.79e-05	0.242
WBGene00000776	T03E6.7	cpl-1	-1	-1	Y	HSF-1	4	TTCTRGAA	TTCTTGAA	598	605	9.44242	7.93e-05	0.261
WBGene00000781	C52E4.1	cpr-1	1	-1	N	HSF-1	3	TTCYAGAA	TTCAAGAA	170	177	9.44242	7.93e-05	0.264
WBGene00000781	C52E4.1	cpr-1	1	1	Y	HSF-1	4	TTCTRGAA	TTCTTGAA	170	177	9.44242	7.93e-05	0.261
WBGene00000785	W07B8.5	cpr-5	-1	-1	Y	HSF-1	3	TTCYAGAA	TTCCAGAA	38	45	13.9758	1.79e-05	0.246
WBGene00000785	W07B8.5	cpr-5	-1	1	N	HSF-1	4	TTCTRGAA	TTCTGGAA	38	45	13.9758	1.79e-05	0.242
WBGene00000795	CD4.2	crn-2	1	-1	N	HSF-1	3	TTCYAGAA	TTCAAGAA	891	898	9.44242	7.93e-05	0.264
WBGene00000795	CD4.2	crn-2	1	1	Y	HSF-1	4	TTCTRGAA	TTCTTGAA	891	898	9.44242	7.93e-05	0.261
WBGene00000815	Y38C1AA.2	csn-3	1	-1	N	HSF-1	3	TTCYAGAA	TTCGAGAA	443	450	9.44242	7.93e-05	0.264
WBGene00000815	Y38C1AA.2	csn-3	1	-1	N	HSF-1	3	TTCYAGAA	TTCGAGAA	608	615	9.44242	7.93e-05	0.264
WBGene00000815	Y38C1AA.2	csn-3	1	1	Y	HSF-1	4	TTCTRGAA	TTCTCGAA	443	450	9.44242	7.93e-05	0.261
WBGene00000815	Y38C1AA.2	csn-3	1	1	Y	HSF-1	4	TTCTRGAA	TTCTCGAA	608	615	9.44242	7.93e-05	0.261
WBGene00000879	Y75B12B.5	cyn-3	1	-1	N	HSF-1	3	TTCYAGAA	TTCCAGAA	390	397	13.9758	1.79e-05	0.246
WBGene00000879	Y75B12B.5	cyn-3	1	1	Y	HSF-1	4	TTCTRGAA	TTCTGGAA	390	397	13.9758	1.79e-05	0.242
WBGene00000883	Y75B12B.2	cyn-7	-1	1	N	HSF-1	3	TTCYAGAA	TTCTAGAA	588	595	13.7091	3.96e-05	0.255
WBGene00000883	Y75B12B.2	cyn-7	-1	-1	Y	HSF-1	3	TTCYAGAA	TTCTAGAA	588	595	13.7091	3.96e-05	0.255
WBGene00000883	Y75B12B.2	cyn-7	-1	1	N	HSF-1	4	TTCTRGAA	TTCTAGAA	588	595	13.7091	3.96e-05	0.252
WBGene00000883	Y75B12B.2	cyn-7	-1	-1	Y	HSF-1	4	TTCTRGAA	TTCTAGAA	588	595	13.7091	3.96e-05	0.252
WBGene00000915	C47E8.5	hsp-90	1	1	Y	HSF-1	3	TTCYAGAA	TTCTAGAA	684	691	13.7091	3.96e-05	0.255
WBGene00000915	C47E8.5	hsp-90	1	-1	N	HSF-1	3	TTCYAGAA	TTCTAGAA	684	691	13.7091	3.96e-05	0.255
WBGene00000915	C47E8.5	hsp-90	1	-1	N	HSF-1	3	TTCYAGAA	TTCGAGAA	916	923	9.44242	7.93e-05	0.264
WBGene00000915	C47E8.5	hsp-90	1	-1	N	HSF-1	3	TTCYAGAA	TTCGAGAA	986	993	9.44242	7.93e-05	0.264
WBGene00000915	C47E8.5	hsp-90	1	1	Y	HSF-1	4	TTCTRGAA	TTCTAGAA	684	691	13.7091	3.96e-05	0.252
WBGene00000915	C47E8.5	hsp-90	1	-1	N	HSF-1	4	TTCTRGAA	TTCTAGAA	684	691	13.7091	3.96e-05	0.252
WBGene00000915	C47E8.5	hsp-90	1	1	Y	HSF-1	4	TTCTRGAA	TTCTCGAA	916	923	9.44242	7.93e-05	0.261
WBGene00000915	C47E8.5	hsp-90	1	1	Y	HSF-1	4	TTCTRGAA	TTCTCGAA	986	993	9.44242	7.93e-05	0.261
WBGene00000942	ZC477.9	deb-1	-1	1	N	HSF-1	3	TTCYAGAA	TTCCAGAA	479	486	13.9758	1.79e-05	0.246
WBGene00000942	ZC477.9	deb-1	-1	-1	Y	HSF-1	3	TTCYAGAA	TTCGAGAA	371	378	9.44242	7.93e-05	0.264
WBGene00000942	ZC477.9	deb-1	-1	-1	Y	HSF-1	4	TTCTRGAA	TTCTGGAA	479	486	13.9758	1.79e-05	0.242
WBGene00000942	ZC477.9	deb-1	-1	1	N	HSF-1	4	TTCTRGAA	TTCTCGAA	371	378	9.44242	7.93e-05	0.261
WBGene00001031	F54D5.8	dnj-13	1	1	Y	HSF-1	3	TTCYAGAA	TTCCAGAA	592	599	13.9758	1.79e-05	0.246
WBGene00001031	F54D5.8	dnj-13	1	-1	N	HSF-1	4	TTCTRGAA	TTCTGGAA	592	599	13.9758	1.79e-05	0.242
WBGene00001113	F25H8.5	dur-1	-1	1	N	HSF-1	3	TTCYAGAA	TTCTAGAA	444	451	13.7091	3.96e-05	0.255
WBGene00001113	F25H8.5	dur-1	-1	-1	Y	HSF-1	3	TTCYAGAA	TTCTAGAA	444	451	13.7091	3.96e-05	0.255
WBGene00001113	F25H8.5	dur-1	-1	1	N	HSF-1	3	TTCYAGAA	TTCTAGAA	871	878	13.7091	3.96e-05	0.255
WBGene00001113	F25H8.5	dur-1	-1	-1	Y	HSF-1	3	TTCYAGAA	TTCTAGAA	871	878	13.7091	3.96e-05	0.255
WBGene00001113	F25H8.5	dur-1	-1	1	N	HSF-1	4	TTCTRGAA	TTCTAGAA	444	451	13.7091	3.96e-05	0.252
WBGene00001113	F25H8.5	dur-1	-1	-1	Y	HSF-1	4	TTCTRGAA	TTCTAGAA	444	451	13.7091	3.96e-05	0.252
WBGene00001113	F25H8.5	dur-1	-1	1	N	HSF-1	4	TTCTRGAA	TTCTAGAA	871	878	13.7091	3.96e-05	0.252
WBGene00001113	F25H8.5	dur-1	-1	-1	Y	HSF-1	4	TTCTRGAA	TTCTAGAA	871	878	13.7091	3.96e-05	0.252
WBGene00001131	F15D3.1	dys-1	-1	-1	Y	CEH-58	1	NNTAATTRNN	GCTAATTGTG	648	657	10.2139	8.54e-05	1
WBGene00001131	F15D3.1	dys-1	-1	1	N	CEH-58	2	NNYAATTANN	CACAATTAGC	648	657	10.2139	8.54e-05	1
WBGene00001131	F15D3.1	dys-1	-1	1	N	HSF-1	3	TTCYAGAA	TTCCAGAA	875	882	13.9758	1.79e-05	0.246
WBGene00001131	F15D3.1	dys-1	-1	1	N	HSF-1	3	TTCYAGAA	TTCTAGAA	923	930	13.7091	3.96e-05	0.255
WBGene00001131	F15D3.1	dys-1	-1	-1	Y	HSF-1	3	TTCYAGAA	TTCTAGAA	923	930	13.7091	3.96e-05	0.255
WBGene00001131	F15D3.1	dys-1	-1	-1	Y	HSF-1	4	TTCTRGAA	TTCTGGAA	875	882	13.9758	1.79e-05	0.242
WBGene00001131	F15D3.1	dys-1	-1	1	N	HSF-1	4	TTCTRGAA	TTCTAGAA	923	930	13.7091	3.96e-05	0.252
WBGene00001131	F15D3.1	dys-1	-1	-1	Y	HSF-1	4	TTCTRGAA	TTCTAGAA	923	930	13.7091	3.96e-05	0.252
WBGene00001169	R03G5.1	eef-1A.2	1	-1	N	CEH-58	1	NNTAATTRNN	CGTAATTGGA	558	567	10.2139	8.54e-05	1
WBGene00001169	R03G5.1	eef-1A.2	1	1	Y	CEH-58	2	NNYAATTANN	TCCAATTACG	558	567	10.2139	8.54e-05	1
WBGene00001188	W08D2.1	egl-20	-1	1	N	HSF-1	3	TTCYAGAA	TTCCAGAA	515	522	13.9758	1.79e-05	0.246
WBGene00001188	W08D2.1	egl-20	-1	-1	Y	HSF-1	3	TTCYAGAA	TTCAAGAA	82	89	9.44242	7.93e-05	0.264
WBGene00001188	W08D2.1	egl-20	-1	-1	Y	HSF-1	3	TTCYAGAA	TTCGAGAA	404	411	9.44242	7.93e-05	0.264
WBGene00001188	W08D2.1	egl-20	-1	-1	Y	HSF-1	4	TTCTRGAA	TTCTGGAA	515	522	13.9758	1.79e-05	0.242
WBGene00001188	W08D2.1	egl-20	-1	1	N	HSF-1	4	TTCTRGAA	TTCTTGAA	82	89	9.44242	7.93e-05	0.261
WBGene00001188	W08D2.1	egl-20	-1	1	N	HSF-1	4	TTCTRGAA	TTCTCGAA	404	411	9.44242	7.93e-05	0.261
WBGene00001240	F11E6.5	elo-2	-1	-1	Y	HSF-1	3	TTCYAGAA	TTCAAGAA	973	980	9.44242	7.93e-05	0.264
WBGene00001240	F11E6.5	elo-2	-1	1	N	HSF-1	4	TTCTRGAA	TTCTTGAA	973	980	9.44242	7.93e-05	0.261
WBGene00001241	D2024.3	elo-3	1	1	Y	HSF-1	3	TTCYAGAA	TTCTAGAA	620	627	13.7091	3.96e-05	0.255
WBGene00001241	D2024.3	elo-3	1	-1	N	HSF-1	3	TTCYAGAA	TTCTAGAA	620	627	13.7091	3.96e-05	0.255
WBGene00001241	D2024.3	elo-3	1	1	Y	HSF-1	4	TTCTRGAA	TTCTAGAA	620	627	13.7091	3.96e-05	0.252
WBGene00001241	D2024.3	elo-3	1	-1	N	HSF-1	4	TTCTRGAA	TTCTAGAA	620	627	13.7091	3.96e-05	0.252
WBGene00001263	K04H4.1	emb-9	-1	1	N	HSF-1	3	TTCYAGAA	TTCCAGAA	74	81	13.9758	1.79e-05	0.246
WBGene00001263	K04H4.1	emb-9	-1	-1	Y	HSF-1	3	TTCYAGAA	TTCAAGAA	83	90	9.44242	7.93e-05	0.264
WBGene00001263	K04H4.1	emb-9	-1	-1	Y	HSF-1	4	TTCTRGAA	TTCTGGAA	74	81	13.9758	1.79e-05	0.242
WBGene00001263	K04H4.1	emb-9	-1	1	N	HSF-1	4	TTCTRGAA	TTCTTGAA	83	90	9.44242	7.93e-05	0.261
WBGene00001385	F02A9.2	far-1	-1	-1	Y	HSF-1	3	TTCYAGAA	TTCGAGAA	49	56	9.44242	7.93e-05	0.264
WBGene00001385	F02A9.2	far-1	-1	1	N	HSF-1	4	TTCTRGAA	TTCTCGAA	49	56	9.44242	7.93e-05	0.261
WBGene00001386	F02A9.3	far-2	1	1	Y	HSF-1	3	TTCYAGAA	TTCAAGAA	74	81	9.44242	7.93e-05	0.264
WBGene00001386	F02A9.3	far-2	1	-1	N	HSF-1	4	TTCTRGAA	TTCTTGAA	74	81	9.44242	7.93e-05	0.261
WBGene00001390	W02A2.2	far-6	1	1	Y	CEH-58	1	NNTAATTRNN	AGTAATTGCC	423	432	10.2139	8.54e-05	1
WBGene00001390	W02A2.2	far-6	1	-1	N	CEH-58	2	NNYAATTANN	GGCAATTACT	423	432	10.2139	8.54e-05	1
WBGene00001390	W02A2.2	far-6	1	1	Y	HSF-1	3	TTCYAGAA	TTCAAGAA	141	148	9.44242	7.93e-05	0.264
WBGene00001390	W02A2.2	far-6	1	1	Y	HSF-1	3	TTCYAGAA	TTCAAGAA	150	157	9.44242	7.93e-05	0.264
WBGene00001390	W02A2.2	far-6	1	-1	N	HSF-1	4	TTCTRGAA	TTCTTGAA	141	148	9.44242	7.93e-05	0.261
WBGene00001390	W02A2.2	far-6	1	-1	N	HSF-1	4	TTCTRGAA	TTCTTGAA	150	157	9.44242	7.93e-05	0.261
WBGene00001404	K07A3.1	fbp-1	-1	1	N	HSF-1	3	TTCYAGAA	TTCAAGAA	429	436	9.44242	7.93e-05	0.264
WBGene00001404	K07A3.1	fbp-1	-1	-1	Y	HSF-1	4	TTCTRGAA	TTCTTGAA	429	436	9.44242	7.93e-05	0.261
WBGene00001431	F31D4.3	fkb-6	1	-1	N	HSF-1	3	TTCYAGAA	TTCCAGAA	938	945	13.9758	1.79e-05	0.246
WBGene00001431	F31D4.3	fkb-6	1	1	Y	HSF-1	4	TTCTRGAA	TTCTGGAA	938	945	13.9758	1.79e-05	0.242
WBGene00001487	T04B2.2	frk-1	1	1	Y	HSF-1	3	TTCYAGAA	TTCGAGAA	417	424	9.44242	7.93e-05	0.264
WBGene00001487	T04B2.2	frk-1	1	-1	N	HSF-1	4	TTCTRGAA	TTCTCGAA	417	424	9.44242	7.93e-05	0.261
WBGene00001502	F52D10.3	ftt-2	-1	1	N	HSF-1	3	TTCYAGAA	TTCCAGAA	32	39	13.9758	1.79e-05	0.246
WBGene00001502	F52D10.3	ftt-2	-1	-1	Y	HSF-1	4	TTCTRGAA	TTCTGGAA	32	39	13.9758	1.79e-05	0.242
WBGene00001549	Y105C5B.2	gcy-25	1	-1	N	CEH-58	1	NNTAATTRNN	GATAATTGGG	187	196	10.2139	8.54e-05	1
WBGene00001549	Y105C5B.2	gcy-25	1	1	Y	CEH-58	2	NNYAATTANN	CCCAATTATC	187	196	10.2139	8.54e-05	1
WBGene00001549	Y105C5B.2	gcy-25	1	-1	N	HSF-1	3	TTCYAGAA	TTCCAGAA	133	140	13.9758	1.79e-05	0.246
WBGene00001549	Y105C5B.2	gcy-25	1	-1	N	HSF-1	3	TTCYAGAA	TTCAAGAA	718	725	9.44242	7.93e-05	0.264
WBGene00001549	Y105C5B.2	gcy-25	1	1	Y	HSF-1	4	TTCTRGAA	TTCTGGAA	133	140	13.9758	1.79e-05	0.242
WBGene00001549	Y105C5B.2	gcy-25	1	1	Y	HSF-1	4	TTCTRGAA	TTCTTGAA	718	725	9.44242	7.93e-05	0.261
WBGene00001572	M03A8.4	gei-15	-1	-1	Y	CEH-58	1	NNTAATTRNN	GATAATTGGC	201	210	10.2139	8.54e-05	1
WBGene00001572	M03A8.4	gei-15	-1	1	N	CEH-58	2	NNYAATTANN	GCCAATTATC	201	210	10.2139	8.54e-05	1
WBGene00001643	F22D6.11	gly-18	1	1	Y	HSF-1	3	TTCYAGAA	TTCTAGAA	918	925	13.7091	3.96e-05	0.255
WBGene00001643	F22D6.11	gly-18	1	-1	N	HSF-1	3	TTCYAGAA	TTCTAGAA	918	925	13.7091	3.96e-05	0.255
WBGene00001643	F22D6.11	gly-18	1	1	Y	HSF-1	4	TTCTRGAA	TTCTAGAA	918	925	13.7091	3.96e-05	0.252
WBGene00001643	F22D6.11	gly-18	1	-1	N	HSF-1	4	TTCTRGAA	TTCTAGAA	918	925	13.7091	3.96e-05	0.252
WBGene00001669	R10H10.5	gpa-7	1	1	Y	HSF-1	3	TTCYAGAA	TTCTAGAA	45	52	13.7091	3.96e-05	0.255
WBGene00001669	R10H10.5	gpa-7	1	-1	N	HSF-1	3	TTCYAGAA	TTCTAGAA	45	52	13.7091	3.96e-05	0.255
WBGene00001669	R10H10.5	gpa-7	1	1	Y	HSF-1	4	TTCTRGAA	TTCTAGAA	45	52	13.7091	3.96e-05	0.252
WBGene00001669	R10H10.5	gpa-7	1	-1	N	HSF-1	4	TTCTRGAA	TTCTAGAA	45	52	13.7091	3.96e-05	0.252
WBGene00001684	K10B3.8	gpd-2	-1	1	N	HSF-1	3	TTCYAGAA	TTCTAGAA	450	457	13.7091	3.96e-05	0.255
WBGene00001684	K10B3.8	gpd-2	-1	-1	Y	HSF-1	3	TTCYAGAA	TTCTAGAA	450	457	13.7091	3.96e-05	0.255
WBGene00001684	K10B3.8	gpd-2	-1	-1	Y	HSF-1	3	TTCYAGAA	TTCGAGAA	638	645	9.44242	7.93e-05	0.264
WBGene00001684	K10B3.8	gpd-2	-1	1	N	HSF-1	4	TTCTRGAA	TTCTAGAA	450	457	13.7091	3.96e-05	0.252
WBGene00001684	K10B3.8	gpd-2	-1	-1	Y	HSF-1	4	TTCTRGAA	TTCTAGAA	450	457	13.7091	3.96e-05	0.252
WBGene00001684	K10B3.8	gpd-2	-1	1	N	HSF-1	4	TTCTRGAA	TTCTCGAA	638	645	9.44242	7.93e-05	0.261
WBGene00001751	K08F4.11	gst-3	-1	-1	Y	CEH-58	1	NNTAATTRNN	ACTAATTGGG	103	112	10.2139	8.54e-05	1
WBGene00001751	K08F4.11	gst-3	-1	1	N	CEH-58	2	NNYAATTANN	CCCAATTAGT	103	112	10.2139	8.54e-05	1
WBGene00001751	K08F4.11	gst-3	-1	-1	Y	HSF-1	3	TTCYAGAA	TTCAAGAA	119	126	9.44242	7.93e-05	0.264
WBGene00001751	K08F4.11	gst-3	-1	1	N	HSF-1	4	TTCTRGAA	TTCTTGAA	119	126	9.44242	7.93e-05	0.261
WBGene00001758	Y45G12C.2	gst-10	1	-1	N	HSF-1	3	TTCYAGAA	TTCCAGAA	109	116	13.9758	1.79e-05	0.246
WBGene00001758	Y45G12C.2	gst-10	1	1	Y	HSF-1	3	TTCYAGAA	TTCTAGAA	635	642	13.7091	3.96e-05	0.255
WBGene00001758	Y45G12C.2	gst-10	1	-1	N	HSF-1	3	TTCYAGAA	TTCTAGAA	635	642	13.7091	3.96e-05	0.255
WBGene00001758	Y45G12C.2	gst-10	1	1	Y	HSF-1	4	TTCTRGAA	TTCTGGAA	109	116	13.9758	1.79e-05	0.242
WBGene00001758	Y45G12C.2	gst-10	1	1	Y	HSF-1	4	TTCTRGAA	TTCTAGAA	635	642	13.7091	3.96e-05	0.252
WBGene00001758	Y45G12C.2	gst-10	1	-1	N	HSF-1	4	TTCTRGAA	TTCTAGAA	635	642	13.7091	3.96e-05	0.252
WBGene00001783	Y1H11.2	gst-35	-1	1	N	HSF-1	3	TTCYAGAA	TTCCAGAA	365	372	13.9758	1.79e-05	0.246
WBGene00001783	Y1H11.2	gst-35	-1	-1	Y	HSF-1	4	TTCTRGAA	TTCTGGAA	365	372	13.9758	1.79e-05	0.242
WBGene00001794	K04D7.3	gta-1	1	1	Y	HSF-1	3	TTCYAGAA	TTCTAGAA	463	470	13.7091	3.96e-05	0.255
WBGene00001794	K04D7.3	gta-1	1	-1	N	HSF-1	3	TTCYAGAA	TTCTAGAA	463	470	13.7091	3.96e-05	0.255
WBGene00001794	K04D7.3	gta-1	1	1	Y	HSF-1	3	TTCYAGAA	TTCAAGAA	292	299	9.44242	7.93e-05	0.264
WBGene00001794	K04D7.3	gta-1	1	1	Y	HSF-1	4	TTCTRGAA	TTCTAGAA	463	470	13.7091	3.96e-05	0.252
WBGene00001794	K04D7.3	gta-1	1	-1	N	HSF-1	4	TTCTRGAA	TTCTAGAA	463	470	13.7091	3.96e-05	0.252
WBGene00001794	K04D7.3	gta-1	1	-1	N	HSF-1	4	TTCTRGAA	TTCTTGAA	292	299	9.44242	7.93e-05	0.261
WBGene00001805	K09E4.5	gur-4	1	1	Y	HSF-1	3	TTCYAGAA	TTCCAGAA	59	66	13.9758	1.79e-05	0.246
WBGene00001805	K09E4.5	gur-4	1	1	Y	HSF-1	3	TTCYAGAA	TTCGAGAA	129	136	9.44242	7.93e-05	0.264
WBGene00001805	K09E4.5	gur-4	1	-1	N	HSF-1	4	TTCTRGAA	TTCTGGAA	59	66	13.9758	1.79e-05	0.242
WBGene00001805	K09E4.5	gur-4	1	-1	N	HSF-1	4	TTCTRGAA	TTCTCGAA	129	136	9.44242	7.93e-05	0.261
WBGene00001863	F15G9.4	him-4	1	-1	N	HSF-1	3	TTCYAGAA	TTCGAGAA	213	220	9.44242	7.93e-05	0.264
WBGene00001863	F15G9.4	him-4	1	1	Y	HSF-1	3	TTCYAGAA	TTCAAGAA	897	904	9.44242	7.93e-05	0.264
WBGene00001863	F15G9.4	him-4	1	1	Y	HSF-1	4	TTCTRGAA	TTCTCGAA	213	220	9.44242	7.93e-05	0.261
WBGene00001863	F15G9.4	him-4	1	-1	N	HSF-1	4	TTCTRGAA	TTCTTGAA	897	904	9.44242	7.93e-05	0.261
WBGene00001880	F45F2.13	his-6	-1	-1	Y	HSF-1	3	TTCYAGAA	TTCCAGAA	31	38	13.9758	1.79e-05	0.246
WBGene00001880	F45F2.13	his-6	-1	-1	Y	HSF-1	3	TTCYAGAA	TTCCAGAA	41	48	13.9758	1.79e-05	0.246
WBGene00001880	F45F2.13	his-6	-1	1	N	HSF-1	3	TTCYAGAA	TTCTAGAA	1	8	13.7091	3.96e-05	0.255
WBGene00001880	F45F2.13	his-6	-1	-1	Y	HSF-1	3	TTCYAGAA	TTCTAGAA	1	8	13.7091	3.96e-05	0.255
WBGene00001880	F45F2.13	his-6	-1	1	N	HSF-1	4	TTCTRGAA	TTCTGGAA	31	38	13.9758	1.79e-05	0.242
WBGene00001880	F45F2.13	his-6	-1	1	N	HSF-1	4	TTCTRGAA	TTCTGGAA	41	48	13.9758	1.79e-05	0.242
WBGene00001880	F45F2.13	his-6	-1	1	N	HSF-1	4	TTCTRGAA	TTCTAGAA	1	8	13.7091	3.96e-05	0.252
WBGene00001880	F45F2.13	his-6	-1	-1	Y	HSF-1	4	TTCTRGAA	TTCTAGAA	1	8	13.7091	3.96e-05	0.252
WBGene00001948	B0304.1	hlh-1	1	-1	N	CEH-58	1	NNTAATTRNN	GCTAATTGCT	760	769	10.2139	8.54e-05	1
WBGene00001948	B0304.1	hlh-1	1	1	Y	CEH-58	2	NNYAATTANN	AGCAATTAGC	760	769	10.2139	8.54e-05	1
WBGene00001948	B0304.1	hlh-1	1	1	Y	HSF-1	3	TTCYAGAA	TTCCAGAA	664	671	13.9758	1.79e-05	0.246
WBGene00001948	B0304.1	hlh-1	1	-1	N	HSF-1	4	TTCTRGAA	TTCTGGAA	664	671	13.9758	1.79e-05	0.242
WBGene00001951	T05G5.2	hlh-4	-1	1	N	HSF-1	3	TTCYAGAA	TTCCAGAA	7	14	13.9758	1.79e-05	0.246
WBGene00001951	T05G5.2	hlh-4	-1	1	N	HSF-1	3	TTCYAGAA	TTCCAGAA	204	211	13.9758	1.79e-05	0.246
WBGene00001951	T05G5.2	hlh-4	-1	-1	Y	HSF-1	4	TTCTRGAA	TTCTGGAA	7	14	13.9758	1.79e-05	0.242
WBGene00001951	T05G5.2	hlh-4	-1	-1	Y	HSF-1	4	TTCTRGAA	TTCTGGAA	204	211	13.9758	1.79e-05	0.242
WBGene00002005	F26D10.3	hsp-1	1	1	Y	HSF-1	3	TTCYAGAA	TTCTAGAA	862	869	13.7091	3.96e-05	0.255
WBGene00002005	F26D10.3	hsp-1	1	-1	N	HSF-1	3	TTCYAGAA	TTCTAGAA	862	869	13.7091	3.96e-05	0.255
WBGene00002005	F26D10.3	hsp-1	1	1	Y	HSF-1	3	TTCYAGAA	TTCGAGAA	103	110	9.44242	7.93e-05	0.264
WBGene00002005	F26D10.3	hsp-1	1	1	Y	HSF-1	4	TTCTRGAA	TTCTAGAA	862	869	13.7091	3.96e-05	0.252
WBGene00002005	F26D10.3	hsp-1	1	-1	N	HSF-1	4	TTCTRGAA	TTCTAGAA	862	869	13.7091	3.96e-05	0.252
WBGene00002005	F26D10.3	hsp-1	1	-1	N	HSF-1	4	TTCTRGAA	TTCTCGAA	103	110	9.44242	7.93e-05	0.261
WBGene00002010	C37H5.8	hsp-6	-1	1	N	HSF-1	3	TTCYAGAA	TTCGAGAA	694	701	9.44242	7.93e-05	0.264
WBGene00002010	C37H5.8	hsp-6	-1	-1	Y	HSF-1	4	TTCTRGAA	TTCTCGAA	694	701	9.44242	7.93e-05	0.261
WBGene00002025	Y22D7AL.5	hsp-60	1	1	Y	HSF-1	3	TTCYAGAA	TTCGAGAA	309	316	9.44242	7.93e-05	0.264
WBGene00002025	Y22D7AL.5	hsp-60	1	-1	N	HSF-1	4	TTCTRGAA	TTCTCGAA	309	316	9.44242	7.93e-05	0.261
WBGene00002026	C12C8.1	hsp-70	-1	1	N	CEH-58	1	NNTAATTRNN	GGTAATTGGG	239	248	10.474	1.45e-05	1
WBGene00002026	C12C8.1	hsp-70	-1	-1	Y	CEH-58	2	NNYAATTANN	CCCAATTACC	239	248	10.474	1.45e-05	1
WBGene00002026	C12C8.1	hsp-70	-1	-1	Y	HSF-1	3	TTCYAGAA	TTCCAGAA	281	288	13.9758	1.79e-05	0.246
WBGene00002026	C12C8.1	hsp-70	-1	1	N	HSF-1	3	TTCYAGAA	TTCTAGAA	933	940	13.7091	3.96e-05	0.255
WBGene00002026	C12C8.1	hsp-70	-1	-1	Y	HSF-1	3	TTCYAGAA	TTCTAGAA	933	940	13.7091	3.96e-05	0.255
WBGene00002026	C12C8.1	hsp-70	-1	1	N	HSF-1	4	TTCTRGAA	TTCTGGAA	281	288	13.9758	1.79e-05	0.242
WBGene00002026	C12C8.1	hsp-70	-1	1	N	HSF-1	4	TTCTRGAA	TTCTAGAA	933	940	13.7091	3.96e-05	0.252
WBGene00002026	C12C8.1	hsp-70	-1	-1	Y	HSF-1	4	TTCTRGAA	TTCTAGAA	933	940	13.7091	3.96e-05	0.252
WBGene00002030	F40H3.5	hst-3.1	-1	-1	Y	HSF-1	3	TTCYAGAA	TTCCAGAA	561	568	13.9758	1.79e-05	0.246
WBGene00002030	F40H3.5	hst-3.1	-1	1	N	HSF-1	4	TTCTRGAA	TTCTGGAA	561	568	13.9758	1.79e-05	0.242
WBGene00002090	ZK1251.2	ins-7	-1	-1	Y	CEH-58	1	NNTAATTRNN	CATAATTGGC	156	165	10.2139	8.54e-05	1
WBGene00002090	ZK1251.2	ins-7	-1	1	N	CEH-58	2	NNYAATTANN	GCCAATTATG	156	165	10.2139	8.54e-05	1
WBGene00002090	ZK1251.2	ins-7	-1	-1	Y	HSF-1	3	TTCYAGAA	TTCAAGAA	824	831	9.44242	7.93e-05	0.264
WBGene00002090	ZK1251.2	ins-7	-1	-1	Y	HSF-1	3	TTCYAGAA	TTCAAGAA	969	976	9.44242	7.93e-05	0.264
WBGene00002090	ZK1251.2	ins-7	-1	1	N	HSF-1	4	TTCTRGAA	TTCTTGAA	824	831	9.44242	7.93e-05	0.261
WBGene00002090	ZK1251.2	ins-7	-1	1	N	HSF-1	4	TTCTRGAA	TTCTTGAA	969	976	9.44242	7.93e-05	0.261
WBGene00002110	ZC334.11	ins-27	1	1	Y	HSF-1	3	TTCYAGAA	TTCTAGAA	256	263	13.7091	3.96e-05	0.255
WBGene00002110	ZC334.11	ins-27	1	-1	N	HSF-1	3	TTCYAGAA	TTCTAGAA	256	263	13.7091	3.96e-05	0.255
WBGene00002110	ZC334.11	ins-27	1	1	Y	HSF-1	4	TTCTRGAA	TTCTAGAA	256	263	13.7091	3.96e-05	0.252
WBGene00002110	ZC334.11	ins-27	1	-1	N	HSF-1	4	TTCTRGAA	TTCTAGAA	256	263	13.7091	3.96e-05	0.252
WBGene00002140	C18H7.2	inx-18	1	-1	N	HSF-1	3	TTCYAGAA	TTCAAGAA	990	997	9.44242	7.93e-05	0.264
WBGene00002140	C18H7.2	inx-18	1	1	Y	HSF-1	4	TTCTRGAA	TTCTTGAA	990	997	9.44242	7.93e-05	0.261
WBGene00002174	W03D8.6	itx-1	1	1	Y	CEH-58	1	NNTAATTRNN	CCTAATTGCC	34	43	10.474	1.45e-05	1
WBGene00002174	W03D8.6	itx-1	1	-1	N	CEH-58	2	NNYAATTANN	GGCAATTAGG	34	43	10.474	1.45e-05	1
WBGene00002174	W03D8.6	itx-1	1	1	Y	HSF-1	3	TTCYAGAA	TTCCAGAA	342	349	13.9758	1.79e-05	0.246
WBGene00002174	W03D8.6	itx-1	1	-1	N	HSF-1	4	TTCTRGAA	TTCTGGAA	342	349	13.9758	1.79e-05	0.242
WBGene00002219	K11D9.1	klp-7	1	1	Y	HSF-1	3	TTCYAGAA	TTCCAGAA	5	12	13.9758	1.79e-05	0.246
WBGene00002219	K11D9.1	klp-7	1	-1	N	HSF-1	4	TTCTRGAA	TTCTGGAA	5	12	13.9758	1.79e-05	0.242
WBGene00002247	W03F8.5	lam-1	1	1	Y	HSF-1	3	TTCYAGAA	TTCGAGAA	698	705	9.44242	7.93e-05	0.264
WBGene00002247	W03F8.5	lam-1	1	-1	N	HSF-1	4	TTCTRGAA	TTCTCGAA	698	705	9.44242	7.93e-05	0.261
WBGene00002254	F40F4.2	lbp-2	1	1	Y	HSF-1	3	TTCYAGAA	TTCTAGAA	378	385	13.7091	3.96e-05	0.255
WBGene00002254	F40F4.2	lbp-2	1	-1	N	HSF-1	3	TTCYAGAA	TTCTAGAA	378	385	13.7091	3.96e-05	0.255
WBGene00002254	F40F4.2	lbp-2	1	1	Y	HSF-1	4	TTCTRGAA	TTCTAGAA	378	385	13.7091	3.96e-05	0.252
WBGene00002254	F40F4.2	lbp-2	1	-1	N	HSF-1	4	TTCTRGAA	TTCTAGAA	378	385	13.7091	3.96e-05	0.252
WBGene00002259	T22G5.2	lbp-7	1	1	Y	HSF-1	3	TTCYAGAA	TTCAAGAA	442	449	9.44242	7.93e-05	0.264
WBGene00002259	T22G5.2	lbp-7	1	-1	N	HSF-1	4	TTCTRGAA	TTCTTGAA	442	449	9.44242	7.93e-05	0.261
WBGene00002273	W01A11.4	lec-10	-1	-1	Y	HSF-1	3	TTCYAGAA	TTCCAGAA	402	409	13.9758	1.79e-05	0.246
WBGene00002273	W01A11.4	lec-10	-1	1	N	HSF-1	4	TTCTRGAA	TTCTGGAA	402	409	13.9758	1.79e-05	0.242
WBGene00002855	C05D11.12	let-721	-1	1	N	HSF-1	3	TTCYAGAA	TTCCAGAA	674	681	13.9758	1.79e-05	0.246
WBGene00002855	C05D11.12	let-721	-1	-1	Y	HSF-1	4	TTCTRGAA	TTCTGGAA	674	681	13.9758	1.79e-05	0.242
WBGene00002974	F09E8.7	lev-1	-1	1	N	HSF-1	3	TTCYAGAA	TTCAAGAA	731	738	9.44242	7.93e-05	0.264
WBGene00002974	F09E8.7	lev-1	-1	-1	Y	HSF-1	4	TTCTRGAA	TTCTTGAA	731	738	9.44242	7.93e-05	0.261
WBGene00002976	T07H6.5	lev-9	-1	1	N	HSF-1	3	TTCYAGAA	TTCGAGAA	508	515	9.44242	7.93e-05	0.264
WBGene00002976	T07H6.5	lev-9	-1	-1	Y	HSF-1	4	TTCTRGAA	TTCTCGAA	508	515	9.44242	7.93e-05	0.261
WBGene00002991	F17E5.1	lin-2	-1	1	N	CEH-58	1	NNTAATTRNN	CGTAATTGCT	173	182	10.2139	8.54e-05	1
WBGene00002991	F17E5.1	lin-2	-1	-1	Y	CEH-58	2	NNYAATTANN	AGCAATTACG	173	182	10.2139	8.54e-05	1
WBGene00002991	F17E5.1	lin-2	-1	-1	Y	HSF-1	3	TTCYAGAA	TTCGAGAA	696	703	9.44242	7.93e-05	0.264
WBGene00002991	F17E5.1	lin-2	-1	1	N	HSF-1	4	TTCTRGAA	TTCTCGAA	696	703	9.44242	7.93e-05	0.261
WBGene00003079	F28F8.3	lsm-5	1	-1	N	HSF-1	3	TTCYAGAA	TTCCAGAA	863	870	13.9758	1.79e-05	0.246
WBGene00003079	F28F8.3	lsm-5	1	1	Y	HSF-1	3	TTCYAGAA	TTCCAGAA	990	997	13.9758	1.79e-05	0.246
WBGene00003079	F28F8.3	lsm-5	1	1	Y	HSF-1	4	TTCTRGAA	TTCTGGAA	863	870	13.9758	1.79e-05	0.242
WBGene00003079	F28F8.3	lsm-5	1	-1	N	HSF-1	4	TTCTRGAA	TTCTGGAA	990	997	13.9758	1.79e-05	0.242
WBGene00003091	Y22F5A.5	lys-2	-1	1	N	HSF-1	3	TTCYAGAA	TTCGAGAA	715	722	9.44242	7.93e-05	0.264
WBGene00003091	Y22F5A.5	lys-2	-1	-1	Y	HSF-1	4	TTCTRGAA	TTCTCGAA	715	722	9.44242	7.93e-05	0.261
WBGene00003094	F58B3.2	lys-5	-1	-1	Y	CEH-58	1	NNTAATTRNN	TCTAATTGGG	609	618	10.2139	8.54e-05	1
WBGene00003094	F58B3.2	lys-5	-1	1	N	CEH-58	2	NNYAATTANN	CCCAATTAGA	609	618	10.2139	8.54e-05	1
WBGene00003099	F17E9.11	lys-10	1	-1	N	HSF-1	3	TTCYAGAA	TTCAAGAA	7	14	9.44242	7.93e-05	0.264
WBGene00003099	F17E9.11	lys-10	1	1	Y	HSF-1	4	TTCTRGAA	TTCTTGAA	7	14	9.44242	7.93e-05	0.261
WBGene00003112	F35G12.6	mab-21	1	1	Y	HSF-1	3	TTCYAGAA	TTCCAGAA	571	578	13.9758	1.79e-05	0.246
WBGene00003112	F35G12.6	mab-21	1	-1	N	HSF-1	3	TTCYAGAA	TTCGAGAA	404	411	9.44242	7.93e-05	0.264
WBGene00003112	F35G12.6	mab-21	1	-1	N	HSF-1	4	TTCTRGAA	TTCTGGAA	571	578	13.9758	1.79e-05	0.242
WBGene00003112	F35G12.6	mab-21	1	1	Y	HSF-1	4	TTCTRGAA	TTCTCGAA	404	411	9.44242	7.93e-05	0.261
WBGene00003148	H21P03.1	mbf-1	-1	-1	Y	CEH-58	1	NNTAATTRNN	CGTAATTGCT	906	915	10.2139	8.54e-05	1
WBGene00003148	H21P03.1	mbf-1	-1	1	N	CEH-58	2	NNYAATTANN	AGCAATTACG	906	915	10.2139	8.54e-05	1
WBGene00003148	H21P03.1	mbf-1	-1	1	N	HSF-1	3	TTCYAGAA	TTCGAGAA	70	77	9.44242	7.93e-05	0.264
WBGene00003148	H21P03.1	mbf-1	-1	-1	Y	HSF-1	3	TTCYAGAA	TTCGAGAA	790	797	9.44242	7.93e-05	0.264
WBGene00003148	H21P03.1	mbf-1	-1	-1	Y	HSF-1	3	TTCYAGAA	TTCAAGAA	862	869	9.44242	7.93e-05	0.264
WBGene00003148	H21P03.1	mbf-1	-1	-1	Y	HSF-1	4	TTCTRGAA	TTCTCGAA	70	77	9.44242	7.93e-05	0.261
WBGene00003148	H21P03.1	mbf-1	-1	1	N	HSF-1	4	TTCTRGAA	TTCTCGAA	790	797	9.44242	7.93e-05	0.261
WBGene00003148	H21P03.1	mbf-1	-1	1	N	HSF-1	4	TTCTRGAA	TTCTTGAA	862	869	9.44242	7.93e-05	0.261
WBGene00003169	E03G2.3	mec-5	1	-1	N	HSF-1	3	TTCYAGAA	TTCGAGAA	790	797	9.44242	7.93e-05	0.264
WBGene00003169	E03G2.3	mec-5	1	1	Y	HSF-1	4	TTCTRGAA	TTCTCGAA	790	797	9.44242	7.93e-05	0.261
WBGene00003225	T07C4.7	mev-1	1	1	Y	HSF-1	3	TTCYAGAA	TTCCAGAA	442	449	13.9758	1.79e-05	0.246
WBGene00003225	T07C4.7	mev-1	1	-1	N	HSF-1	4	TTCTRGAA	TTCTGGAA	442	449	13.9758	1.79e-05	0.242
WBGene00003249	F11F1.6	mig-18	1	1	Y	HSF-1	3	TTCYAGAA	TTCCAGAA	769	776	13.9758	1.79e-05	0.246
WBGene00003249	F11F1.6	mig-18	1	-1	N	HSF-1	4	TTCTRGAA	TTCTGGAA	769	776	13.9758	1.79e-05	0.242
WBGene00003371	F09F7.2	mlc-3	1	1	Y	HSF-1	3	TTCYAGAA	TTCTAGAA	808	815	13.7091	3.96e-05	0.255
WBGene00003371	F09F7.2	mlc-3	1	-1	N	HSF-1	3	TTCYAGAA	TTCTAGAA	808	815	13.7091	3.96e-05	0.255
WBGene00003371	F09F7.2	mlc-3	1	1	Y	HSF-1	4	TTCTRGAA	TTCTAGAA	808	815	13.7091	3.96e-05	0.252
WBGene00003371	F09F7.2	mlc-3	1	-1	N	HSF-1	4	TTCTRGAA	TTCTAGAA	808	815	13.7091	3.96e-05	0.252
WBGene00003474	T08G5.10	mtl-2	-1	-1	Y	HSF-1	3	TTCYAGAA	TTCCAGAA	453	460	13.9758	1.79e-05	0.246
WBGene00003474	T08G5.10	mtl-2	-1	1	N	HSF-1	4	TTCTRGAA	TTCTGGAA	453	460	13.9758	1.79e-05	0.242
WBGene00003476	T24A11.1	mtm-3	-1	-1	Y	HSF-1	3	TTCYAGAA	TTCGAGAA	61	68	9.44242	7.93e-05	0.264
WBGene00003476	T24A11.1	mtm-3	-1	1	N	HSF-1	4	TTCTRGAA	TTCTCGAA	61	68	9.44242	7.93e-05	0.261
WBGene00003495	T22E5.5	mup-2	-1	-1	Y	HSF-1	3	TTCYAGAA	TTCGAGAA	558	565	9.44242	7.93e-05	0.264
WBGene00003495	T22E5.5	mup-2	-1	1	N	HSF-1	4	TTCTRGAA	TTCTCGAA	558	565	9.44242	7.93e-05	0.261
WBGene00003546	F42A10.8	nas-28	-1	-1	Y	HSF-1	3	TTCYAGAA	TTCGAGAA	913	920	9.44242	7.93e-05	0.264
WBGene00003546	F42A10.8	nas-28	-1	1	N	HSF-1	4	TTCTRGAA	TTCTCGAA	913	920	9.44242	7.93e-05	0.261
WBGene00003555	F38E9.2	nas-39	1	1	Y	HSF-1	3	TTCYAGAA	TTCCAGAA	121	128	13.9758	1.79e-05	0.246
WBGene00003555	F38E9.2	nas-39	1	1	Y	HSF-1	3	TTCYAGAA	TTCAAGAA	378	385	9.44242	7.93e-05	0.264
WBGene00003555	F38E9.2	nas-39	1	-1	N	HSF-1	4	TTCTRGAA	TTCTGGAA	121	128	13.9758	1.79e-05	0.242
WBGene00003555	F38E9.2	nas-39	1	-1	N	HSF-1	4	TTCTRGAA	TTCTTGAA	378	385	9.44242	7.93e-05	0.261
WBGene00003597	F54G8.4	nhl-1	-1	1	N	HSF-1	3	TTCYAGAA	TTCGAGAA	682	689	9.44242	7.93e-05	0.264
WBGene00003597	F54G8.4	nhl-1	-1	-1	Y	HSF-1	4	TTCTRGAA	TTCTCGAA	682	689	9.44242	7.93e-05	0.261
WBGene00003616	C02B4.2	nhr-17	-1	1	N	HSF-1	3	TTCYAGAA	TTCTAGAA	559	566	13.7091	3.96e-05	0.255
WBGene00003616	C02B4.2	nhr-17	-1	-1	Y	HSF-1	3	TTCYAGAA	TTCTAGAA	559	566	13.7091	3.96e-05	0.255
WBGene00003616	C02B4.2	nhr-17	-1	1	N	HSF-1	3	TTCYAGAA	TTCTAGAA	653	660	13.7091	3.96e-05	0.255
WBGene00003616	C02B4.2	nhr-17	-1	-1	Y	HSF-1	3	TTCYAGAA	TTCTAGAA	653	660	13.7091	3.96e-05	0.255
WBGene00003616	C02B4.2	nhr-17	-1	1	N	HSF-1	4	TTCTRGAA	TTCTAGAA	559	566	13.7091	3.96e-05	0.252
WBGene00003616	C02B4.2	nhr-17	-1	-1	Y	HSF-1	4	TTCTRGAA	TTCTAGAA	559	566	13.7091	3.96e-05	0.252
WBGene00003616	C02B4.2	nhr-17	-1	1	N	HSF-1	4	TTCTRGAA	TTCTAGAA	653	660	13.7091	3.96e-05	0.252
WBGene00003616	C02B4.2	nhr-17	-1	-1	Y	HSF-1	4	TTCTRGAA	TTCTAGAA	653	660	13.7091	3.96e-05	0.252
WBGene00003696	T01G6.4	nhr-106	1	1	Y	HSF-1	3	TTCYAGAA	TTCCAGAA	706	713	13.9758	1.79e-05	0.246
WBGene00003696	T01G6.4	nhr-106	1	-1	N	HSF-1	4	TTCTRGAA	TTCTGGAA	706	713	13.9758	1.79e-05	0.242
WBGene00003726	C13C4.3	nhr-136	1	-1	N	HSF-1	3	TTCYAGAA	TTCAAGAA	409	416	9.44242	7.93e-05	0.264
WBGene00003726	C13C4.3	nhr-136	1	1	Y	HSF-1	4	TTCTRGAA	TTCTTGAA	409	416	9.44242	7.93e-05	0.261
WBGene00003843	ZK455.8	2002-10-01	1	-1	N	HSF-1	3	TTCYAGAA	TTCGAGAA	473	480	9.44242	7.93e-05	0.264
WBGene00003843	ZK455.8	2002-10-01	1	1	Y	HSF-1	4	TTCTRGAA	TTCTCGAA	473	480	9.44242	7.93e-05	0.261
WBGene00003930	ZK1058.2	pat-3	-1	1	N	HSF-1	3	TTCYAGAA	TTCAAGAA	647	654	9.44242	7.93e-05	0.264
WBGene00003930	ZK1058.2	pat-3	-1	-1	Y	HSF-1	4	TTCTRGAA	TTCTTGAA	647	654	9.44242	7.93e-05	0.261
WBGene00003933	T27B1.2	pat-9	1	1	Y	HSF-1	3	TTCYAGAA	TTCAAGAA	104	111	9.44242	7.93e-05	0.264
WBGene00003933	T27B1.2	pat-9	1	-1	N	HSF-1	4	TTCTRGAA	TTCTTGAA	104	111	9.44242	7.93e-05	0.261
WBGene00003995	K08E7.9	pgp-1	-1	-1	Y	HSF-1	3	TTCYAGAA	TTCGAGAA	25	32	9.44242	7.93e-05	0.264
WBGene00003995	K08E7.9	pgp-1	-1	1	N	HSF-1	3	TTCYAGAA	TTCAAGAA	467	474	9.44242	7.93e-05	0.264
WBGene00003995	K08E7.9	pgp-1	-1	1	N	HSF-1	3	TTCYAGAA	TTCGAGAA	974	981	9.44242	7.93e-05	0.264
WBGene00003995	K08E7.9	pgp-1	-1	1	N	HSF-1	4	TTCTRGAA	TTCTCGAA	25	32	9.44242	7.93e-05	0.261
WBGene00003995	K08E7.9	pgp-1	-1	-1	Y	HSF-1	4	TTCTRGAA	TTCTTGAA	467	474	9.44242	7.93e-05	0.261
WBGene00003995	K08E7.9	pgp-1	-1	-1	Y	HSF-1	4	TTCTRGAA	TTCTCGAA	974	981	9.44242	7.93e-05	0.261
WBGene00004016	Y54F10BM.14	phf-5	1	-1	N	HSF-1	3	TTCYAGAA	TTCCAGAA	307	314	13.9758	1.79e-05	0.246
WBGene00004016	Y54F10BM.14	phf-5	1	-1	N	HSF-1	3	TTCYAGAA	TTCCAGAA	331	338	13.9758	1.79e-05	0.246
WBGene00004016	Y54F10BM.14	phf-5	1	1	Y	HSF-1	4	TTCTRGAA	TTCTGGAA	307	314	13.9758	1.79e-05	0.242
WBGene00004016	Y54F10BM.14	phf-5	1	1	Y	HSF-1	4	TTCTRGAA	TTCTGGAA	331	338	13.9758	1.79e-05	0.242
WBGene00004094	Y110A7A.18	ppw-2	-1	1	N	HSF-1	3	TTCYAGAA	TTCGAGAA	464	471	9.44242	7.93e-05	0.264
WBGene00004094	Y110A7A.18	ppw-2	-1	-1	Y	HSF-1	4	TTCTRGAA	TTCTCGAA	464	471	9.44242	7.93e-05	0.261
WBGene00004129	F53G2.4	pqn-42	-1	-1	Y	HSF-1	3	TTCYAGAA	TTCCAGAA	678	685	13.9758	1.79e-05	0.246
WBGene00004129	F53G2.4	pqn-42	-1	1	N	HSF-1	3	TTCYAGAA	TTCGAGAA	640	647	9.44242	7.93e-05	0.264
WBGene00004129	F53G2.4	pqn-42	-1	-1	Y	HSF-1	3	TTCYAGAA	TTCAAGAA	686	693	9.44242	7.93e-05	0.264
WBGene00004129	F53G2.4	pqn-42	-1	1	N	HSF-1	4	TTCTRGAA	TTCTGGAA	678	685	13.9758	1.79e-05	0.242
WBGene00004129	F53G2.4	pqn-42	-1	-1	Y	HSF-1	4	TTCTRGAA	TTCTCGAA	640	647	9.44242	7.93e-05	0.261
WBGene00004129	F53G2.4	pqn-42	-1	1	N	HSF-1	4	TTCTRGAA	TTCTTGAA	686	693	9.44242	7.93e-05	0.261
WBGene00004130	F54E2.3	ketn-1	-1	-1	Y	HSF-1	3	TTCYAGAA	TTCAAGAA	854	861	9.44242	7.93e-05	0.264
WBGene00004130	F54E2.3	ketn-1	-1	1	N	HSF-1	4	TTCTRGAA	TTCTTGAA	854	861	9.44242	7.93e-05	0.261
WBGene00004249	Y39A3CL.6	pvf-1	-1	-1	Y	HSF-1	3	TTCYAGAA	TTCCAGAA	97	104	13.9758	1.79e-05	0.246
WBGene00004249	Y39A3CL.6	pvf-1	-1	1	N	HSF-1	3	TTCYAGAA	TTCTAGAA	879	886	13.7091	3.96e-05	0.255
WBGene00004249	Y39A3CL.6	pvf-1	-1	-1	Y	HSF-1	3	TTCYAGAA	TTCTAGAA	879	886	13.7091	3.96e-05	0.255
WBGene00004249	Y39A3CL.6	pvf-1	-1	1	N	HSF-1	4	TTCTRGAA	TTCTGGAA	97	104	13.9758	1.79e-05	0.242
WBGene00004249	Y39A3CL.6	pvf-1	-1	1	N	HSF-1	4	TTCTRGAA	TTCTAGAA	879	886	13.7091	3.96e-05	0.252
WBGene00004249	Y39A3CL.6	pvf-1	-1	-1	Y	HSF-1	4	TTCTRGAA	TTCTAGAA	879	886	13.7091	3.96e-05	0.252
WBGene00004328	F53F4.6	rdy-2	-1	-1	Y	HSF-1	3	TTCYAGAA	TTCAAGAA	571	578	9.44242	7.93e-05	0.264
WBGene00004328	F53F4.6	rdy-2	-1	1	N	HSF-1	4	TTCTRGAA	TTCTTGAA	571	578	9.44242	7.93e-05	0.261
WBGene00004336	W06A7.3	ret-1	-1	-1	Y	CEH-58	1	NNTAATTRNN	GGTAATTGCA	72	81	10.2139	8.54e-05	1
WBGene00004336	W06A7.3	ret-1	-1	1	N	CEH-58	2	NNYAATTANN	TGCAATTACC	72	81	10.2139	8.54e-05	1
WBGene00004336	W06A7.3	ret-1	-1	1	N	HSF-1	3	TTCYAGAA	TTCGAGAA	634	641	9.44242	7.93e-05	0.264
WBGene00004336	W06A7.3	ret-1	-1	-1	Y	HSF-1	4	TTCTRGAA	TTCTCGAA	634	641	9.44242	7.93e-05	0.261
WBGene00004457	C01B7.6	rpm-1	-1	-1	Y	HSF-1	3	TTCYAGAA	TTCAAGAA	548	555	9.44242	7.93e-05	0.264
WBGene00004457	C01B7.6	rpm-1	-1	1	N	HSF-1	4	TTCTRGAA	TTCTTGAA	548	555	9.44242	7.93e-05	0.261
WBGene00004786	F44A6.2	sex-1	-1	-1	Y	HSF-1	3	TTCYAGAA	TTCGAGAA	857	864	9.44242	7.93e-05	0.264
WBGene00004786	F44A6.2	sex-1	-1	1	N	HSF-1	4	TTCTRGAA	TTCTCGAA	857	864	9.44242	7.93e-05	0.261
WBGene00004820	Y47D7A.8	skr-14	-1	-1	Y	HSF-1	3	TTCYAGAA	TTCCAGAA	169	176	13.9758	1.79e-05	0.246
WBGene00004820	Y47D7A.8	skr-14	-1	1	N	HSF-1	4	TTCTRGAA	TTCTGGAA	169	176	13.9758	1.79e-05	0.242
WBGene00004910	T03F7.1	snf-11	-1	-1	Y	HSF-1	3	TTCYAGAA	TTCGAGAA	729	736	9.44242	7.93e-05	0.264
WBGene00004910	T03F7.1	snf-11	-1	1	N	HSF-1	4	TTCTRGAA	TTCTCGAA	729	736	9.44242	7.93e-05	0.261
WBGene00004958	ZK524.1	spe-4	1	1	Y	HSF-1	3	TTCYAGAA	TTCTAGAA	837	844	13.7091	3.96e-05	0.255
WBGene00004958	ZK524.1	spe-4	1	-1	N	HSF-1	3	TTCYAGAA	TTCTAGAA	837	844	13.7091	3.96e-05	0.255
WBGene00004958	ZK524.1	spe-4	1	1	Y	HSF-1	4	TTCTRGAA	TTCTAGAA	837	844	13.7091	3.96e-05	0.252
WBGene00004958	ZK524.1	spe-4	1	-1	N	HSF-1	4	TTCTRGAA	TTCTAGAA	837	844	13.7091	3.96e-05	0.252
WBGene00005150	C41C4.2	sre-2	-1	1	N	CEH-58	1	NNTAATTRNN	CCTAATTGCT	97	106	10.2139	8.54e-05	1
WBGene00005150	C41C4.2	sre-2	-1	-1	Y	CEH-58	2	NNYAATTANN	AGCAATTAGG	97	106	10.2139	8.54e-05	1
WBGene00005290	T21B4.7	srh-69	-1	-1	Y	CEH-58	1	NNTAATTRNN	GGTAATTGGT	529	538	10.2139	8.54e-05	1
WBGene00005290	T21B4.7	srh-69	-1	1	N	CEH-58	2	NNYAATTANN	ACCAATTACC	529	538	10.2139	8.54e-05	1
WBGene00005452	F31F4.18	srh-246	-1	1	N	HSF-1	3	TTCYAGAA	TTCGAGAA	334	341	9.44242	7.93e-05	0.264
WBGene00005452	F31F4.18	srh-246	-1	1	N	HSF-1	3	TTCYAGAA	TTCGAGAA	664	671	9.44242	7.93e-05	0.264
WBGene00005452	F31F4.18	srh-246	-1	-1	Y	HSF-1	4	TTCTRGAA	TTCTCGAA	334	341	9.44242	7.93e-05	0.261
WBGene00005452	F31F4.18	srh-246	-1	-1	Y	HSF-1	4	TTCTRGAA	TTCTCGAA	664	671	9.44242	7.93e-05	0.261
WBGene00005602	C03G6.3	srj-14	1	-1	N	CEH-58	1	NNTAATTRNN	CCTAATTGGT	490	499	10.2139	8.54e-05	1
WBGene00005602	C03G6.3	srj-14	1	1	Y	CEH-58	2	NNYAATTANN	ACCAATTAGG	490	499	10.2139	8.54e-05	1
WBGene00005613	C05E4.10	srj-25	-1	-1	Y	HSF-1	3	TTCYAGAA	TTCGAGAA	114	121	9.44242	7.93e-05	0.264
WBGene00005613	C05E4.10	srj-25	-1	1	N	HSF-1	4	TTCTRGAA	TTCTCGAA	114	121	9.44242	7.93e-05	0.261
WBGene00005676	F53B2.4	sru-13	-1	1	N	CEH-58	1	NNTAATTRNN	CATAATTGCG	525	534	10.2139	8.54e-05	1
WBGene00005676	F53B2.4	sru-13	-1	-1	Y	CEH-58	2	NNYAATTANN	CGCAATTATG	525	534	10.2139	8.54e-05	1
WBGene00005722	H25K10.3	srv-11	-1	-1	Y	CEH-58	1	NNTAATTRNN	CCTAATTGCA	33	42	10.2139	8.54e-05	1
WBGene00005722	H25K10.3	srv-11	-1	1	N	CEH-58	2	NNYAATTANN	TGCAATTAGG	33	42	10.2139	8.54e-05	1
WBGene00005748	Y75B12B.7	srw-1	1	-1	N	HSF-1	3	TTCYAGAA	TTCCAGAA	282	289	13.9758	1.79e-05	0.246
WBGene00005748	Y75B12B.7	srw-1	1	1	Y	HSF-1	4	TTCTRGAA	TTCTGGAA	282	289	13.9758	1.79e-05	0.242
WBGene00005816	F18E3.5	srw-69	-1	1	N	CEH-58	1	NNTAATTRNN	TGTAATTGGG	71	80	10.2139	8.54e-05	1
WBGene00005816	F18E3.5	srw-69	-1	-1	Y	CEH-58	2	NNYAATTANN	CCCAATTACA	71	80	10.2139	8.54e-05	1
WBGene00005967	K12G11.5	srx-76	1	1	Y	HSF-1	3	TTCYAGAA	TTCCAGAA	240	247	13.9758	1.79e-05	0.246
WBGene00005967	K12G11.5	srx-76	1	1	Y	HSF-1	3	TTCYAGAA	TTCAAGAA	386	393	9.44242	7.93e-05	0.264
WBGene00005967	K12G11.5	srx-76	1	-1	N	HSF-1	4	TTCTRGAA	TTCTGGAA	240	247	13.9758	1.79e-05	0.242
WBGene00005967	K12G11.5	srx-76	1	-1	N	HSF-1	4	TTCTRGAA	TTCTTGAA	386	393	9.44242	7.93e-05	0.261
WBGene00006127	T28A11.1	str-64	1	1	Y	HSF-1	3	TTCYAGAA	TTCAAGAA	58	65	9.44242	7.93e-05	0.264
WBGene00006127	T28A11.1	str-64	1	-1	N	HSF-1	4	TTCTRGAA	TTCTTGAA	58	65	9.44242	7.93e-05	0.261
WBGene00006233	T01G6.3	str-196	1	-1	N	HSF-1	3	TTCYAGAA	TTCAAGAA	227	234	9.44242	7.93e-05	0.264
WBGene00006233	T01G6.3	str-196	1	1	Y	HSF-1	4	TTCTRGAA	TTCTTGAA	227	234	9.44242	7.93e-05	0.261
WBGene00006272	F32A7.7	str-245	1	1	Y	HSF-1	3	TTCYAGAA	TTCAAGAA	238	245	9.44242	7.93e-05	0.264
WBGene00006272	F32A7.7	str-245	1	-1	N	HSF-1	4	TTCTRGAA	TTCTTGAA	238	245	9.44242	7.93e-05	0.261
WBGene00006433	F42A8.2	sdhb-1	-1	-1	Y	HSF-1	3	TTCYAGAA	TTCGAGAA	664	671	9.44242	7.93e-05	0.264
WBGene00006433	F42A8.2	sdhb-1	-1	1	N	HSF-1	4	TTCTRGAA	TTCTCGAA	664	671	9.44242	7.93e-05	0.261
WBGene00006439	T27E9.1	ant-1.1	1	-1	N	CEH-58	1	NNTAATTRNN	CTTAATTGCG	710	719	10.2139	8.54e-05	1
WBGene00006439	T27E9.1	ant-1.1	1	1	Y	CEH-58	2	NNYAATTANN	CGCAATTAAG	710	719	10.2139	8.54e-05	1
WBGene00006452	R148.6	heh-1	-1	1	N	HSF-1	3	TTCYAGAA	TTCAAGAA	451	458	9.44242	7.93e-05	0.264
WBGene00006452	R148.6	heh-1	-1	-1	Y	HSF-1	4	TTCTRGAA	TTCTTGAA	451	458	9.44242	7.93e-05	0.261
WBGene00006517	E02H4.3	madd-3	-1	1	N	CEH-58	1	NNTAATTRNN	TCTAATTGGC	240	249	10.2139	8.54e-05	1
WBGene00006517	E02H4.3	madd-3	-1	-1	Y	CEH-58	2	NNYAATTANN	GCCAATTAGA	240	249	10.2139	8.54e-05	1
WBGene00006517	E02H4.3	madd-3	-1	-1	Y	HSF-1	3	TTCYAGAA	TTCAAGAA	596	603	9.44242	7.93e-05	0.264
WBGene00006517	E02H4.3	madd-3	-1	1	N	HSF-1	4	TTCTRGAA	TTCTTGAA	596	603	9.44242	7.93e-05	0.261
WBGene00006586	W03F8.1	tni-4	1	1	Y	HSF-1	3	TTCYAGAA	TTCAAGAA	525	532	9.44242	7.93e-05	0.264
WBGene00006586	W03F8.1	tni-4	1	-1	N	HSF-1	4	TTCTRGAA	TTCTTGAA	525	532	9.44242	7.93e-05	0.261
WBGene00006587	F53A9.10	tnt-2	-1	1	N	HSF-1	3	TTCYAGAA	TTCAAGAA	474	481	9.44242	7.93e-05	0.264
WBGene00006587	F53A9.10	tnt-2	-1	-1	Y	HSF-1	4	TTCTRGAA	TTCTTGAA	474	481	9.44242	7.93e-05	0.261
WBGene00006588	C14F5.3	tnt-3	-1	1	N	HSF-1	3	TTCYAGAA	TTCAAGAA	11	18	9.44242	7.93e-05	0.264
WBGene00006588	C14F5.3	tnt-3	-1	-1	Y	HSF-1	4	TTCTRGAA	TTCTTGAA	11	18	9.44242	7.93e-05	0.261
WBGene00006608	T05A12.2	tre-2	-1	-1	Y	HSF-1	3	TTCYAGAA	TTCAAGAA	568	575	9.44242	7.93e-05	0.264
WBGene00006608	T05A12.2	tre-2	-1	1	N	HSF-1	4	TTCTRGAA	TTCTTGAA	568	575	9.44242	7.93e-05	0.261
WBGene00006643	C02F12.1	tsp-17	1	1	Y	HSF-1	3	TTCYAGAA	TTCCAGAA	171	178	13.9758	1.79e-05	0.246
WBGene00006643	C02F12.1	tsp-17	1	-1	N	HSF-1	4	TTCTRGAA	TTCTGGAA	171	178	13.9758	1.79e-05	0.242
WBGene00006663	ZC410.4	twk-8	1	-1	N	HSF-1	3	TTCYAGAA	TTCAAGAA	908	915	9.44242	7.93e-05	0.264
WBGene00006663	ZC410.4	twk-8	1	1	Y	HSF-1	4	TTCTRGAA	TTCTTGAA	908	915	9.44242	7.93e-05	0.261
WBGene00006667	F29F11.4	twk-12	1	1	Y	HSF-1	3	TTCYAGAA	TTCTAGAA	108	115	13.7091	3.96e-05	0.255
WBGene00006667	F29F11.4	twk-12	1	-1	N	HSF-1	3	TTCYAGAA	TTCTAGAA	108	115	13.7091	3.96e-05	0.255
WBGene00006667	F29F11.4	twk-12	1	1	Y	HSF-1	4	TTCTRGAA	TTCTAGAA	108	115	13.7091	3.96e-05	0.252
WBGene00006667	F29F11.4	twk-12	1	-1	N	HSF-1	4	TTCTRGAA	TTCTAGAA	108	115	13.7091	3.96e-05	0.252
WBGene00006680	C52B9.6	twk-28	-1	-1	Y	HSF-1	3	TTCYAGAA	TTCCAGAA	7	14	13.9758	1.79e-05	0.246
WBGene00006680	C52B9.6	twk-28	-1	1	N	HSF-1	4	TTCTRGAA	TTCTGGAA	7	14	13.9758	1.79e-05	0.242
WBGene00006683	Y47D3B.5	twk-31	1	-1	N	HSF-1	3	TTCYAGAA	TTCCAGAA	225	232	13.9758	1.79e-05	0.246
WBGene00006683	Y47D3B.5	twk-31	1	1	Y	HSF-1	4	TTCTRGAA	TTCTGGAA	225	232	13.9758	1.79e-05	0.242
WBGene00006688	R12G8.2	twk-36	-1	-1	Y	HSF-1	3	TTCYAGAA	TTCGAGAA	775	782	9.44242	7.93e-05	0.264
WBGene00006688	R12G8.2	twk-36	-1	1	N	HSF-1	4	TTCTRGAA	TTCTCGAA	775	782	9.44242	7.93e-05	0.261
WBGene00006725	H06I04.4	ubl-1	1	-1	N	CEH-58	1	NNTAATTRNN	CCTAATTGCT	130	139	10.2139	8.54e-05	1
WBGene00006725	H06I04.4	ubl-1	1	1	Y	CEH-58	2	NNYAATTANN	AGCAATTAGG	130	139	10.2139	8.54e-05	1
WBGene00006781	F30H5.1	unc-45	1	1	Y	HSF-1	3	TTCYAGAA	TTCCAGAA	392	399	13.9758	1.79e-05	0.246
WBGene00006781	F30H5.1	unc-45	1	1	Y	HSF-1	3	TTCYAGAA	TTCAAGAA	6	13	9.44242	7.93e-05	0.264
WBGene00006781	F30H5.1	unc-45	1	-1	N	HSF-1	3	TTCYAGAA	TTCAAGAA	862	869	9.44242	7.93e-05	0.264
WBGene00006781	F30H5.1	unc-45	1	-1	N	HSF-1	4	TTCTRGAA	TTCTGGAA	392	399	13.9758	1.79e-05	0.242
WBGene00006781	F30H5.1	unc-45	1	-1	N	HSF-1	4	TTCTRGAA	TTCTTGAA	6	13	9.44242	7.93e-05	0.261
WBGene00006781	F30H5.1	unc-45	1	1	Y	HSF-1	4	TTCTRGAA	TTCTTGAA	862	869	9.44242	7.93e-05	0.261
WBGene00006787	ZC101.2	unc-52	-1	-1	Y	HSF-1	3	TTCYAGAA	TTCCAGAA	515	522	13.9758	1.79e-05	0.246
WBGene00006787	ZC101.2	unc-52	-1	1	N	HSF-1	4	TTCTRGAA	TTCTGGAA	515	522	13.9758	1.79e-05	0.242
WBGene00006794	C38C3.5	unc-60	1	1	Y	HSF-1	3	TTCYAGAA	TTCTAGAA	320	327	13.7091	3.96e-05	0.255
WBGene00006794	C38C3.5	unc-60	1	-1	N	HSF-1	3	TTCYAGAA	TTCTAGAA	320	327	13.7091	3.96e-05	0.255
WBGene00006794	C38C3.5	unc-60	1	1	Y	HSF-1	4	TTCTRGAA	TTCTAGAA	320	327	13.7091	3.96e-05	0.252
WBGene00006794	C38C3.5	unc-60	1	-1	N	HSF-1	4	TTCTRGAA	TTCTAGAA	320	327	13.7091	3.96e-05	0.252
WBGene00006810	C04F6.4	unc-78	-1	1	N	HSF-1	3	TTCYAGAA	TTCGAGAA	365	372	9.44242	7.93e-05	0.264
WBGene00006810	C04F6.4	unc-78	-1	-1	Y	HSF-1	4	TTCTRGAA	TTCTCGAA	365	372	9.44242	7.93e-05	0.261
WBGene00006815	W01A11.3	unc-83	1	1	Y	HSF-1	3	TTCYAGAA	TTCCAGAA	21	28	13.9758	1.79e-05	0.246
WBGene00006815	W01A11.3	unc-83	1	-1	N	HSF-1	3	TTCYAGAA	TTCAAGAA	824	831	9.44242	7.93e-05	0.264
WBGene00006815	W01A11.3	unc-83	1	-1	N	HSF-1	4	TTCTRGAA	TTCTGGAA	21	28	13.9758	1.79e-05	0.242
WBGene00006815	W01A11.3	unc-83	1	1	Y	HSF-1	4	TTCTRGAA	TTCTTGAA	824	831	9.44242	7.93e-05	0.261
WBGene00006820	C09D1.1	unc-89	1	1	Y	HSF-1	3	TTCYAGAA	TTCCAGAA	562	569	13.9758	1.79e-05	0.246
WBGene00006820	C09D1.1	unc-89	1	-1	N	HSF-1	4	TTCTRGAA	TTCTGGAA	562	569	13.9758	1.79e-05	0.242
WBGene00006825	F13C5.6	unc-96	-1	1	N	HSF-1	3	TTCYAGAA	TTCTAGAA	111	118	13.7091	3.96e-05	0.255
WBGene00006825	F13C5.6	unc-96	-1	-1	Y	HSF-1	3	TTCYAGAA	TTCTAGAA	111	118	13.7091	3.96e-05	0.255
WBGene00006825	F13C5.6	unc-96	-1	1	N	HSF-1	4	TTCTRGAA	TTCTAGAA	111	118	13.7091	3.96e-05	0.252
WBGene00006825	F13C5.6	unc-96	-1	-1	Y	HSF-1	4	TTCTRGAA	TTCTAGAA	111	118	13.7091	3.96e-05	0.252
WBGene00006832	C41C4.5	unc-105	1	1	Y	HSF-1	3	TTCYAGAA	TTCCAGAA	93	100	13.9758	1.79e-05	0.246
WBGene00006832	C41C4.5	unc-105	1	-1	N	HSF-1	4	TTCTRGAA	TTCTGGAA	93	100	13.9758	1.79e-05	0.242
WBGene00006844	D1081.2	unc-120	1	1	Y	HSF-1	3	TTCYAGAA	TTCTAGAA	129	136	13.7091	3.96e-05	0.255
WBGene00006844	D1081.2	unc-120	1	-1	N	HSF-1	3	TTCYAGAA	TTCTAGAA	129	136	13.7091	3.96e-05	0.255
WBGene00006844	D1081.2	unc-120	1	1	Y	HSF-1	3	TTCYAGAA	TTCTAGAA	740	747	13.7091	3.96e-05	0.255
WBGene00006844	D1081.2	unc-120	1	-1	N	HSF-1	3	TTCYAGAA	TTCTAGAA	740	747	13.7091	3.96e-05	0.255
WBGene00006844	D1081.2	unc-120	1	1	Y	HSF-1	4	TTCTRGAA	TTCTAGAA	129	136	13.7091	3.96e-05	0.252
WBGene00006844	D1081.2	unc-120	1	-1	N	HSF-1	4	TTCTRGAA	TTCTAGAA	129	136	13.7091	3.96e-05	0.252
WBGene00006844	D1081.2	unc-120	1	1	Y	HSF-1	4	TTCTRGAA	TTCTAGAA	740	747	13.7091	3.96e-05	0.252
WBGene00006844	D1081.2	unc-120	1	-1	N	HSF-1	4	TTCTRGAA	TTCTAGAA	740	747	13.7091	3.96e-05	0.252
WBGene00006881	R07B1.1	vab-15	1	-1	N	HSF-1	3	TTCYAGAA	TTCGAGAA	87	94	9.44242	7.93e-05	0.264
WBGene00006881	R07B1.1	vab-15	1	1	Y	HSF-1	4	TTCTRGAA	TTCTCGAA	87	94	9.44242	7.93e-05	0.261
WBGene00006924	F56D12.5	vig-1	1	-1	N	HSF-1	3	TTCYAGAA	TTCCAGAA	821	828	13.9758	1.79e-05	0.246
WBGene00006924	F56D12.5	vig-1	1	1	Y	HSF-1	4	TTCTRGAA	TTCTGGAA	821	828	13.9758	1.79e-05	0.242
WBGene00006983	T03G11.8	zig-6	-1	1	N	CEH-58	1	NNTAATTRNN	TCTAATTGGG	212	221	10.2139	8.54e-05	1
WBGene00006983	T03G11.8	zig-6	-1	-1	Y	CEH-58	2	NNYAATTANN	CCCAATTAGA	212	221	10.2139	8.54e-05	1
WBGene00006984	F54D7.4	zig-7	-1	-1	Y	HSF-1	3	TTCYAGAA	TTCGAGAA	747	754	9.44242	7.93e-05	0.264
WBGene00006984	F54D7.4	zig-7	-1	1	N	HSF-1	4	TTCTRGAA	TTCTCGAA	747	754	9.44242	7.93e-05	0.261
WBGene00006987	EGAP1.3	zmp-1	-1	-1	Y	HSF-1	3	TTCYAGAA	TTCGAGAA	204	211	9.44242	7.93e-05	0.264
WBGene00006987	EGAP1.3	zmp-1	-1	1	N	HSF-1	4	TTCTRGAA	TTCTCGAA	204	211	9.44242	7.93e-05	0.261
WBGene00006999	F42G4.3	zyx-1	1	-1	N	HSF-1	3	TTCYAGAA	TTCGAGAA	240	247	9.44242	7.93e-05	0.264
WBGene00006999	F42G4.3	zyx-1	1	1	Y	HSF-1	4	TTCTRGAA	TTCTCGAA	240	247	9.44242	7.93e-05	0.261
WBGene00007027	Y111B2A.22	ssl-1	1	1	Y	HSF-1	3	TTCYAGAA	TTCAAGAA	640	647	9.44242	7.93e-05	0.264
WBGene00007027	Y111B2A.22	ssl-1	1	-1	N	HSF-1	4	TTCTRGAA	TTCTTGAA	640	647	9.44242	7.93e-05	0.261
WBGene00007055	F41E6.6	tag-196	1	-1	N	HSF-1	3	TTCYAGAA	TTCAAGAA	129	136	9.44242	7.93e-05	0.264
WBGene00007055	F41E6.6	tag-196	1	1	Y	HSF-1	4	TTCTRGAA	TTCTTGAA	129	136	9.44242	7.93e-05	0.261
WBGene00007155	B0379.1	B0379.1	1	-1	N	CEH-58	1	NNTAATTRNN	GGTAATTGAG	578	587	10.2139	8.54e-05	1
WBGene00007155	B0379.1	B0379.1	1	1	Y	CEH-58	2	NNYAATTANN	CTCAATTACC	578	587	10.2139	8.54e-05	1
WBGene00007192	B0491.5	nduf-11	-1	1	N	HSF-1	3	TTCYAGAA	TTCGAGAA	48	55	9.44242	7.93e-05	0.264
WBGene00007192	B0491.5	nduf-11	-1	1	N	HSF-1	3	TTCYAGAA	TTCAAGAA	209	216	9.44242	7.93e-05	0.264
WBGene00007192	B0491.5	nduf-11	-1	-1	Y	HSF-1	4	TTCTRGAA	TTCTCGAA	48	55	9.44242	7.93e-05	0.261
WBGene00007192	B0491.5	nduf-11	-1	-1	Y	HSF-1	4	TTCTRGAA	TTCTTGAA	209	216	9.44242	7.93e-05	0.261
WBGene00007235	C01G10.8	ahsa-1	-1	-1	Y	CEH-58	1	NNTAATTRNN	CGTAATTGGT	715	724	10.2139	8.54e-05	1
WBGene00007235	C01G10.8	ahsa-1	-1	1	N	CEH-58	2	NNYAATTANN	ACCAATTACG	715	724	10.2139	8.54e-05	1
WBGene00007235	C01G10.8	ahsa-1	-1	1	N	HSF-1	3	TTCYAGAA	TTCGAGAA	290	297	9.44242	7.93e-05	0.264
WBGene00007235	C01G10.8	ahsa-1	-1	-1	Y	HSF-1	3	TTCYAGAA	TTCGAGAA	818	825	9.44242	7.93e-05	0.264
WBGene00007235	C01G10.8	ahsa-1	-1	-1	Y	HSF-1	4	TTCTRGAA	TTCTCGAA	290	297	9.44242	7.93e-05	0.261
WBGene00007235	C01G10.8	ahsa-1	-1	1	N	HSF-1	4	TTCTRGAA	TTCTCGAA	818	825	9.44242	7.93e-05	0.261
WBGene00007363	C06B3.4	stdh-1	1	1	Y	HSF-1	3	TTCYAGAA	TTCCAGAA	214	221	13.9758	1.79e-05	0.246
WBGene00007363	C06B3.4	stdh-1	1	-1	N	HSF-1	4	TTCTRGAA	TTCTGGAA	214	221	13.9758	1.79e-05	0.242
WBGene00007385	C06H2.1	atp-5	-1	-1	Y	HSF-1	3	TTCYAGAA	TTCAAGAA	638	645	9.44242	7.93e-05	0.264
WBGene00007385	C06H2.1	atp-5	-1	1	N	HSF-1	4	TTCTRGAA	TTCTTGAA	638	645	9.44242	7.93e-05	0.261
WBGene00007419	C07E3.9	C07E3.9	1	-1	N	HSF-1	3	TTCYAGAA	TTCAAGAA	276	283	9.44242	7.93e-05	0.264
WBGene00007419	C07E3.9	C07E3.9	1	1	Y	HSF-1	4	TTCTRGAA	TTCTTGAA	276	283	9.44242	7.93e-05	0.261
WBGene00007617	C15H11.9	rrbs-1	-1	-1	Y	HSF-1	3	TTCYAGAA	TTCAAGAA	472	479	9.44242	7.93e-05	0.264
WBGene00007617	C15H11.9	rrbs-1	-1	1	N	HSF-1	4	TTCTRGAA	TTCTTGAA	472	479	9.44242	7.93e-05	0.261
WBGene00007630	C16C10.11	har-1	1	-1	N	HSF-1	3	TTCYAGAA	TTCGAGAA	52	59	9.44242	7.93e-05	0.264
WBGene00007630	C16C10.11	har-1	1	1	Y	HSF-1	4	TTCTRGAA	TTCTCGAA	52	59	9.44242	7.93e-05	0.261
WBGene00007695	C23H4.7	cest-9.2	1	1	Y	HSF-1	3	TTCYAGAA	TTCGAGAA	362	369	9.44242	7.93e-05	0.264
WBGene00007695	C23H4.7	cest-9.2	1	-1	N	HSF-1	4	TTCTRGAA	TTCTCGAA	362	369	9.44242	7.93e-05	0.261
WBGene00007703	C24H11.7	gbf-1	-1	-1	Y	HSF-1	3	TTCYAGAA	TTCAAGAA	100	107	9.44242	7.93e-05	0.264
WBGene00007703	C24H11.7	gbf-1	-1	-1	Y	HSF-1	3	TTCYAGAA	TTCAAGAA	941	948	9.44242	7.93e-05	0.264
WBGene00007703	C24H11.7	gbf-1	-1	1	N	HSF-1	4	TTCTRGAA	TTCTTGAA	100	107	9.44242	7.93e-05	0.261
WBGene00007703	C24H11.7	gbf-1	-1	1	N	HSF-1	4	TTCTRGAA	TTCTTGAA	941	948	9.44242	7.93e-05	0.261
WBGene00007741	C26C6.7	glb-8	1	-1	N	HSF-1	3	TTCYAGAA	TTCCAGAA	190	197	13.9758	1.79e-05	0.246
WBGene00007741	C26C6.7	glb-8	1	1	Y	HSF-1	4	TTCTRGAA	TTCTGGAA	190	197	13.9758	1.79e-05	0.242
WBGene00007786	C27H6.4	rmd-2	-1	1	N	HSF-1	3	TTCYAGAA	TTCGAGAA	532	539	9.44242	7.93e-05	0.264
WBGene00007786	C27H6.4	rmd-2	-1	-1	Y	HSF-1	4	TTCTRGAA	TTCTCGAA	532	539	9.44242	7.93e-05	0.261
WBGene00007907	C34B4.2	C34B4.2	1	-1	N	HSF-1	3	TTCYAGAA	TTCCAGAA	91	98	13.9758	1.79e-05	0.246
WBGene00007907	C34B4.2	C34B4.2	1	1	Y	HSF-1	4	TTCTRGAA	TTCTGGAA	91	98	13.9758	1.79e-05	0.242
WBGene00007978	C36B1.11	C36B1.11	-1	1	N	HSF-1	3	TTCYAGAA	TTCCAGAA	839	846	13.9758	1.79e-05	0.246
WBGene00007978	C36B1.11	C36B1.11	-1	-1	Y	HSF-1	4	TTCTRGAA	TTCTGGAA	839	846	13.9758	1.79e-05	0.242
WBGene00007981	C36E8.2	glb-11	-1	1	N	HSF-1	3	TTCYAGAA	TTCTAGAA	334	341	13.7091	3.96e-05	0.255
WBGene00007981	C36E8.2	glb-11	-1	-1	Y	HSF-1	3	TTCYAGAA	TTCTAGAA	334	341	13.7091	3.96e-05	0.255
WBGene00007981	C36E8.2	glb-11	-1	1	N	HSF-1	4	TTCTRGAA	TTCTAGAA	334	341	13.7091	3.96e-05	0.252
WBGene00007981	C36E8.2	glb-11	-1	-1	Y	HSF-1	4	TTCTRGAA	TTCTAGAA	334	341	13.7091	3.96e-05	0.252
WBGene00007993	C37E2.1	idhb-1	-1	-1	Y	CEH-58	1	NNTAATTRNN	TGTAATTGCC	677	686	10.2139	8.54e-05	1
WBGene00007993	C37E2.1	idhb-1	-1	1	N	CEH-58	2	NNYAATTANN	GGCAATTACA	677	686	10.2139	8.54e-05	1
WBGene00008043	C40H1.8	C40H1.8	1	-1	N	HSF-1	3	TTCYAGAA	TTCAAGAA	272	279	9.44242	7.93e-05	0.264
WBGene00008043	C40H1.8	C40H1.8	1	1	Y	HSF-1	4	TTCTRGAA	TTCTTGAA	272	279	9.44242	7.93e-05	0.261
WBGene00008187	C49A1.5	C49A1.5	1	1	Y	HSF-1	3	TTCYAGAA	TTCCAGAA	821	828	13.9758	1.79e-05	0.246
WBGene00008187	C49A1.5	C49A1.5	1	-1	N	HSF-1	4	TTCTRGAA	TTCTGGAA	821	828	13.9758	1.79e-05	0.242
WBGene00008190	C49A1.9	clec-114	-1	-1	Y	HSF-1	3	TTCYAGAA	TTCCAGAA	727	734	13.9758	1.79e-05	0.246
WBGene00008190	C49A1.9	clec-114	-1	1	N	HSF-1	4	TTCTRGAA	TTCTGGAA	727	734	13.9758	1.79e-05	0.242
WBGene00008254	C51E3.9	C51E3.9	1	-1	N	CEH-58	1	NNTAATTRNN	CATAATTGCC	485	494	10.2139	8.54e-05	1
WBGene00008254	C51E3.9	C51E3.9	1	1	Y	CEH-58	2	NNYAATTANN	GGCAATTATG	485	494	10.2139	8.54e-05	1
WBGene00008254	C51E3.9	C51E3.9	1	-1	N	HSF-1	3	TTCYAGAA	TTCCAGAA	22	29	13.9758	1.79e-05	0.246
WBGene00008254	C51E3.9	C51E3.9	1	1	Y	HSF-1	3	TTCYAGAA	TTCAAGAA	688	695	9.44242	7.93e-05	0.264
WBGene00008254	C51E3.9	C51E3.9	1	1	Y	HSF-1	4	TTCTRGAA	TTCTGGAA	22	29	13.9758	1.79e-05	0.242
WBGene00008254	C51E3.9	C51E3.9	1	-1	N	HSF-1	4	TTCTRGAA	TTCTTGAA	688	695	9.44242	7.93e-05	0.261
WBGene00008263	C53A5.2	C53A5.2	-1	1	N	HSF-1	3	TTCYAGAA	TTCAAGAA	665	672	9.44242	7.93e-05	0.264
WBGene00008263	C53A5.2	C53A5.2	-1	-1	Y	HSF-1	4	TTCTRGAA	TTCTTGAA	665	672	9.44242	7.93e-05	0.261
WBGene00008274	C53B4.4	pdzd-8	1	-1	N	HSF-1	3	TTCYAGAA	TTCGAGAA	619	626	9.44242	7.93e-05	0.264
WBGene00008274	C53B4.4	pdzd-8	1	1	Y	HSF-1	4	TTCTRGAA	TTCTCGAA	619	626	9.44242	7.93e-05	0.261
WBGene00008380	D1054.14	prp-38	-1	1	N	HSF-1	3	TTCYAGAA	TTCCAGAA	587	594	13.9758	1.79e-05	0.246
WBGene00008380	D1054.14	prp-38	-1	-1	Y	HSF-1	4	TTCTRGAA	TTCTGGAA	587	594	13.9758	1.79e-05	0.242
WBGene00008388	D1086.1	D1086.1	1	-1	N	HSF-1	3	TTCYAGAA	TTCAAGAA	692	699	9.44242	7.93e-05	0.264
WBGene00008388	D1086.1	D1086.1	1	1	Y	HSF-1	4	TTCTRGAA	TTCTTGAA	692	699	9.44242	7.93e-05	0.261
WBGene00008446	E01G4.3	E01G4.3	-1	-1	Y	HSF-1	3	TTCYAGAA	TTCCAGAA	480	487	13.9758	1.79e-05	0.246
WBGene00008446	E01G4.3	E01G4.3	-1	-1	Y	HSF-1	3	TTCYAGAA	TTCAAGAA	470	477	9.44242	7.93e-05	0.264
WBGene00008446	E01G4.3	E01G4.3	-1	1	N	HSF-1	4	TTCTRGAA	TTCTGGAA	480	487	13.9758	1.79e-05	0.242
WBGene00008446	E01G4.3	E01G4.3	-1	1	N	HSF-1	4	TTCTRGAA	TTCTTGAA	470	477	9.44242	7.93e-05	0.261
WBGene00008452	E02A10.1	mrps-5	1	1	Y	HSF-1	3	TTCYAGAA	TTCTAGAA	135	142	13.7091	3.96e-05	0.255
WBGene00008452	E02A10.1	mrps-5	1	-1	N	HSF-1	3	TTCYAGAA	TTCTAGAA	135	142	13.7091	3.96e-05	0.255
WBGene00008452	E02A10.1	mrps-5	1	1	Y	HSF-1	4	TTCTRGAA	TTCTAGAA	135	142	13.7091	3.96e-05	0.252
WBGene00008452	E02A10.1	mrps-5	1	-1	N	HSF-1	4	TTCTRGAA	TTCTAGAA	135	142	13.7091	3.96e-05	0.252
WBGene00008505	F01G4.6	F01G4.6	-1	-1	Y	HSF-1	3	TTCYAGAA	TTCAAGAA	844	851	9.44242	7.93e-05	0.264
WBGene00008505	F01G4.6	F01G4.6	-1	1	N	HSF-1	4	TTCTRGAA	TTCTTGAA	844	851	9.44242	7.93e-05	0.261
WBGene00008506	F01G10.1	tkt-1	1	1	Y	HSF-1	3	TTCYAGAA	TTCGAGAA	930	937	9.44242	7.93e-05	0.264
WBGene00008506	F01G10.1	tkt-1	1	-1	N	HSF-1	4	TTCTRGAA	TTCTCGAA	930	937	9.44242	7.93e-05	0.261
WBGene00008510	F01G10.7	lipl-7	-1	-1	Y	HSF-1	3	TTCYAGAA	TTCCAGAA	283	290	13.9758	1.79e-05	0.246
WBGene00008510	F01G10.7	lipl-7	-1	1	N	HSF-1	4	TTCTRGAA	TTCTGGAA	283	290	13.9758	1.79e-05	0.242
WBGene00008527	F02D10.7	set-8	1	1	Y	HSF-1	3	TTCYAGAA	TTCGAGAA	380	387	9.44242	7.93e-05	0.264
WBGene00008527	F02D10.7	set-8	1	1	Y	HSF-1	3	TTCYAGAA	TTCAAGAA	863	870	9.44242	7.93e-05	0.264
WBGene00008527	F02D10.7	set-8	1	-1	N	HSF-1	4	TTCTRGAA	TTCTCGAA	380	387	9.44242	7.93e-05	0.261
WBGene00008527	F02D10.7	set-8	1	-1	N	HSF-1	4	TTCTRGAA	TTCTTGAA	863	870	9.44242	7.93e-05	0.261
WBGene00008603	F09B9.4	F09B9.4	1	1	Y	HSF-1	3	TTCYAGAA	TTCAAGAA	869	876	9.44242	7.93e-05	0.264
WBGene00008603	F09B9.4	F09B9.4	1	-1	N	HSF-1	4	TTCTRGAA	TTCTTGAA	869	876	9.44242	7.93e-05	0.261
WBGene00008612	F09C3.4	fbxa-103	-1	-1	Y	CEH-58	1	NNTAATTRNN	AGTAATTGGG	570	579	10.2139	8.54e-05	1
WBGene00008612	F09C3.4	fbxa-103	-1	1	N	CEH-58	2	NNYAATTANN	CCCAATTACT	570	579	10.2139	8.54e-05	1
WBGene00008719	F11F1.7	ttr-52	1	1	Y	HSF-1	3	TTCYAGAA	TTCAAGAA	546	553	9.44242	7.93e-05	0.264
WBGene00008719	F11F1.7	ttr-52	1	-1	N	HSF-1	4	TTCTRGAA	TTCTTGAA	546	553	9.44242	7.93e-05	0.261
WBGene00008820	F14F11.2	nlp-55	-1	-1	Y	HSF-1	3	TTCYAGAA	TTCAAGAA	751	758	9.44242	7.93e-05	0.264
WBGene00008820	F14F11.2	nlp-55	-1	1	N	HSF-1	4	TTCTRGAA	TTCTTGAA	751	758	9.44242	7.93e-05	0.261
WBGene00008839	F15A4.3	sre-37	1	1	Y	HSF-1	3	TTCYAGAA	TTCTAGAA	737	744	13.7091	3.96e-05	0.255
WBGene00008839	F15A4.3	sre-37	1	-1	N	HSF-1	3	TTCYAGAA	TTCTAGAA	737	744	13.7091	3.96e-05	0.255
WBGene00008839	F15A4.3	sre-37	1	-1	N	HSF-1	3	TTCYAGAA	TTCAAGAA	547	554	9.44242	7.93e-05	0.264
WBGene00008839	F15A4.3	sre-37	1	1	Y	HSF-1	4	TTCTRGAA	TTCTAGAA	737	744	13.7091	3.96e-05	0.252
WBGene00008839	F15A4.3	sre-37	1	-1	N	HSF-1	4	TTCTRGAA	TTCTAGAA	737	744	13.7091	3.96e-05	0.252
WBGene00008839	F15A4.3	sre-37	1	1	Y	HSF-1	4	TTCTRGAA	TTCTTGAA	547	554	9.44242	7.93e-05	0.261
WBGene00008860	F15D4.3	romo-1	-1	-1	Y	HSF-1	3	TTCYAGAA	TTCCAGAA	639	646	13.9758	1.79e-05	0.246
WBGene00008860	F15D4.3	romo-1	-1	1	N	HSF-1	3	TTCYAGAA	TTCTAGAA	468	475	13.7091	3.96e-05	0.255
WBGene00008860	F15D4.3	romo-1	-1	-1	Y	HSF-1	3	TTCYAGAA	TTCTAGAA	468	475	13.7091	3.96e-05	0.255
WBGene00008860	F15D4.3	romo-1	-1	1	N	HSF-1	4	TTCTRGAA	TTCTGGAA	639	646	13.9758	1.79e-05	0.242
WBGene00008860	F15D4.3	romo-1	-1	1	N	HSF-1	4	TTCTRGAA	TTCTAGAA	468	475	13.7091	3.96e-05	0.252
WBGene00008860	F15D4.3	romo-1	-1	-1	Y	HSF-1	4	TTCTRGAA	TTCTAGAA	468	475	13.7091	3.96e-05	0.252
WBGene00008894	F16H6.4	F16H6.4	1	1	Y	HSF-1	3	TTCYAGAA	TTCTAGAA	771	778	13.7091	3.96e-05	0.255
WBGene00008894	F16H6.4	F16H6.4	1	-1	N	HSF-1	3	TTCYAGAA	TTCTAGAA	771	778	13.7091	3.96e-05	0.255
WBGene00008894	F16H6.4	F16H6.4	1	1	Y	HSF-1	4	TTCTRGAA	TTCTAGAA	771	778	13.7091	3.96e-05	0.252
WBGene00008894	F16H6.4	F16H6.4	1	-1	N	HSF-1	4	TTCTRGAA	TTCTAGAA	771	778	13.7091	3.96e-05	0.252
WBGene00008944	F19B2.5	F19B2.5	-1	-1	Y	HSF-1	3	TTCYAGAA	TTCGAGAA	523	530	9.44242	7.93e-05	0.264
WBGene00008944	F19B2.5	F19B2.5	-1	1	N	HSF-1	4	TTCTRGAA	TTCTCGAA	523	530	9.44242	7.93e-05	0.261
WBGene00008953	F19C6.4	F19C6.4	-1	-1	Y	HSF-1	3	TTCYAGAA	TTCGAGAA	222	229	9.44242	7.93e-05	0.264
WBGene00008953	F19C6.4	F19C6.4	-1	1	N	HSF-1	4	TTCTRGAA	TTCTCGAA	222	229	9.44242	7.93e-05	0.261
WBGene00009013	F21D5.8	mrps-33	-1	1	N	HSF-1	3	TTCYAGAA	TTCTAGAA	372	379	13.7091	3.96e-05	0.255
WBGene00009013	F21D5.8	mrps-33	-1	-1	Y	HSF-1	3	TTCYAGAA	TTCTAGAA	372	379	13.7091	3.96e-05	0.255
WBGene00009013	F21D5.8	mrps-33	-1	1	N	HSF-1	4	TTCTRGAA	TTCTAGAA	372	379	13.7091	3.96e-05	0.252
WBGene00009013	F21D5.8	mrps-33	-1	-1	Y	HSF-1	4	TTCTRGAA	TTCTAGAA	372	379	13.7091	3.96e-05	0.252
WBGene00009018	F21D9.4	F21D9.4	1	1	Y	HSF-1	3	TTCYAGAA	TTCCAGAA	377	384	13.9758	1.79e-05	0.246
WBGene00009018	F21D9.4	F21D9.4	1	-1	N	HSF-1	4	TTCTRGAA	TTCTGGAA	377	384	13.9758	1.79e-05	0.242
WBGene00009058	F22E12.1	F22E12.1	-1	1	N	HSF-1	3	TTCYAGAA	TTCGAGAA	163	170	9.44242	7.93e-05	0.264
WBGene00009058	F22E12.1	F22E12.1	-1	-1	Y	HSF-1	3	TTCYAGAA	TTCGAGAA	301	308	9.44242	7.93e-05	0.264
WBGene00009058	F22E12.1	F22E12.1	-1	-1	Y	HSF-1	4	TTCTRGAA	TTCTCGAA	163	170	9.44242	7.93e-05	0.261
WBGene00009058	F22E12.1	F22E12.1	-1	1	N	HSF-1	4	TTCTRGAA	TTCTCGAA	301	308	9.44242	7.93e-05	0.261
WBGene00009065	F22G12.5	F22G12.5	1	-1	N	HSF-1	3	TTCYAGAA	TTCAAGAA	140	147	9.44242	7.93e-05	0.264
WBGene00009065	F22G12.5	F22G12.5	1	1	Y	HSF-1	4	TTCTRGAA	TTCTTGAA	140	147	9.44242	7.93e-05	0.261
WBGene00009091	F23D12.7	F23D12.7	-1	1	N	HSF-1	3	TTCYAGAA	TTCCAGAA	336	343	13.9758	1.79e-05	0.246
WBGene00009091	F23D12.7	F23D12.7	-1	-1	Y	HSF-1	3	TTCYAGAA	TTCAAGAA	311	318	9.44242	7.93e-05	0.264
WBGene00009091	F23D12.7	F23D12.7	-1	-1	Y	HSF-1	4	TTCTRGAA	TTCTGGAA	336	343	13.9758	1.79e-05	0.242
WBGene00009091	F23D12.7	F23D12.7	-1	1	N	HSF-1	4	TTCTRGAA	TTCTTGAA	311	318	9.44242	7.93e-05	0.261
WBGene00009128	F25H5.6	mrpl-54	-1	1	N	HSF-1	3	TTCYAGAA	TTCTAGAA	731	738	13.7091	3.96e-05	0.255
WBGene00009128	F25H5.6	mrpl-54	-1	-1	Y	HSF-1	3	TTCYAGAA	TTCTAGAA	731	738	13.7091	3.96e-05	0.255
WBGene00009128	F25H5.6	mrpl-54	-1	-1	Y	HSF-1	3	TTCYAGAA	TTCAAGAA	32	39	9.44242	7.93e-05	0.264
WBGene00009128	F25H5.6	mrpl-54	-1	1	N	HSF-1	3	TTCYAGAA	TTCAAGAA	132	139	9.44242	7.93e-05	0.264
WBGene00009128	F25H5.6	mrpl-54	-1	1	N	HSF-1	3	TTCYAGAA	TTCAAGAA	238	245	9.44242	7.93e-05	0.264
WBGene00009128	F25H5.6	mrpl-54	-1	1	N	HSF-1	4	TTCTRGAA	TTCTAGAA	731	738	13.7091	3.96e-05	0.252
WBGene00009128	F25H5.6	mrpl-54	-1	-1	Y	HSF-1	4	TTCTRGAA	TTCTAGAA	731	738	13.7091	3.96e-05	0.252
WBGene00009128	F25H5.6	mrpl-54	-1	1	N	HSF-1	4	TTCTRGAA	TTCTTGAA	32	39	9.44242	7.93e-05	0.261
WBGene00009128	F25H5.6	mrpl-54	-1	-1	Y	HSF-1	4	TTCTRGAA	TTCTTGAA	132	139	9.44242	7.93e-05	0.261
WBGene00009128	F25H5.6	mrpl-54	-1	-1	Y	HSF-1	4	TTCTRGAA	TTCTTGAA	238	245	9.44242	7.93e-05	0.261
WBGene00009142	F26A3.4	F26A3.4	-1	-1	Y	HSF-1	3	TTCYAGAA	TTCAAGAA	224	231	9.44242	7.93e-05	0.264
WBGene00009142	F26A3.4	F26A3.4	-1	1	N	HSF-1	4	TTCTRGAA	TTCTTGAA	224	231	9.44242	7.93e-05	0.261
WBGene00009314	F32B4.4	phm-2	1	-1	N	HSF-1	3	TTCYAGAA	TTCAAGAA	616	623	9.44242	7.93e-05	0.264
WBGene00009314	F32B4.4	phm-2	1	1	Y	HSF-1	4	TTCTRGAA	TTCTTGAA	616	623	9.44242	7.93e-05	0.261
WBGene00009353	F33A8.5	sdhd-1	-1	1	N	HSF-1	3	TTCYAGAA	TTCTAGAA	272	279	13.7091	3.96e-05	0.255
WBGene00009353	F33A8.5	sdhd-1	-1	-1	Y	HSF-1	3	TTCYAGAA	TTCTAGAA	272	279	13.7091	3.96e-05	0.255
WBGene00009353	F33A8.5	sdhd-1	-1	1	N	HSF-1	4	TTCTRGAA	TTCTAGAA	272	279	13.7091	3.96e-05	0.252
WBGene00009353	F33A8.5	sdhd-1	-1	-1	Y	HSF-1	4	TTCTRGAA	TTCTAGAA	272	279	13.7091	3.96e-05	0.252
WBGene00009390	F35C5.1	F35C5.1	1	1	Y	HSF-1	3	TTCYAGAA	TTCGAGAA	762	769	9.44242	7.93e-05	0.264
WBGene00009390	F35C5.1	F35C5.1	1	-1	N	HSF-1	4	TTCTRGAA	TTCTCGAA	762	769	9.44242	7.93e-05	0.261
WBGene00009396	F35C5.8	clec-65	1	1	Y	HSF-1	3	TTCYAGAA	TTCTAGAA	277	284	13.7091	3.96e-05	0.255
WBGene00009396	F35C5.8	clec-65	1	-1	N	HSF-1	3	TTCYAGAA	TTCTAGAA	277	284	13.7091	3.96e-05	0.255
WBGene00009396	F35C5.8	clec-65	1	1	Y	HSF-1	4	TTCTRGAA	TTCTAGAA	277	284	13.7091	3.96e-05	0.252
WBGene00009396	F35C5.8	clec-65	1	-1	N	HSF-1	4	TTCTRGAA	TTCTAGAA	277	284	13.7091	3.96e-05	0.252
WBGene00009397	F35C5.9	clec-66	1	1	Y	CEH-58	1	NNTAATTRNN	GCTAATTGCC	454	463	10.474	1.45e-05	1
WBGene00009397	F35C5.9	clec-66	1	-1	N	CEH-58	2	NNYAATTANN	GGCAATTAGC	454	463	10.474	1.45e-05	1
WBGene00009514	F37H8.5	F37H8.5	1	1	Y	HSF-1	3	TTCYAGAA	TTCCAGAA	183	190	13.9758	1.79e-05	0.246
WBGene00009514	F37H8.5	F37H8.5	1	-1	N	HSF-1	4	TTCTRGAA	TTCTGGAA	183	190	13.9758	1.79e-05	0.242
WBGene00009526	F38A1.14	clec-169	1	1	Y	HSF-1	3	TTCYAGAA	TTCAAGAA	806	813	9.44242	7.93e-05	0.264
WBGene00009526	F38A1.14	clec-169	1	-1	N	HSF-1	4	TTCTRGAA	TTCTTGAA	806	813	9.44242	7.93e-05	0.261
WBGene00009645	F42G10.1	F42G10.1	-1	1	N	HSF-1	3	TTCYAGAA	TTCAAGAA	95	102	9.44242	7.93e-05	0.264
WBGene00009645	F42G10.1	F42G10.1	-1	-1	Y	HSF-1	4	TTCTRGAA	TTCTTGAA	95	102	9.44242	7.93e-05	0.261
WBGene00009689	F44E5.2	F44E5.2	1	1	Y	CEH-58	1	NNTAATTRNN	GCTAATTGGT	599	608	10.2139	8.54e-05	1
WBGene00009689	F44E5.2	F44E5.2	1	-1	N	CEH-58	2	NNYAATTANN	ACCAATTAGC	599	608	10.2139	8.54e-05	1
WBGene00009689	F44E5.2	F44E5.2	1	1	Y	HSF-1	3	TTCYAGAA	TTCAAGAA	309	316	9.44242	7.93e-05	0.264
WBGene00009689	F44E5.2	F44E5.2	1	-1	N	HSF-1	4	TTCTRGAA	TTCTTGAA	309	316	9.44242	7.93e-05	0.261
WBGene00009691	F44E5.4	F44E5.4	-1	-1	Y	HSF-1	3	TTCYAGAA	TTCCAGAA	718	725	13.9758	1.79e-05	0.246
WBGene00009691	F44E5.4	F44E5.4	-1	1	N	HSF-1	3	TTCYAGAA	TTCCAGAA	936	943	13.9758	1.79e-05	0.246
WBGene00009691	F44E5.4	F44E5.4	-1	1	N	HSF-1	3	TTCYAGAA	TTCTAGAA	708	715	13.7091	3.96e-05	0.255
WBGene00009691	F44E5.4	F44E5.4	-1	-1	Y	HSF-1	3	TTCYAGAA	TTCTAGAA	708	715	13.7091	3.96e-05	0.255
WBGene00009691	F44E5.4	F44E5.4	-1	1	N	HSF-1	3	TTCYAGAA	TTCTAGAA	864	871	13.7091	3.96e-05	0.255
WBGene00009691	F44E5.4	F44E5.4	-1	-1	Y	HSF-1	3	TTCYAGAA	TTCTAGAA	864	871	13.7091	3.96e-05	0.255
WBGene00009691	F44E5.4	F44E5.4	-1	1	N	HSF-1	3	TTCYAGAA	TTCTAGAA	946	953	13.7091	3.96e-05	0.255
WBGene00009691	F44E5.4	F44E5.4	-1	-1	Y	HSF-1	3	TTCYAGAA	TTCTAGAA	946	953	13.7091	3.96e-05	0.255
WBGene00009691	F44E5.4	F44E5.4	-1	-1	Y	HSF-1	3	TTCYAGAA	TTCGAGAA	770	777	9.44242	7.93e-05	0.264
WBGene00009691	F44E5.4	F44E5.4	-1	-1	Y	HSF-1	3	TTCYAGAA	TTCGAGAA	874	881	9.44242	7.93e-05	0.264
WBGene00009691	F44E5.4	F44E5.4	-1	1	N	HSF-1	4	TTCTRGAA	TTCTGGAA	718	725	13.9758	1.79e-05	0.242
WBGene00009691	F44E5.4	F44E5.4	-1	-1	Y	HSF-1	4	TTCTRGAA	TTCTGGAA	936	943	13.9758	1.79e-05	0.242
WBGene00009691	F44E5.4	F44E5.4	-1	1	N	HSF-1	4	TTCTRGAA	TTCTAGAA	708	715	13.7091	3.96e-05	0.252
WBGene00009691	F44E5.4	F44E5.4	-1	-1	Y	HSF-1	4	TTCTRGAA	TTCTAGAA	708	715	13.7091	3.96e-05	0.252
WBGene00009691	F44E5.4	F44E5.4	-1	1	N	HSF-1	4	TTCTRGAA	TTCTAGAA	864	871	13.7091	3.96e-05	0.252
WBGene00009691	F44E5.4	F44E5.4	-1	-1	Y	HSF-1	4	TTCTRGAA	TTCTAGAA	864	871	13.7091	3.96e-05	0.252
WBGene00009691	F44E5.4	F44E5.4	-1	1	N	HSF-1	4	TTCTRGAA	TTCTAGAA	946	953	13.7091	3.96e-05	0.252
WBGene00009691	F44E5.4	F44E5.4	-1	-1	Y	HSF-1	4	TTCTRGAA	TTCTAGAA	946	953	13.7091	3.96e-05	0.252
WBGene00009691	F44E5.4	F44E5.4	-1	1	N	HSF-1	4	TTCTRGAA	TTCTCGAA	770	777	9.44242	7.93e-05	0.261
WBGene00009691	F44E5.4	F44E5.4	-1	1	N	HSF-1	4	TTCTRGAA	TTCTCGAA	874	881	9.44242	7.93e-05	0.261
WBGene00009692	F44E5.5	F44E5.5	1	-1	N	HSF-1	3	TTCYAGAA	TTCCAGAA	708	715	13.9758	1.79e-05	0.246
WBGene00009692	F44E5.5	F44E5.5	1	1	Y	HSF-1	3	TTCYAGAA	TTCCAGAA	926	933	13.9758	1.79e-05	0.246
WBGene00009692	F44E5.5	F44E5.5	1	1	Y	HSF-1	3	TTCYAGAA	TTCTAGAA	698	705	13.7091	3.96e-05	0.255
WBGene00009692	F44E5.5	F44E5.5	1	-1	N	HSF-1	3	TTCYAGAA	TTCTAGAA	698	705	13.7091	3.96e-05	0.255
WBGene00009692	F44E5.5	F44E5.5	1	1	Y	HSF-1	3	TTCYAGAA	TTCTAGAA	780	787	13.7091	3.96e-05	0.255
WBGene00009692	F44E5.5	F44E5.5	1	-1	N	HSF-1	3	TTCYAGAA	TTCTAGAA	780	787	13.7091	3.96e-05	0.255
WBGene00009692	F44E5.5	F44E5.5	1	1	Y	HSF-1	3	TTCYAGAA	TTCTAGAA	936	943	13.7091	3.96e-05	0.255
WBGene00009692	F44E5.5	F44E5.5	1	-1	N	HSF-1	3	TTCYAGAA	TTCTAGAA	936	943	13.7091	3.96e-05	0.255
WBGene00009692	F44E5.5	F44E5.5	1	1	Y	HSF-1	3	TTCYAGAA	TTCGAGAA	770	777	9.44242	7.93e-05	0.264
WBGene00009692	F44E5.5	F44E5.5	1	1	Y	HSF-1	3	TTCYAGAA	TTCGAGAA	874	881	9.44242	7.93e-05	0.264
WBGene00009692	F44E5.5	F44E5.5	1	1	Y	HSF-1	4	TTCTRGAA	TTCTGGAA	708	715	13.9758	1.79e-05	0.242
WBGene00009692	F44E5.5	F44E5.5	1	-1	N	HSF-1	4	TTCTRGAA	TTCTGGAA	926	933	13.9758	1.79e-05	0.242
WBGene00009692	F44E5.5	F44E5.5	1	1	Y	HSF-1	4	TTCTRGAA	TTCTAGAA	698	705	13.7091	3.96e-05	0.252
WBGene00009692	F44E5.5	F44E5.5	1	-1	N	HSF-1	4	TTCTRGAA	TTCTAGAA	698	705	13.7091	3.96e-05	0.252
WBGene00009692	F44E5.5	F44E5.5	1	1	Y	HSF-1	4	TTCTRGAA	TTCTAGAA	780	787	13.7091	3.96e-05	0.252
WBGene00009692	F44E5.5	F44E5.5	1	-1	N	HSF-1	4	TTCTRGAA	TTCTAGAA	780	787	13.7091	3.96e-05	0.252
WBGene00009692	F44E5.5	F44E5.5	1	1	Y	HSF-1	4	TTCTRGAA	TTCTAGAA	936	943	13.7091	3.96e-05	0.252
WBGene00009692	F44E5.5	F44E5.5	1	-1	N	HSF-1	4	TTCTRGAA	TTCTAGAA	936	943	13.7091	3.96e-05	0.252
WBGene00009692	F44E5.5	F44E5.5	1	-1	N	HSF-1	4	TTCTRGAA	TTCTCGAA	770	777	9.44242	7.93e-05	0.261
WBGene00009692	F44E5.5	F44E5.5	1	-1	N	HSF-1	4	TTCTRGAA	TTCTCGAA	874	881	9.44242	7.93e-05	0.261
WBGene00009706	F44G3.2	argk-1	1	-1	N	HSF-1	3	TTCYAGAA	TTCCAGAA	433	440	13.9758	1.79e-05	0.246
WBGene00009706	F44G3.2	argk-1	1	1	Y	HSF-1	4	TTCTRGAA	TTCTGGAA	433	440	13.9758	1.79e-05	0.242
WBGene00009715	F44G4.6	F44G4.6	-1	-1	Y	HSF-1	3	TTCYAGAA	TTCCAGAA	819	826	13.9758	1.79e-05	0.246
WBGene00009715	F44G4.6	F44G4.6	-1	1	N	HSF-1	4	TTCTRGAA	TTCTGGAA	819	826	13.9758	1.79e-05	0.242
WBGene00009768	F46B6.2	F46B6.2	1	-1	N	HSF-1	3	TTCYAGAA	TTCCAGAA	770	777	13.9758	1.79e-05	0.246
WBGene00009768	F46B6.2	F46B6.2	1	1	Y	HSF-1	4	TTCTRGAA	TTCTGGAA	770	777	13.9758	1.79e-05	0.242
WBGene00009785	F46C5.10	F46C5.10	-1	1	N	HSF-1	3	TTCYAGAA	TTCGAGAA	922	929	9.44242	7.93e-05	0.264
WBGene00009785	F46C5.10	F46C5.10	-1	-1	Y	HSF-1	4	TTCTRGAA	TTCTCGAA	922	929	9.44242	7.93e-05	0.261
WBGene00009797	F46G10.2	F46G10.2	1	-1	N	HSF-1	3	TTCYAGAA	TTCAAGAA	771	778	9.44242	7.93e-05	0.264
WBGene00009797	F46G10.2	F46G10.2	1	1	Y	HSF-1	4	TTCTRGAA	TTCTTGAA	771	778	9.44242	7.93e-05	0.261
WBGene00009811	F47B8.10	F47B8.10	1	1	Y	HSF-1	3	TTCYAGAA	TTCTAGAA	293	300	13.7091	3.96e-05	0.255
WBGene00009811	F47B8.10	F47B8.10	1	-1	N	HSF-1	3	TTCYAGAA	TTCTAGAA	293	300	13.7091	3.96e-05	0.255
WBGene00009811	F47B8.10	F47B8.10	1	-1	N	HSF-1	3	TTCYAGAA	TTCAAGAA	101	108	9.44242	7.93e-05	0.264
WBGene00009811	F47B8.10	F47B8.10	1	1	Y	HSF-1	4	TTCTRGAA	TTCTAGAA	293	300	13.7091	3.96e-05	0.252
WBGene00009811	F47B8.10	F47B8.10	1	-1	N	HSF-1	4	TTCTRGAA	TTCTAGAA	293	300	13.7091	3.96e-05	0.252
WBGene00009811	F47B8.10	F47B8.10	1	1	Y	HSF-1	4	TTCTRGAA	TTCTTGAA	101	108	9.44242	7.93e-05	0.261
WBGene00009885	F49E2.1	moc-5	-1	1	N	HSF-1	3	TTCYAGAA	TTCCAGAA	319	326	13.9758	1.79e-05	0.246
WBGene00009885	F49E2.1	moc-5	-1	-1	Y	HSF-1	4	TTCTRGAA	TTCTGGAA	319	326	13.9758	1.79e-05	0.242
WBGene00009996	F53F4.14	sde-2	1	1	Y	HSF-1	3	TTCYAGAA	TTCAAGAA	255	262	9.44242	7.93e-05	0.264
WBGene00009996	F53F4.14	sde-2	1	-1	N	HSF-1	3	TTCYAGAA	TTCAAGAA	986	993	9.44242	7.93e-05	0.264
WBGene00009996	F53F4.14	sde-2	1	-1	N	HSF-1	4	TTCTRGAA	TTCTTGAA	255	262	9.44242	7.93e-05	0.261
WBGene00009996	F53F4.14	sde-2	1	1	Y	HSF-1	4	TTCTRGAA	TTCTTGAA	986	993	9.44242	7.93e-05	0.261
WBGene00010009	F53H4.4	F53H4.4	1	1	Y	CEH-58	1	NNTAATTRNN	GCTAATTGGC	249	258	10.474	1.45e-05	1
WBGene00010009	F53H4.4	F53H4.4	1	-1	N	CEH-58	2	NNYAATTANN	GCCAATTAGC	249	258	10.474	1.45e-05	1
WBGene00010009	F53H4.4	F53H4.4	1	1	Y	HSF-1	3	TTCYAGAA	TTCGAGAA	156	163	9.44242	7.93e-05	0.264
WBGene00010009	F53H4.4	F53H4.4	1	-1	N	HSF-1	4	TTCTRGAA	TTCTCGAA	156	163	9.44242	7.93e-05	0.261
WBGene00010044	F54C9.9	F54C9.9	1	1	Y	HSF-1	3	TTCYAGAA	TTCCAGAA	339	346	13.9758	1.79e-05	0.246
WBGene00010044	F54C9.9	F54C9.9	1	-1	N	HSF-1	4	TTCTRGAA	TTCTGGAA	339	346	13.9758	1.79e-05	0.242
WBGene00010122	F55G11.1	F55G11.1	-1	1	N	HSF-1	3	TTCYAGAA	TTCTAGAA	144	151	13.7091	3.96e-05	0.255
WBGene00010122	F55G11.1	F55G11.1	-1	-1	Y	HSF-1	3	TTCYAGAA	TTCTAGAA	144	151	13.7091	3.96e-05	0.255
WBGene00010122	F55G11.1	F55G11.1	-1	1	N	HSF-1	4	TTCTRGAA	TTCTAGAA	144	151	13.7091	3.96e-05	0.252
WBGene00010122	F55G11.1	F55G11.1	-1	-1	Y	HSF-1	4	TTCTRGAA	TTCTAGAA	144	151	13.7091	3.96e-05	0.252
WBGene00010123	F55G11.2	F55G11.2	-1	1	N	HSF-1	3	TTCYAGAA	TTCAAGAA	723	730	9.44242	7.93e-05	0.264
WBGene00010123	F55G11.2	F55G11.2	-1	-1	Y	HSF-1	4	TTCTRGAA	TTCTTGAA	723	730	9.44242	7.93e-05	0.261
WBGene00010153	F56D5.10	srxa-2	1	1	Y	CEH-58	1	NNTAATTRNN	GGTAATTGCA	77	86	10.2139	8.54e-05	1
WBGene00010153	F56D5.10	srxa-2	1	-1	N	CEH-58	2	NNYAATTANN	TGCAATTACC	77	86	10.2139	8.54e-05	1
WBGene00010244	F58D5.5	F58D5.5	1	-1	N	HSF-1	3	TTCYAGAA	TTCGAGAA	883	890	9.44242	7.93e-05	0.264
WBGene00010244	F58D5.5	F58D5.5	1	-1	N	HSF-1	3	TTCYAGAA	TTCAAGAA	935	942	9.44242	7.93e-05	0.264
WBGene00010244	F58D5.5	F58D5.5	1	1	Y	HSF-1	4	TTCTRGAA	TTCTCGAA	883	890	9.44242	7.93e-05	0.261
WBGene00010244	F58D5.5	F58D5.5	1	1	Y	HSF-1	4	TTCTRGAA	TTCTTGAA	935	942	9.44242	7.93e-05	0.261
WBGene00010260	F58E10.3	ddx-17	-1	1	N	HSF-1	3	TTCYAGAA	TTCTAGAA	556	563	13.7091	3.96e-05	0.255
WBGene00010260	F58E10.3	ddx-17	-1	-1	Y	HSF-1	3	TTCYAGAA	TTCTAGAA	556	563	13.7091	3.96e-05	0.255
WBGene00010260	F58E10.3	ddx-17	-1	1	N	HSF-1	4	TTCTRGAA	TTCTAGAA	556	563	13.7091	3.96e-05	0.252
WBGene00010260	F58E10.3	ddx-17	-1	-1	Y	HSF-1	4	TTCTRGAA	TTCTAGAA	556	563	13.7091	3.96e-05	0.252
WBGene00010327	F59C6.8	F59C6.8	1	1	Y	CEH-58	1	NNTAATTRNN	GCTAATTGGC	532	541	10.474	1.45e-05	1
WBGene00010327	F59C6.8	F59C6.8	1	-1	N	CEH-58	2	NNYAATTANN	GCCAATTAGC	532	541	10.474	1.45e-05	1
WBGene00010385	H12D21.9	H12D21.9	-1	1	N	HSF-1	3	TTCYAGAA	TTCAAGAA	285	292	9.44242	7.93e-05	0.264
WBGene00010385	H12D21.9	H12D21.9	-1	-1	Y	HSF-1	3	TTCYAGAA	TTCGAGAA	475	482	9.44242	7.93e-05	0.264
WBGene00010385	H12D21.9	H12D21.9	-1	-1	Y	HSF-1	3	TTCYAGAA	TTCGAGAA	632	639	9.44242	7.93e-05	0.264
WBGene00010385	H12D21.9	H12D21.9	-1	-1	Y	HSF-1	4	TTCTRGAA	TTCTTGAA	285	292	9.44242	7.93e-05	0.261
WBGene00010385	H12D21.9	H12D21.9	-1	1	N	HSF-1	4	TTCTRGAA	TTCTCGAA	475	482	9.44242	7.93e-05	0.261
WBGene00010385	H12D21.9	H12D21.9	-1	1	N	HSF-1	4	TTCTRGAA	TTCTCGAA	632	639	9.44242	7.93e-05	0.261
WBGene00010419	H28O16.1	atp-1	1	1	Y	HSF-1	3	TTCYAGAA	TTCAAGAA	883	890	9.44242	7.93e-05	0.264
WBGene00010419	H28O16.1	atp-1	1	-1	N	HSF-1	4	TTCTRGAA	TTCTTGAA	883	890	9.44242	7.93e-05	0.261
WBGene00010488	K02A11.3	endu-1	-1	-1	Y	HSF-1	3	TTCYAGAA	TTCAAGAA	104	111	9.44242	7.93e-05	0.264
WBGene00010488	K02A11.3	endu-1	-1	1	N	HSF-1	3	TTCYAGAA	TTCAAGAA	283	290	9.44242	7.93e-05	0.264
WBGene00010488	K02A11.3	endu-1	-1	-1	Y	HSF-1	3	TTCYAGAA	TTCAAGAA	413	420	9.44242	7.93e-05	0.264
WBGene00010488	K02A11.3	endu-1	-1	1	N	HSF-1	3	TTCYAGAA	TTCAAGAA	618	625	9.44242	7.93e-05	0.264
WBGene00010488	K02A11.3	endu-1	-1	1	N	HSF-1	4	TTCTRGAA	TTCTTGAA	104	111	9.44242	7.93e-05	0.261
WBGene00010488	K02A11.3	endu-1	-1	-1	Y	HSF-1	4	TTCTRGAA	TTCTTGAA	283	290	9.44242	7.93e-05	0.261
WBGene00010488	K02A11.3	endu-1	-1	1	N	HSF-1	4	TTCTRGAA	TTCTTGAA	413	420	9.44242	7.93e-05	0.261
WBGene00010488	K02A11.3	endu-1	-1	-1	Y	HSF-1	4	TTCTRGAA	TTCTTGAA	618	625	9.44242	7.93e-05	0.261
WBGene00010491	K02B7.3	K02B7.3	-1	1	N	HSF-1	3	TTCYAGAA	TTCCAGAA	740	747	13.9758	1.79e-05	0.246
WBGene00010491	K02B7.3	K02B7.3	-1	-1	Y	HSF-1	4	TTCTRGAA	TTCTGGAA	740	747	13.9758	1.79e-05	0.242
WBGene00010493	K02B9.2	meg-2	-1	-1	Y	HSF-1	3	TTCYAGAA	TTCAAGAA	583	590	9.44242	7.93e-05	0.264
WBGene00010493	K02B9.2	meg-2	-1	1	N	HSF-1	4	TTCTRGAA	TTCTTGAA	583	590	9.44242	7.93e-05	0.261
WBGene00010519	K03A11.1	K03A11.1	1	1	Y	CEH-58	1	NNTAATTRNN	GCTAATTGGC	600	609	10.474	1.45e-05	1
WBGene00010519	K03A11.1	K03A11.1	1	-1	N	CEH-58	2	NNYAATTANN	GCCAATTAGC	600	609	10.474	1.45e-05	1
WBGene00010646	K08C7.1	K08C7.1	1	-1	N	HSF-1	3	TTCYAGAA	TTCAAGAA	2	9	9.44242	7.93e-05	0.264
WBGene00010646	K08C7.1	K08C7.1	1	1	Y	HSF-1	4	TTCTRGAA	TTCTTGAA	2	9	9.44242	7.93e-05	0.261
WBGene00010670	K08E4.6	tmed-1	-1	1	N	HSF-1	3	TTCYAGAA	TTCAAGAA	137	144	9.44242	7.93e-05	0.264
WBGene00010670	K08E4.6	tmed-1	-1	-1	Y	HSF-1	4	TTCTRGAA	TTCTTGAA	137	144	9.44242	7.93e-05	0.261
WBGene00010675	K08E7.8	K08E7.8	-1	-1	Y	CEH-58	1	NNTAATTRNN	GTTAATTGCC	124	133	10.2139	8.54e-05	1
WBGene00010675	K08E7.8	K08E7.8	-1	1	N	CEH-58	2	NNYAATTANN	GGCAATTAAC	124	133	10.2139	8.54e-05	1
WBGene00010745	K10D11.1	dod-17	1	1	Y	HSF-1	3	TTCYAGAA	TTCTAGAA	139	146	13.7091	3.96e-05	0.255
WBGene00010745	K10D11.1	dod-17	1	-1	N	HSF-1	3	TTCYAGAA	TTCTAGAA	139	146	13.7091	3.96e-05	0.255
WBGene00010745	K10D11.1	dod-17	1	1	Y	HSF-1	4	TTCTRGAA	TTCTAGAA	139	146	13.7091	3.96e-05	0.252
WBGene00010745	K10D11.1	dod-17	1	-1	N	HSF-1	4	TTCTRGAA	TTCTAGAA	139	146	13.7091	3.96e-05	0.252
WBGene00010772	K11D9.3	K11D9.3	-1	1	N	HSF-1	3	TTCYAGAA	TTCCAGAA	499	506	13.9758	1.79e-05	0.246
WBGene00010772	K11D9.3	K11D9.3	-1	-1	Y	HSF-1	4	TTCTRGAA	TTCTGGAA	499	506	13.9758	1.79e-05	0.242
WBGene00010778	K11H3.1	gpdh-2	-1	1	N	CEH-58	1	NNTAATTRNN	GTTAATTGCG	331	340	10.2139	8.54e-05	1
WBGene00010778	K11H3.1	gpdh-2	-1	-1	Y	CEH-58	2	NNYAATTANN	CGCAATTAAC	331	340	10.2139	8.54e-05	1
WBGene00010808	M01E5.6	sepa-1	-1	-1	Y	HSF-1	3	TTCYAGAA	TTCAAGAA	285	292	9.44242	7.93e-05	0.264
WBGene00010808	M01E5.6	sepa-1	-1	1	N	HSF-1	4	TTCTRGAA	TTCTTGAA	285	292	9.44242	7.93e-05	0.261
WBGene00010833	M03B6.1	M03B6.1	1	1	Y	CEH-58	1	NNTAATTRNN	AGTAATTGCC	916	925	10.2139	8.54e-05	1
WBGene00010833	M03B6.1	M03B6.1	1	-1	N	CEH-58	2	NNYAATTANN	GGCAATTACT	916	925	10.2139	8.54e-05	1
WBGene00010856	M04C9.1	M04C9.1	-1	-1	Y	HSF-1	3	TTCYAGAA	TTCGAGAA	92	99	9.44242	7.93e-05	0.264
WBGene00010856	M04C9.1	M04C9.1	-1	1	N	HSF-1	3	TTCYAGAA	TTCGAGAA	701	708	9.44242	7.93e-05	0.264
WBGene00010856	M04C9.1	M04C9.1	-1	1	N	HSF-1	4	TTCTRGAA	TTCTCGAA	92	99	9.44242	7.93e-05	0.261
WBGene00010856	M04C9.1	M04C9.1	-1	-1	Y	HSF-1	4	TTCTRGAA	TTCTCGAA	701	708	9.44242	7.93e-05	0.261
WBGene00010877	M05D6.4	lact-4	-1	-1	Y	CEH-58	1	NNTAATTRNN	CTTAATTGCC	486	495	10.2139	8.54e-05	1
WBGene00010877	M05D6.4	lact-4	-1	1	N	CEH-58	2	NNYAATTANN	GGCAATTAAG	486	495	10.2139	8.54e-05	1
WBGene00010877	M05D6.4	lact-4	-1	1	N	HSF-1	3	TTCYAGAA	TTCGAGAA	223	230	9.44242	7.93e-05	0.264
WBGene00010877	M05D6.4	lact-4	-1	-1	Y	HSF-1	4	TTCTRGAA	TTCTCGAA	223	230	9.44242	7.93e-05	0.261
WBGene00010923	M142.6	rle-1	1	1	Y	HSF-1	3	TTCYAGAA	TTCTAGAA	250	257	13.7091	3.96e-05	0.255
WBGene00010923	M142.6	rle-1	1	-1	N	HSF-1	3	TTCYAGAA	TTCTAGAA	250	257	13.7091	3.96e-05	0.255
WBGene00010923	M142.6	rle-1	1	1	Y	HSF-1	3	TTCYAGAA	TTCGAGAA	400	407	9.44242	7.93e-05	0.264
WBGene00010923	M142.6	rle-1	1	1	Y	HSF-1	4	TTCTRGAA	TTCTAGAA	250	257	13.7091	3.96e-05	0.252
WBGene00010923	M142.6	rle-1	1	-1	N	HSF-1	4	TTCTRGAA	TTCTAGAA	250	257	13.7091	3.96e-05	0.252
WBGene00010923	M142.6	rle-1	1	-1	N	HSF-1	4	TTCTRGAA	TTCTCGAA	400	407	9.44242	7.93e-05	0.261
WBGene00010959	MTCE.11	nduo-1	1	1	Y	HSF-1	3	TTCYAGAA	TTCCAGAA	266	273	13.9758	1.79e-05	0.246
WBGene00010959	MTCE.11	nduo-1	1	-1	N	HSF-1	4	TTCTRGAA	TTCTGGAA	266	273	13.9758	1.79e-05	0.242
WBGene00010982	R03A10.2	flp-32	1	-1	N	CEH-58	1	NNTAATTRNN	ACTAATTGCG	616	625	10.2139	8.54e-05	1
WBGene00010982	R03A10.2	flp-32	1	1	Y	CEH-58	2	NNYAATTANN	CGCAATTAGT	616	625	10.2139	8.54e-05	1
WBGene00011004	R04B5.6	R04B5.6	1	1	Y	HSF-1	3	TTCYAGAA	TTCTAGAA	151	158	13.7091	3.96e-05	0.255
WBGene00011004	R04B5.6	R04B5.6	1	-1	N	HSF-1	3	TTCYAGAA	TTCTAGAA	151	158	13.7091	3.96e-05	0.255
WBGene00011004	R04B5.6	R04B5.6	1	1	Y	HSF-1	4	TTCTRGAA	TTCTAGAA	151	158	13.7091	3.96e-05	0.252
WBGene00011004	R04B5.6	R04B5.6	1	-1	N	HSF-1	4	TTCTRGAA	TTCTAGAA	151	158	13.7091	3.96e-05	0.252
WBGene00011096	R07B7.12	R07B7.12	1	1	Y	HSF-1	3	TTCYAGAA	TTCCAGAA	447	454	13.9758	1.79e-05	0.246
WBGene00011096	R07B7.12	R07B7.12	1	1	Y	HSF-1	3	TTCYAGAA	TTCGAGAA	931	938	9.44242	7.93e-05	0.264
WBGene00011096	R07B7.12	R07B7.12	1	-1	N	HSF-1	4	TTCTRGAA	TTCTGGAA	447	454	13.9758	1.79e-05	0.242
WBGene00011096	R07B7.12	R07B7.12	1	-1	N	HSF-1	4	TTCTRGAA	TTCTCGAA	931	938	9.44242	7.93e-05	0.261
WBGene00011106	R07E3.5	acl-5	-1	-1	Y	CEH-58	1	NNTAATTRNN	GCTAATTGCC	236	245	10.474	1.45e-05	1
WBGene00011106	R07E3.5	acl-5	-1	1	N	CEH-58	2	NNYAATTANN	GGCAATTAGC	236	245	10.474	1.45e-05	1
WBGene00011106	R07E3.5	acl-5	-1	1	N	HSF-1	3	TTCYAGAA	TTCGAGAA	430	437	9.44242	7.93e-05	0.264
WBGene00011106	R07E3.5	acl-5	-1	-1	Y	HSF-1	4	TTCTRGAA	TTCTCGAA	430	437	9.44242	7.93e-05	0.261
WBGene00011110	R07E5.2	prdx-3	1	-1	N	HSF-1	3	TTCYAGAA	TTCCAGAA	645	652	13.9758	1.79e-05	0.246
WBGene00011110	R07E5.2	prdx-3	1	-1	N	HSF-1	3	TTCYAGAA	TTCCAGAA	962	969	13.9758	1.79e-05	0.246
WBGene00011110	R07E5.2	prdx-3	1	1	Y	HSF-1	4	TTCTRGAA	TTCTGGAA	645	652	13.9758	1.79e-05	0.242
WBGene00011110	R07E5.2	prdx-3	1	1	Y	HSF-1	4	TTCTRGAA	TTCTGGAA	962	969	13.9758	1.79e-05	0.242
WBGene00011152	R09A8.1	R09A8.1	1	-1	N	HSF-1	3	TTCYAGAA	TTCGAGAA	244	251	9.44242	7.93e-05	0.264
WBGene00011152	R09A8.1	R09A8.1	1	1	Y	HSF-1	4	TTCTRGAA	TTCTCGAA	244	251	9.44242	7.93e-05	0.261
WBGene00011231	R11A5.3	R11A5.3	-1	1	N	CEH-58	1	NNTAATTRNN	GGTAATTGTG	487	496	10.2139	8.54e-05	1
WBGene00011231	R11A5.3	R11A5.3	-1	-1	Y	CEH-58	2	NNYAATTANN	CACAATTACC	487	496	10.2139	8.54e-05	1
WBGene00011231	R11A5.3	R11A5.3	-1	1	N	HSF-1	3	TTCYAGAA	TTCCAGAA	922	929	13.9758	1.79e-05	0.246
WBGene00011231	R11A5.3	R11A5.3	-1	-1	Y	HSF-1	4	TTCTRGAA	TTCTGGAA	922	929	13.9758	1.79e-05	0.242
WBGene00011250	R11H6.2	R11H6.2	1	-1	N	HSF-1	3	TTCYAGAA	TTCCAGAA	28	35	13.9758	1.79e-05	0.246
WBGene00011250	R11H6.2	R11H6.2	1	1	Y	HSF-1	4	TTCTRGAA	TTCTGGAA	28	35	13.9758	1.79e-05	0.242
WBGene00011270	R31.2	R31.2	1	-1	N	HSF-1	3	TTCYAGAA	TTCAAGAA	142	149	9.44242	7.93e-05	0.264
WBGene00011270	R31.2	R31.2	1	1	Y	HSF-1	4	TTCTRGAA	TTCTTGAA	142	149	9.44242	7.93e-05	0.261
WBGene00011300	R107.5	R107.5	-1	1	N	HSF-1	3	TTCYAGAA	TTCTAGAA	104	111	13.7091	3.96e-05	0.255
WBGene00011300	R107.5	R107.5	-1	-1	Y	HSF-1	3	TTCYAGAA	TTCTAGAA	104	111	13.7091	3.96e-05	0.255
WBGene00011300	R107.5	R107.5	-1	1	N	HSF-1	3	TTCYAGAA	TTCTAGAA	743	750	13.7091	3.96e-05	0.255
WBGene00011300	R107.5	R107.5	-1	-1	Y	HSF-1	3	TTCYAGAA	TTCTAGAA	743	750	13.7091	3.96e-05	0.255
WBGene00011300	R107.5	R107.5	-1	-1	Y	HSF-1	3	TTCYAGAA	TTCAAGAA	467	474	9.44242	7.93e-05	0.264
WBGene00011300	R107.5	R107.5	-1	1	N	HSF-1	4	TTCTRGAA	TTCTAGAA	104	111	13.7091	3.96e-05	0.252
WBGene00011300	R107.5	R107.5	-1	-1	Y	HSF-1	4	TTCTRGAA	TTCTAGAA	104	111	13.7091	3.96e-05	0.252
WBGene00011300	R107.5	R107.5	-1	1	N	HSF-1	4	TTCTRGAA	TTCTAGAA	743	750	13.7091	3.96e-05	0.252
WBGene00011300	R107.5	R107.5	-1	-1	Y	HSF-1	4	TTCTRGAA	TTCTAGAA	743	750	13.7091	3.96e-05	0.252
WBGene00011300	R107.5	R107.5	-1	1	N	HSF-1	4	TTCTRGAA	TTCTTGAA	467	474	9.44242	7.93e-05	0.261
WBGene00011340	T01G5.2	ugt-30	-1	1	N	HSF-1	3	TTCYAGAA	TTCAAGAA	627	634	9.44242	7.93e-05	0.264
WBGene00011340	T01G5.2	ugt-30	-1	-1	Y	HSF-1	4	TTCTRGAA	TTCTTGAA	627	634	9.44242	7.93e-05	0.261
WBGene00011374	T02D1.8	T02D1.8	-1	1	N	HSF-1	3	TTCYAGAA	TTCAAGAA	504	511	9.44242	7.93e-05	0.264
WBGene00011374	T02D1.8	T02D1.8	-1	-1	Y	HSF-1	4	TTCTRGAA	TTCTTGAA	504	511	9.44242	7.93e-05	0.261
WBGene00011409	T04A8.7	T04A8.7	1	1	Y	HSF-1	3	TTCYAGAA	TTCTAGAA	729	736	13.7091	3.96e-05	0.255
WBGene00011409	T04A8.7	T04A8.7	1	-1	N	HSF-1	3	TTCYAGAA	TTCTAGAA	729	736	13.7091	3.96e-05	0.255
WBGene00011409	T04A8.7	T04A8.7	1	-1	N	HSF-1	3	TTCYAGAA	TTCGAGAA	261	268	9.44242	7.93e-05	0.264
WBGene00011409	T04A8.7	T04A8.7	1	1	Y	HSF-1	4	TTCTRGAA	TTCTAGAA	729	736	13.7091	3.96e-05	0.252
WBGene00011409	T04A8.7	T04A8.7	1	-1	N	HSF-1	4	TTCTRGAA	TTCTAGAA	729	736	13.7091	3.96e-05	0.252
WBGene00011409	T04A8.7	T04A8.7	1	1	Y	HSF-1	4	TTCTRGAA	TTCTCGAA	261	268	9.44242	7.93e-05	0.261
WBGene00011498	T05G5.1	T05G5.1	-1	-1	Y	HSF-1	3	TTCYAGAA	TTCGAGAA	350	357	9.44242	7.93e-05	0.264
WBGene00011498	T05G5.1	T05G5.1	-1	1	N	HSF-1	3	TTCYAGAA	TTCAAGAA	574	581	9.44242	7.93e-05	0.264
WBGene00011498	T05G5.1	T05G5.1	-1	1	N	HSF-1	4	TTCTRGAA	TTCTCGAA	350	357	9.44242	7.93e-05	0.261
WBGene00011498	T05G5.1	T05G5.1	-1	-1	Y	HSF-1	4	TTCTRGAA	TTCTTGAA	574	581	9.44242	7.93e-05	0.261
WBGene00011540	T06E6.10	T06E6.10	1	-1	N	HSF-1	3	TTCYAGAA	TTCAAGAA	742	749	9.44242	7.93e-05	0.264
WBGene00011540	T06E6.10	T06E6.10	1	1	Y	HSF-1	4	TTCTRGAA	TTCTTGAA	742	749	9.44242	7.93e-05	0.261
WBGene00011586	T07D10.6	flp-33	-1	1	N	HSF-1	3	TTCYAGAA	TTCCAGAA	596	603	13.9758	1.79e-05	0.246
WBGene00011586	T07D10.6	flp-33	-1	-1	Y	HSF-1	4	TTCTRGAA	TTCTGGAA	596	603	13.9758	1.79e-05	0.242
WBGene00011679	T10B10.2	ucr-2.2	1	-1	N	HSF-1	3	TTCYAGAA	TTCAAGAA	2	9	9.44242	7.93e-05	0.264
WBGene00011679	T10B10.2	ucr-2.2	1	1	Y	HSF-1	3	TTCYAGAA	TTCAAGAA	298	305	9.44242	7.93e-05	0.264
WBGene00011679	T10B10.2	ucr-2.2	1	1	Y	HSF-1	4	TTCTRGAA	TTCTTGAA	2	9	9.44242	7.93e-05	0.261
WBGene00011679	T10B10.2	ucr-2.2	1	-1	N	HSF-1	4	TTCTRGAA	TTCTTGAA	298	305	9.44242	7.93e-05	0.261
WBGene00011696	T10G3.5	eea-1	-1	1	N	HSF-1	3	TTCYAGAA	TTCGAGAA	96	103	9.44242	7.93e-05	0.264
WBGene00011696	T10G3.5	eea-1	-1	-1	Y	HSF-1	4	TTCTRGAA	TTCTCGAA	96	103	9.44242	7.93e-05	0.261
WBGene00011726	T12A7.5	lpr-2	1	1	Y	HSF-1	3	TTCYAGAA	TTCAAGAA	71	78	9.44242	7.93e-05	0.264
WBGene00011726	T12A7.5	lpr-2	1	-1	N	HSF-1	4	TTCTRGAA	TTCTTGAA	71	78	9.44242	7.93e-05	0.261
WBGene00011727	T12A7.6	T12A7.6	1	1	Y	HSF-1	3	TTCYAGAA	TTCAAGAA	33	40	9.44242	7.93e-05	0.264
WBGene00011727	T12A7.6	T12A7.6	1	-1	N	HSF-1	4	TTCTRGAA	TTCTTGAA	33	40	9.44242	7.93e-05	0.261
WBGene00011906	T22A3.2	hsp-12.1	-1	-1	Y	HSF-1	3	TTCYAGAA	TTCCAGAA	83	90	13.9758	1.79e-05	0.246
WBGene00011906	T22A3.2	hsp-12.1	-1	-1	Y	HSF-1	3	TTCYAGAA	TTCCAGAA	101	108	13.9758	1.79e-05	0.246
WBGene00011906	T22A3.2	hsp-12.1	-1	1	N	HSF-1	4	TTCTRGAA	TTCTGGAA	83	90	13.9758	1.79e-05	0.242
WBGene00011906	T22A3.2	hsp-12.1	-1	1	N	HSF-1	4	TTCTRGAA	TTCTGGAA	101	108	13.9758	1.79e-05	0.242
WBGene00011919	T22C1.9	T22C1.9	1	1	Y	HSF-1	3	TTCYAGAA	TTCGAGAA	736	743	9.44242	7.93e-05	0.264
WBGene00011919	T22C1.9	T22C1.9	1	-1	N	HSF-1	4	TTCTRGAA	TTCTCGAA	736	743	9.44242	7.93e-05	0.261
WBGene00011989	T24D5.1	T24D5.1	1	-1	N	CEH-58	1	NNTAATTRNN	TGTAATTGGC	21	30	10.2139	8.54e-05	1
WBGene00011989	T24D5.1	T24D5.1	1	1	Y	CEH-58	2	NNYAATTANN	GCCAATTACA	21	30	10.2139	8.54e-05	1
WBGene00012097	T27E9.7	abcf-2	-1	1	N	CEH-58	1	NNTAATTRNN	CTTAATTGCG	358	367	10.2139	8.54e-05	1
WBGene00012097	T27E9.7	abcf-2	-1	-1	Y	CEH-58	2	NNYAATTANN	CGCAATTAAG	358	367	10.2139	8.54e-05	1
WBGene00012166	W01A8.4	nuo-6	-1	-1	Y	HSF-1	3	TTCYAGAA	TTCGAGAA	105	112	9.44242	7.93e-05	0.264
WBGene00012166	W01A8.4	nuo-6	-1	1	N	HSF-1	4	TTCTRGAA	TTCTCGAA	105	112	9.44242	7.93e-05	0.261
WBGene00012199	W02B8.3	mltn-3	1	1	Y	CEH-58	1	NNTAATTRNN	CCTAATTGGC	912	921	10.474	1.45e-05	1
WBGene00012199	W02B8.3	mltn-3	1	-1	N	CEH-58	1	NNTAATTRNN	CTTAATTGGG	574	583	10.2139	8.54e-05	1
WBGene00012199	W02B8.3	mltn-3	1	-1	N	CEH-58	1	NNTAATTRNN	GCTAATTGAC	680	689	10.2139	8.54e-05	1
WBGene00012199	W02B8.3	mltn-3	1	-1	N	CEH-58	2	NNYAATTANN	GCCAATTAGG	912	921	10.474	1.45e-05	1
WBGene00012199	W02B8.3	mltn-3	1	1	Y	CEH-58	2	NNYAATTANN	CCCAATTAAG	574	583	10.2139	8.54e-05	1
WBGene00012199	W02B8.3	mltn-3	1	1	Y	CEH-58	2	NNYAATTANN	GTCAATTAGC	680	689	10.2139	8.54e-05	1
WBGene00012239	W04A8.4	W04A8.4	-1	-1	Y	HSF-1	3	TTCYAGAA	TTCCAGAA	386	393	13.9758	1.79e-05	0.246
WBGene00012239	W04A8.4	W04A8.4	-1	1	N	HSF-1	4	TTCTRGAA	TTCTGGAA	386	393	13.9758	1.79e-05	0.242
WBGene00012259	W04G3.6	sulp-7	1	-1	N	HSF-1	3	TTCYAGAA	TTCGAGAA	313	320	9.44242	7.93e-05	0.264
WBGene00012259	W04G3.6	sulp-7	1	1	Y	HSF-1	4	TTCTRGAA	TTCTCGAA	313	320	9.44242	7.93e-05	0.261
WBGene00012291	W06A7.2	W06A7.2	1	-1	N	HSF-1	3	TTCYAGAA	TTCAAGAA	160	167	9.44242	7.93e-05	0.264
WBGene00012291	W06A7.2	W06A7.2	1	1	Y	HSF-1	4	TTCTRGAA	TTCTTGAA	160	167	9.44242	7.93e-05	0.261
WBGene00012334	W07G1.7	W07G1.7	-1	1	N	HSF-1	3	TTCYAGAA	TTCAAGAA	42	49	9.44242	7.93e-05	0.264
WBGene00012334	W07G1.7	W07G1.7	-1	-1	Y	HSF-1	4	TTCTRGAA	TTCTTGAA	42	49	9.44242	7.93e-05	0.261
WBGene00012364	W09D12.1	zmp-4	-1	1	N	HSF-1	3	TTCYAGAA	TTCGAGAA	31	38	9.44242	7.93e-05	0.264
WBGene00012364	W09D12.1	zmp-4	-1	-1	Y	HSF-1	4	TTCTRGAA	TTCTCGAA	31	38	9.44242	7.93e-05	0.261
WBGene00012383	Y5F2A.2	ttr-17	-1	-1	Y	HSF-1	3	TTCYAGAA	TTCAAGAA	742	749	9.44242	7.93e-05	0.264
WBGene00012383	Y5F2A.2	ttr-17	-1	1	N	HSF-1	4	TTCTRGAA	TTCTTGAA	742	749	9.44242	7.93e-05	0.261
WBGene00012387	Y6B3B.1	Y6B3B.1	-1	1	N	HSF-1	3	TTCYAGAA	TTCTAGAA	991	998	13.7091	3.96e-05	0.255
WBGene00012387	Y6B3B.1	Y6B3B.1	-1	-1	Y	HSF-1	3	TTCYAGAA	TTCTAGAA	991	998	13.7091	3.96e-05	0.255
WBGene00012387	Y6B3B.1	Y6B3B.1	-1	1	N	HSF-1	4	TTCTRGAA	TTCTAGAA	991	998	13.7091	3.96e-05	0.252
WBGene00012387	Y6B3B.1	Y6B3B.1	-1	-1	Y	HSF-1	4	TTCTRGAA	TTCTAGAA	991	998	13.7091	3.96e-05	0.252
WBGene00012408	Y7A5A.2	Y7A5A.2	-1	1	N	CEH-58	1	NNTAATTRNN	TCTAATTGGG	628	637	10.2139	8.54e-05	1
WBGene00012408	Y7A5A.2	Y7A5A.2	-1	-1	Y	CEH-58	2	NNYAATTANN	CCCAATTAGA	628	637	10.2139	8.54e-05	1
WBGene00012437	Y11D7A.14	nmy-3	1	-1	N	HSF-1	3	TTCYAGAA	TTCCAGAA	371	378	13.9758	1.79e-05	0.246
WBGene00012437	Y11D7A.14	nmy-3	1	1	Y	HSF-1	4	TTCTRGAA	TTCTGGAA	371	378	13.9758	1.79e-05	0.242
WBGene00012536	Y37A1A.3	Y37A1A.3	-1	1	N	HSF-1	3	TTCYAGAA	TTCAAGAA	808	815	9.44242	7.93e-05	0.264
WBGene00012536	Y37A1A.3	Y37A1A.3	-1	-1	Y	HSF-1	4	TTCTRGAA	TTCTTGAA	808	815	9.44242	7.93e-05	0.261
WBGene00012602	Y38E10A.24	Y38E10A.24	1	1	Y	HSF-1	3	TTCYAGAA	TTCAAGAA	123	130	9.44242	7.93e-05	0.264
WBGene00012602	Y38E10A.24	Y38E10A.24	1	-1	N	HSF-1	4	TTCTRGAA	TTCTTGAA	123	130	9.44242	7.93e-05	0.261
WBGene00012606	Y38F1A.2	Y38F1A.2	1	1	Y	HSF-1	3	TTCYAGAA	TTCGAGAA	357	364	9.44242	7.93e-05	0.264
WBGene00012606	Y38F1A.2	Y38F1A.2	1	-1	N	HSF-1	4	TTCTRGAA	TTCTCGAA	357	364	9.44242	7.93e-05	0.261
WBGene00012821	Y43F8B.11	Y43F8B.11	1	1	Y	CEH-58	1	NNTAATTRNN	AGTAATTGCC	183	192	10.2139	8.54e-05	1
WBGene00012821	Y43F8B.11	Y43F8B.11	1	-1	N	CEH-58	2	NNYAATTANN	GGCAATTACT	183	192	10.2139	8.54e-05	1
WBGene00012830	Y43F8C.8	mrps-28	1	-1	N	CEH-58	1	NNTAATTRNN	CATAATTGCG	759	768	10.2139	8.54e-05	1
WBGene00012830	Y43F8C.8	mrps-28	1	1	Y	CEH-58	2	NNYAATTANN	CGCAATTATG	759	768	10.2139	8.54e-05	1
WBGene00012875	Y45F10B.13	Y45F10B.13	-1	-1	Y	HSF-1	3	TTCYAGAA	TTCCAGAA	346	353	13.9758	1.79e-05	0.246
WBGene00012875	Y45F10B.13	Y45F10B.13	-1	-1	Y	HSF-1	3	TTCYAGAA	TTCCAGAA	611	618	13.9758	1.79e-05	0.246
WBGene00012875	Y45F10B.13	Y45F10B.13	-1	1	N	HSF-1	4	TTCTRGAA	TTCTGGAA	346	353	13.9758	1.79e-05	0.242
WBGene00012875	Y45F10B.13	Y45F10B.13	-1	1	N	HSF-1	4	TTCTRGAA	TTCTGGAA	611	618	13.9758	1.79e-05	0.242
WBGene00012885	Y45F10D.4	iscu-1	1	-1	N	HSF-1	3	TTCYAGAA	TTCCAGAA	881	888	13.9758	1.79e-05	0.246
WBGene00012885	Y45F10D.4	iscu-1	1	1	Y	HSF-1	3	TTCYAGAA	TTCAAGAA	148	155	9.44242	7.93e-05	0.264
WBGene00012885	Y45F10D.4	iscu-1	1	1	Y	HSF-1	4	TTCTRGAA	TTCTGGAA	881	888	13.9758	1.79e-05	0.242
WBGene00012885	Y45F10D.4	iscu-1	1	-1	N	HSF-1	4	TTCTRGAA	TTCTTGAA	148	155	9.44242	7.93e-05	0.261
WBGene00012891	Y45F10D.13	sorb-1	1	1	Y	HSF-1	3	TTCYAGAA	TTCCAGAA	292	299	13.9758	1.79e-05	0.246
WBGene00012891	Y45F10D.13	sorb-1	1	-1	N	HSF-1	3	TTCYAGAA	TTCCAGAA	784	791	13.9758	1.79e-05	0.246
WBGene00012891	Y45F10D.13	sorb-1	1	-1	N	HSF-1	3	TTCYAGAA	TTCAAGAA	148	155	9.44242	7.93e-05	0.264
WBGene00012891	Y45F10D.13	sorb-1	1	-1	N	HSF-1	3	TTCYAGAA	TTCAAGAA	803	810	9.44242	7.93e-05	0.264
WBGene00012891	Y45F10D.13	sorb-1	1	1	Y	HSF-1	3	TTCYAGAA	TTCGAGAA	857	864	9.44242	7.93e-05	0.264
WBGene00012891	Y45F10D.13	sorb-1	1	-1	N	HSF-1	4	TTCTRGAA	TTCTGGAA	292	299	13.9758	1.79e-05	0.242
WBGene00012891	Y45F10D.13	sorb-1	1	1	Y	HSF-1	4	TTCTRGAA	TTCTGGAA	784	791	13.9758	1.79e-05	0.242
WBGene00012891	Y45F10D.13	sorb-1	1	1	Y	HSF-1	4	TTCTRGAA	TTCTTGAA	148	155	9.44242	7.93e-05	0.261
WBGene00012891	Y45F10D.13	sorb-1	1	1	Y	HSF-1	4	TTCTRGAA	TTCTTGAA	803	810	9.44242	7.93e-05	0.261
WBGene00012891	Y45F10D.13	sorb-1	1	-1	N	HSF-1	4	TTCTRGAA	TTCTCGAA	857	864	9.44242	7.93e-05	0.261
WBGene00012897	Y46G5A.5	pisy-1	-1	-1	Y	HSF-1	3	TTCYAGAA	TTCGAGAA	697	704	9.44242	7.93e-05	0.264
WBGene00012897	Y46G5A.5	pisy-1	-1	1	N	HSF-1	4	TTCTRGAA	TTCTCGAA	697	704	9.44242	7.93e-05	0.261
WBGene00012920	Y46G5A.35	alkb-7	-1	-1	Y	HSF-1	3	TTCYAGAA	TTCCAGAA	235	242	13.9758	1.79e-05	0.246
WBGene00012920	Y46G5A.35	alkb-7	-1	-1	Y	HSF-1	3	TTCYAGAA	TTCCAGAA	292	299	13.9758	1.79e-05	0.246
WBGene00012920	Y46G5A.35	alkb-7	-1	1	N	HSF-1	4	TTCTRGAA	TTCTGGAA	235	242	13.9758	1.79e-05	0.242
WBGene00012920	Y46G5A.35	alkb-7	-1	1	N	HSF-1	4	TTCTRGAA	TTCTGGAA	292	299	13.9758	1.79e-05	0.242
WBGene00012983	Y48B6A.12	men-1	-1	1	N	HSF-1	3	TTCYAGAA	TTCAAGAA	943	950	9.44242	7.93e-05	0.264
WBGene00012983	Y48B6A.12	men-1	-1	-1	Y	HSF-1	4	TTCTRGAA	TTCTTGAA	943	950	9.44242	7.93e-05	0.261
WBGene00012992	Y48C3A.10	mrpl-20	1	1	Y	HSF-1	3	TTCYAGAA	TTCGAGAA	165	172	9.44242	7.93e-05	0.264
WBGene00012992	Y48C3A.10	mrpl-20	1	-1	N	HSF-1	4	TTCTRGAA	TTCTCGAA	165	172	9.44242	7.93e-05	0.261
WBGene00013077	Y51A2D.9	ttr-24	-1	1	N	HSF-1	3	TTCYAGAA	TTCCAGAA	361	368	13.9758	1.79e-05	0.246
WBGene00013077	Y51A2D.9	ttr-24	-1	-1	Y	HSF-1	4	TTCTRGAA	TTCTGGAA	361	368	13.9758	1.79e-05	0.242
WBGene00013094	Y51H1A.3	Y51H1A.3	1	1	Y	CEH-58	1	NNTAATTRNN	GTTAATTGGG	8	17	10.2139	8.54e-05	1
WBGene00013094	Y51H1A.3	Y51H1A.3	1	-1	N	CEH-58	2	NNYAATTANN	CCCAATTAAC	8	17	10.2139	8.54e-05	1
WBGene00013094	Y51H1A.3	Y51H1A.3	1	-1	N	HSF-1	3	TTCYAGAA	TTCCAGAA	44	51	13.9758	1.79e-05	0.246
WBGene00013094	Y51H1A.3	Y51H1A.3	1	-1	N	HSF-1	3	TTCYAGAA	TTCAAGAA	722	729	9.44242	7.93e-05	0.264
WBGene00013094	Y51H1A.3	Y51H1A.3	1	1	Y	HSF-1	4	TTCTRGAA	TTCTGGAA	44	51	13.9758	1.79e-05	0.242
WBGene00013094	Y51H1A.3	Y51H1A.3	1	1	Y	HSF-1	4	TTCTRGAA	TTCTTGAA	722	729	9.44242	7.93e-05	0.261
WBGene00013126	Y52B11A.7	mltn-2	-1	1	N	HSF-1	3	TTCYAGAA	TTCCAGAA	989	996	13.9758	1.79e-05	0.246
WBGene00013126	Y52B11A.7	mltn-2	-1	-1	Y	HSF-1	4	TTCTRGAA	TTCTGGAA	989	996	13.9758	1.79e-05	0.242
WBGene00013181	Y53H1B.2	Y53H1B.2	-1	1	N	HSF-1	3	TTCYAGAA	TTCCAGAA	330	337	13.9758	1.79e-05	0.246
WBGene00013181	Y53H1B.2	Y53H1B.2	-1	-1	Y	HSF-1	4	TTCTRGAA	TTCTGGAA	330	337	13.9758	1.79e-05	0.242
WBGene00013255	Y57A10A.10	tric-1B.1	-1	-1	Y	HSF-1	3	TTCYAGAA	TTCGAGAA	104	111	9.44242	7.93e-05	0.264
WBGene00013255	Y57A10A.10	tric-1B.1	-1	1	N	HSF-1	4	TTCTRGAA	TTCTCGAA	104	111	9.44242	7.93e-05	0.261
WBGene00013275	Y57A10B.3	btb-14	1	1	Y	HSF-1	3	TTCYAGAA	TTCCAGAA	758	765	13.9758	1.79e-05	0.246
WBGene00013275	Y57A10B.3	btb-14	1	-1	N	HSF-1	4	TTCTRGAA	TTCTGGAA	758	765	13.9758	1.79e-05	0.242
WBGene00013282	Y57A10C.4	sre-26	-1	1	N	HSF-1	3	TTCYAGAA	TTCCAGAA	330	337	13.9758	1.79e-05	0.246
WBGene00013282	Y57A10C.4	sre-26	-1	-1	Y	HSF-1	4	TTCTRGAA	TTCTGGAA	330	337	13.9758	1.79e-05	0.242
WBGene00013308	Y57G11C.12	nuo-3	-1	1	N	HSF-1	3	TTCYAGAA	TTCCAGAA	228	235	13.9758	1.79e-05	0.246
WBGene00013308	Y57G11C.12	nuo-3	-1	-1	Y	HSF-1	4	TTCTRGAA	TTCTGGAA	228	235	13.9758	1.79e-05	0.242
WBGene00013329	Y57G11C.40	Y57G11C.40	-1	1	N	HSF-1	3	TTCYAGAA	TTCAAGAA	292	299	9.44242	7.93e-05	0.264
WBGene00013329	Y57G11C.40	Y57G11C.40	-1	-1	Y	HSF-1	4	TTCTRGAA	TTCTTGAA	292	299	9.44242	7.93e-05	0.261
WBGene00013330	Y57G11C.41	Y57G11C.41	-1	1	N	HSF-1	3	TTCYAGAA	TTCGAGAA	638	645	9.44242	7.93e-05	0.264
WBGene00013330	Y57G11C.41	Y57G11C.41	-1	-1	Y	HSF-1	4	TTCTRGAA	TTCTCGAA	638	645	9.44242	7.93e-05	0.261
WBGene00013463	Y67H2A.5	kdp-1	1	-1	N	HSF-1	3	TTCYAGAA	TTCCAGAA	774	781	13.9758	1.79e-05	0.246
WBGene00013463	Y67H2A.5	kdp-1	1	1	Y	HSF-1	4	TTCTRGAA	TTCTGGAA	774	781	13.9758	1.79e-05	0.242
WBGene00013531	Y73F8A.26	Y73F8A.26	1	1	Y	HSF-1	3	TTCYAGAA	TTCCAGAA	586	593	13.9758	1.79e-05	0.246
WBGene00013531	Y73F8A.26	Y73F8A.26	1	-1	N	HSF-1	4	TTCTRGAA	TTCTGGAA	586	593	13.9758	1.79e-05	0.242
WBGene00013577	Y76A2B.5	Y76A2B.5	-1	-1	Y	HSF-1	3	TTCYAGAA	TTCGAGAA	275	282	9.44242	7.93e-05	0.264
WBGene00013577	Y76A2B.5	Y76A2B.5	-1	1	N	HSF-1	4	TTCTRGAA	TTCTCGAA	275	282	9.44242	7.93e-05	0.261
WBGene00013601	Y87G2A.13	Y87G2A.13	-1	1	N	HSF-1	3	TTCYAGAA	TTCAAGAA	102	109	9.44242	7.93e-05	0.264
WBGene00013601	Y87G2A.13	Y87G2A.13	-1	-1	Y	HSF-1	4	TTCTRGAA	TTCTTGAA	102	109	9.44242	7.93e-05	0.261
WBGene00013631	Y102F5A.1	Y102F5A.1	-1	1	N	HSF-1	3	TTCYAGAA	TTCTAGAA	381	388	13.7091	3.96e-05	0.255
WBGene00013631	Y102F5A.1	Y102F5A.1	-1	-1	Y	HSF-1	3	TTCYAGAA	TTCTAGAA	381	388	13.7091	3.96e-05	0.255
WBGene00013631	Y102F5A.1	Y102F5A.1	-1	1	N	HSF-1	4	TTCTRGAA	TTCTAGAA	381	388	13.7091	3.96e-05	0.252
WBGene00013631	Y102F5A.1	Y102F5A.1	-1	-1	Y	HSF-1	4	TTCTRGAA	TTCTAGAA	381	388	13.7091	3.96e-05	0.252
WBGene00013748	Y113G7A.11	ssu-1	-1	1	N	HSF-1	3	TTCYAGAA	TTCCAGAA	404	411	13.9758	1.79e-05	0.246
WBGene00013748	Y113G7A.11	ssu-1	-1	-1	Y	HSF-1	4	TTCTRGAA	TTCTGGAA	404	411	13.9758	1.79e-05	0.242
WBGene00013805	Y116A8C.28	bca-2	-1	1	N	HSF-1	3	TTCYAGAA	TTCTAGAA	888	895	13.7091	3.96e-05	0.255
WBGene00013805	Y116A8C.28	bca-2	-1	-1	Y	HSF-1	3	TTCYAGAA	TTCTAGAA	888	895	13.7091	3.96e-05	0.255
WBGene00013805	Y116A8C.28	bca-2	-1	1	N	HSF-1	4	TTCTRGAA	TTCTAGAA	888	895	13.7091	3.96e-05	0.252
WBGene00013805	Y116A8C.28	bca-2	-1	-1	Y	HSF-1	4	TTCTRGAA	TTCTAGAA	888	895	13.7091	3.96e-05	0.252
WBGene00013872	ZC374.2	ZC374.2	-1	1	N	HSF-1	3	TTCYAGAA	TTCTAGAA	156	163	13.7091	3.96e-05	0.255
WBGene00013872	ZC374.2	ZC374.2	-1	-1	Y	HSF-1	3	TTCYAGAA	TTCTAGAA	156	163	13.7091	3.96e-05	0.255
WBGene00013872	ZC374.2	ZC374.2	-1	1	N	HSF-1	4	TTCTRGAA	TTCTAGAA	156	163	13.7091	3.96e-05	0.252
WBGene00013872	ZC374.2	ZC374.2	-1	-1	Y	HSF-1	4	TTCTRGAA	TTCTAGAA	156	163	13.7091	3.96e-05	0.252
WBGene00013884	ZC412.3	ZC412.3	-1	1	N	HSF-1	3	TTCYAGAA	TTCCAGAA	318	325	13.9758	1.79e-05	0.246
WBGene00013884	ZC412.3	ZC412.3	-1	1	N	HSF-1	3	TTCYAGAA	TTCTAGAA	544	551	13.7091	3.96e-05	0.255
WBGene00013884	ZC412.3	ZC412.3	-1	-1	Y	HSF-1	3	TTCYAGAA	TTCTAGAA	544	551	13.7091	3.96e-05	0.255
WBGene00013884	ZC412.3	ZC412.3	-1	-1	Y	HSF-1	4	TTCTRGAA	TTCTGGAA	318	325	13.9758	1.79e-05	0.242
WBGene00013884	ZC412.3	ZC412.3	-1	1	N	HSF-1	4	TTCTRGAA	TTCTAGAA	544	551	13.7091	3.96e-05	0.252
WBGene00013884	ZC412.3	ZC412.3	-1	-1	Y	HSF-1	4	TTCTRGAA	TTCTAGAA	544	551	13.7091	3.96e-05	0.252
WBGene00014002	ZK593.2	ZK593.2	1	1	Y	HSF-1	3	TTCYAGAA	TTCTAGAA	248	255	13.7091	3.96e-05	0.255
WBGene00014002	ZK593.2	ZK593.2	1	-1	N	HSF-1	3	TTCYAGAA	TTCTAGAA	248	255	13.7091	3.96e-05	0.255
WBGene00014002	ZK593.2	ZK593.2	1	1	Y	HSF-1	4	TTCTRGAA	TTCTAGAA	248	255	13.7091	3.96e-05	0.252
WBGene00014002	ZK593.2	ZK593.2	1	-1	N	HSF-1	4	TTCTRGAA	TTCTAGAA	248	255	13.7091	3.96e-05	0.252
WBGene00014092	ZK822.5	ZK822.5	1	-1	N	HSF-1	3	TTCYAGAA	TTCAAGAA	860	867	9.44242	7.93e-05	0.264
WBGene00014092	ZK822.5	ZK822.5	1	1	Y	HSF-1	4	TTCTRGAA	TTCTTGAA	860	867	9.44242	7.93e-05	0.261
WBGene00014097	ZK829.9	ZK829.9	1	-1	N	HSF-1	3	TTCYAGAA	TTCGAGAA	685	692	9.44242	7.93e-05	0.264
WBGene00014097	ZK829.9	ZK829.9	1	1	Y	HSF-1	4	TTCTRGAA	TTCTCGAA	685	692	9.44242	7.93e-05	0.261
WBGene00014171	ZK970.1	nep-26	-1	1	N	CEH-58	1	NNTAATTRNN	GCTAATTGGT	606	615	10.2139	8.54e-05	1
WBGene00014171	ZK970.1	nep-26	-1	-1	Y	CEH-58	2	NNYAATTANN	ACCAATTAGC	606	615	10.2139	8.54e-05	1
WBGene00014213	ZK1073.1	ZK1073.1	-1	1	N	HSF-1	3	TTCYAGAA	TTCAAGAA	974	981	9.44242	7.93e-05	0.264
WBGene00014213	ZK1073.1	ZK1073.1	-1	-1	Y	HSF-1	4	TTCTRGAA	TTCTTGAA	974	981	9.44242	7.93e-05	0.261
WBGene00014989	ZK675.3	best-23	-1	-1	Y	HSF-1	3	TTCYAGAA	TTCGAGAA	964	971	9.44242	7.93e-05	0.264
WBGene00014989	ZK675.3	best-23	-1	1	N	HSF-1	4	TTCTRGAA	TTCTCGAA	964	971	9.44242	7.93e-05	0.261
WBGene00015062	B0228.5	trx-1	-1	-1	Y	HSF-1	3	TTCYAGAA	TTCCAGAA	274	281	13.9758	1.79e-05	0.246
WBGene00015062	B0228.5	trx-1	-1	1	N	HSF-1	3	TTCYAGAA	TTCAAGAA	69	76	9.44242	7.93e-05	0.264
WBGene00015062	B0228.5	trx-1	-1	-1	Y	HSF-1	3	TTCYAGAA	TTCAAGAA	215	222	9.44242	7.93e-05	0.264
WBGene00015062	B0228.5	trx-1	-1	1	N	HSF-1	4	TTCTRGAA	TTCTGGAA	274	281	13.9758	1.79e-05	0.242
WBGene00015062	B0228.5	trx-1	-1	-1	Y	HSF-1	4	TTCTRGAA	TTCTTGAA	69	76	9.44242	7.93e-05	0.261
WBGene00015062	B0228.5	trx-1	-1	1	N	HSF-1	4	TTCTRGAA	TTCTTGAA	215	222	9.44242	7.93e-05	0.261
WBGene00015074	B0238.10	natc-2	1	1	Y	HSF-1	3	TTCYAGAA	TTCAAGAA	279	286	9.44242	7.93e-05	0.264
WBGene00015074	B0238.10	natc-2	1	-1	N	HSF-1	3	TTCYAGAA	TTCGAGAA	594	601	9.44242	7.93e-05	0.264
WBGene00015074	B0238.10	natc-2	1	-1	N	HSF-1	4	TTCTRGAA	TTCTTGAA	279	286	9.44242	7.93e-05	0.261
WBGene00015074	B0238.10	natc-2	1	1	Y	HSF-1	4	TTCTRGAA	TTCTCGAA	594	601	9.44242	7.93e-05	0.261
WBGene00015148	B0336.11	hpo-28	-1	1	N	HSF-1	3	TTCYAGAA	TTCGAGAA	960	967	9.44242	7.93e-05	0.264
WBGene00015148	B0336.11	hpo-28	-1	-1	Y	HSF-1	4	TTCTRGAA	TTCTCGAA	960	967	9.44242	7.93e-05	0.261
WBGene00015185	B0432.3	mrpl-41	1	-1	N	HSF-1	3	TTCYAGAA	TTCCAGAA	86	93	13.9758	1.79e-05	0.246
WBGene00015185	B0432.3	mrpl-41	1	1	Y	HSF-1	4	TTCTRGAA	TTCTGGAA	86	93	13.9758	1.79e-05	0.242
WBGene00015248	B0546.1	mai-2	1	1	Y	HSF-1	3	TTCYAGAA	TTCCAGAA	140	147	13.9758	1.79e-05	0.246
WBGene00015248	B0546.1	mai-2	1	-1	N	HSF-1	3	TTCYAGAA	TTCGAGAA	702	709	9.44242	7.93e-05	0.264
WBGene00015248	B0546.1	mai-2	1	-1	N	HSF-1	4	TTCTRGAA	TTCTGGAA	140	147	13.9758	1.79e-05	0.242
WBGene00015248	B0546.1	mai-2	1	1	Y	HSF-1	4	TTCTRGAA	TTCTCGAA	702	709	9.44242	7.93e-05	0.261
WBGene00015334	C02C2.5	sup-18	-1	-1	Y	HSF-1	3	TTCYAGAA	TTCAAGAA	111	118	9.44242	7.93e-05	0.264
WBGene00015334	C02C2.5	sup-18	-1	1	N	HSF-1	4	TTCTRGAA	TTCTTGAA	111	118	9.44242	7.93e-05	0.261
WBGene00015422	C04E6.5	C04E6.5	1	1	Y	HSF-1	3	TTCYAGAA	TTCAAGAA	828	835	9.44242	7.93e-05	0.264
WBGene00015422	C04E6.5	C04E6.5	1	-1	N	HSF-1	4	TTCTRGAA	TTCTTGAA	828	835	9.44242	7.93e-05	0.261
WBGene00015472	C05D9.3	C05D9.3	1	1	Y	HSF-1	3	TTCYAGAA	TTCCAGAA	407	414	13.9758	1.79e-05	0.246
WBGene00015472	C05D9.3	C05D9.3	1	-1	N	HSF-1	3	TTCYAGAA	TTCCAGAA	893	900	13.9758	1.79e-05	0.246
WBGene00015472	C05D9.3	C05D9.3	1	1	Y	HSF-1	3	TTCYAGAA	TTCTAGAA	454	461	13.7091	3.96e-05	0.255
WBGene00015472	C05D9.3	C05D9.3	1	-1	N	HSF-1	3	TTCYAGAA	TTCTAGAA	454	461	13.7091	3.96e-05	0.255
WBGene00015472	C05D9.3	C05D9.3	1	-1	N	HSF-1	4	TTCTRGAA	TTCTGGAA	407	414	13.9758	1.79e-05	0.242
WBGene00015472	C05D9.3	C05D9.3	1	1	Y	HSF-1	4	TTCTRGAA	TTCTGGAA	893	900	13.9758	1.79e-05	0.242
WBGene00015472	C05D9.3	C05D9.3	1	1	Y	HSF-1	4	TTCTRGAA	TTCTAGAA	454	461	13.7091	3.96e-05	0.252
WBGene00015472	C05D9.3	C05D9.3	1	-1	N	HSF-1	4	TTCTRGAA	TTCTAGAA	454	461	13.7091	3.96e-05	0.252
WBGene00015474	C05D9.7	C05D9.7	-1	1	N	HSF-1	3	TTCYAGAA	TTCAAGAA	290	297	9.44242	7.93e-05	0.264
WBGene00015474	C05D9.7	C05D9.7	-1	-1	Y	HSF-1	4	TTCTRGAA	TTCTTGAA	290	297	9.44242	7.93e-05	0.261
WBGene00015574	C07G3.2	irg-1	1	1	Y	HSF-1	3	TTCYAGAA	TTCTAGAA	412	419	13.7091	3.96e-05	0.255
WBGene00015574	C07G3.2	irg-1	1	-1	N	HSF-1	3	TTCYAGAA	TTCTAGAA	412	419	13.7091	3.96e-05	0.255
WBGene00015574	C07G3.2	irg-1	1	1	Y	HSF-1	4	TTCTRGAA	TTCTAGAA	412	419	13.7091	3.96e-05	0.252
WBGene00015574	C07G3.2	irg-1	1	-1	N	HSF-1	4	TTCTRGAA	TTCTAGAA	412	419	13.7091	3.96e-05	0.252
WBGene00015580	C07H6.3	cls-1	1	1	Y	HSF-1	3	TTCYAGAA	TTCCAGAA	692	699	13.9758	1.79e-05	0.246
WBGene00015580	C07H6.3	cls-1	1	1	Y	HSF-1	3	TTCYAGAA	TTCTAGAA	875	882	13.7091	3.96e-05	0.255
WBGene00015580	C07H6.3	cls-1	1	-1	N	HSF-1	3	TTCYAGAA	TTCTAGAA	875	882	13.7091	3.96e-05	0.255
WBGene00015580	C07H6.3	cls-1	1	-1	N	HSF-1	4	TTCTRGAA	TTCTGGAA	692	699	13.9758	1.79e-05	0.242
WBGene00015580	C07H6.3	cls-1	1	1	Y	HSF-1	4	TTCTRGAA	TTCTAGAA	875	882	13.7091	3.96e-05	0.252
WBGene00015580	C07H6.3	cls-1	1	-1	N	HSF-1	4	TTCTRGAA	TTCTAGAA	875	882	13.7091	3.96e-05	0.252
WBGene00015623	C09B8.4	C09B8.4	-1	-1	Y	HSF-1	3	TTCYAGAA	TTCAAGAA	890	897	9.44242	7.93e-05	0.264
WBGene00015623	C09B8.4	C09B8.4	-1	1	N	HSF-1	4	TTCTRGAA	TTCTTGAA	890	897	9.44242	7.93e-05	0.261
WBGene00015633	C09D4.2	C09D4.2	1	1	Y	HSF-1	3	TTCYAGAA	TTCTAGAA	346	353	13.7091	3.96e-05	0.255
WBGene00015633	C09D4.2	C09D4.2	1	-1	N	HSF-1	3	TTCYAGAA	TTCTAGAA	346	353	13.7091	3.96e-05	0.255
WBGene00015633	C09D4.2	C09D4.2	1	1	Y	HSF-1	4	TTCTRGAA	TTCTAGAA	346	353	13.7091	3.96e-05	0.252
WBGene00015633	C09D4.2	C09D4.2	1	-1	N	HSF-1	4	TTCTRGAA	TTCTAGAA	346	353	13.7091	3.96e-05	0.252
WBGene00015653	C09G12.3	srz-78	1	1	Y	HSF-1	3	TTCYAGAA	TTCAAGAA	943	950	9.44242	7.93e-05	0.264
WBGene00015653	C09G12.3	srz-78	1	-1	N	HSF-1	4	TTCTRGAA	TTCTTGAA	943	950	9.44242	7.93e-05	0.261
WBGene00015683	C10G8.4	C10G8.4	1	1	Y	HSF-1	3	TTCYAGAA	TTCGAGAA	757	764	9.44242	7.93e-05	0.264
WBGene00015683	C10G8.4	C10G8.4	1	-1	N	HSF-1	4	TTCTRGAA	TTCTCGAA	757	764	9.44242	7.93e-05	0.261
WBGene00015810	C16A3.5	C16A3.5	1	1	Y	CEH-58	1	NNTAATTRNN	GATAATTGGC	533	542	10.2139	8.54e-05	1
WBGene00015810	C16A3.5	C16A3.5	1	-1	N	CEH-58	2	NNYAATTANN	GCCAATTATC	533	542	10.2139	8.54e-05	1
WBGene00015824	C16B8.4	C16B8.4	-1	1	N	HSF-1	3	TTCYAGAA	TTCGAGAA	236	243	9.44242	7.93e-05	0.264
WBGene00015824	C16B8.4	C16B8.4	-1	-1	Y	HSF-1	3	TTCYAGAA	TTCGAGAA	716	723	9.44242	7.93e-05	0.264
WBGene00015824	C16B8.4	C16B8.4	-1	-1	Y	HSF-1	4	TTCTRGAA	TTCTCGAA	236	243	9.44242	7.93e-05	0.261
WBGene00015824	C16B8.4	C16B8.4	-1	1	N	HSF-1	4	TTCTRGAA	TTCTCGAA	716	723	9.44242	7.93e-05	0.261
WBGene00015878	C17B7.4	C17B7.4	1	1	Y	HSF-1	3	TTCYAGAA	TTCGAGAA	769	776	9.44242	7.93e-05	0.264
WBGene00015878	C17B7.4	C17B7.4	1	-1	N	HSF-1	4	TTCTRGAA	TTCTCGAA	769	776	9.44242	7.93e-05	0.261
WBGene00015936	C17H12.11	C17H12.11	1	1	Y	CEH-58	1	NNTAATTRNN	GGTAATTGTG	36	45	10.2139	8.54e-05	1
WBGene00015936	C17H12.11	C17H12.11	1	-1	N	CEH-58	2	NNYAATTANN	CACAATTACC	36	45	10.2139	8.54e-05	1
WBGene00016061	C24G6.6	hpo-15	-1	-1	Y	HSF-1	3	TTCYAGAA	TTCCAGAA	296	303	13.9758	1.79e-05	0.246
WBGene00016061	C24G6.6	hpo-15	-1	1	N	HSF-1	4	TTCTRGAA	TTCTGGAA	296	303	13.9758	1.79e-05	0.242
WBGene00016111	C25H3.1	C25H3.1	1	-1	N	CEH-58	1	NNTAATTRNN	CTTAATTGCC	598	607	10.2139	8.54e-05	1
WBGene00016111	C25H3.1	C25H3.1	1	1	Y	CEH-58	2	NNYAATTANN	GGCAATTAAG	598	607	10.2139	8.54e-05	1
WBGene00016119	C25H3.10	C25H3.10	-1	1	N	CEH-58	1	NNTAATTRNN	GTTAATTGCG	120	129	10.2139	8.54e-05	1
WBGene00016119	C25H3.10	C25H3.10	-1	1	N	CEH-58	1	NNTAATTRNN	GCTAATTGAC	145	154	10.2139	8.54e-05	1
WBGene00016119	C25H3.10	C25H3.10	-1	-1	Y	CEH-58	2	NNYAATTANN	CGCAATTAAC	120	129	10.2139	8.54e-05	1
WBGene00016119	C25H3.10	C25H3.10	-1	-1	Y	CEH-58	2	NNYAATTANN	GTCAATTAGC	145	154	10.2139	8.54e-05	1
WBGene00016210	C29F5.1	C29F5.1	1	-1	N	HSF-1	3	TTCYAGAA	TTCCAGAA	275	282	13.9758	1.79e-05	0.246
WBGene00016210	C29F5.1	C29F5.1	1	1	Y	HSF-1	4	TTCTRGAA	TTCTGGAA	275	282	13.9758	1.79e-05	0.242
WBGene00016222	C29F9.8	C29F9.8	-1	-1	Y	CEH-58	1	NNTAATTRNN	TGTAATTGCC	926	935	10.2139	8.54e-05	1
WBGene00016222	C29F9.8	C29F9.8	-1	1	N	CEH-58	2	NNYAATTANN	GGCAATTACA	926	935	10.2139	8.54e-05	1
WBGene00016250	C30C11.4	hsp-110	-1	1	N	HSF-1	3	TTCYAGAA	TTCTAGAA	891	898	13.7091	3.96e-05	0.255
WBGene00016250	C30C11.4	hsp-110	-1	-1	Y	HSF-1	3	TTCYAGAA	TTCTAGAA	891	898	13.7091	3.96e-05	0.255
WBGene00016250	C30C11.4	hsp-110	-1	-1	Y	HSF-1	3	TTCYAGAA	TTCGAGAA	764	771	9.44242	7.93e-05	0.264
WBGene00016250	C30C11.4	hsp-110	-1	1	N	HSF-1	4	TTCTRGAA	TTCTAGAA	891	898	13.7091	3.96e-05	0.252
WBGene00016250	C30C11.4	hsp-110	-1	-1	Y	HSF-1	4	TTCTRGAA	TTCTAGAA	891	898	13.7091	3.96e-05	0.252
WBGene00016250	C30C11.4	hsp-110	-1	1	N	HSF-1	4	TTCTRGAA	TTCTCGAA	764	771	9.44242	7.93e-05	0.261
WBGene00016269	C30G4.4	C30G4.4	-1	-1	Y	CEH-58	1	NNTAATTRNN	CCTAATTGTG	552	561	10.2139	8.54e-05	1
WBGene00016269	C30G4.4	C30G4.4	-1	1	N	CEH-58	2	NNYAATTANN	CACAATTAGG	552	561	10.2139	8.54e-05	1
WBGene00016327	C32E12.1	C32E12.1	1	-1	N	HSF-1	3	TTCYAGAA	TTCCAGAA	400	407	13.9758	1.79e-05	0.246
WBGene00016327	C32E12.1	C32E12.1	1	1	Y	HSF-1	4	TTCTRGAA	TTCTGGAA	400	407	13.9758	1.79e-05	0.242
WBGene00016330	C32E12.4	C32E12.4	-1	1	N	HSF-1	3	TTCYAGAA	TTCTAGAA	99	106	13.7091	3.96e-05	0.255
WBGene00016330	C32E12.4	C32E12.4	-1	-1	Y	HSF-1	3	TTCYAGAA	TTCTAGAA	99	106	13.7091	3.96e-05	0.255
WBGene00016330	C32E12.4	C32E12.4	-1	-1	Y	HSF-1	3	TTCYAGAA	TTCAAGAA	110	117	9.44242	7.93e-05	0.264
WBGene00016330	C32E12.4	C32E12.4	-1	1	N	HSF-1	4	TTCTRGAA	TTCTAGAA	99	106	13.7091	3.96e-05	0.252
WBGene00016330	C32E12.4	C32E12.4	-1	-1	Y	HSF-1	4	TTCTRGAA	TTCTAGAA	99	106	13.7091	3.96e-05	0.252
WBGene00016330	C32E12.4	C32E12.4	-1	1	N	HSF-1	4	TTCTRGAA	TTCTTGAA	110	117	9.44242	7.93e-05	0.261
WBGene00016393	C34B2.8	C34B2.8	-1	1	N	HSF-1	3	TTCYAGAA	TTCTAGAA	228	235	13.7091	3.96e-05	0.255
WBGene00016393	C34B2.8	C34B2.8	-1	-1	Y	HSF-1	3	TTCYAGAA	TTCTAGAA	228	235	13.7091	3.96e-05	0.255
WBGene00016393	C34B2.8	C34B2.8	-1	1	N	HSF-1	3	TTCYAGAA	TTCAAGAA	752	759	9.44242	7.93e-05	0.264
WBGene00016393	C34B2.8	C34B2.8	-1	1	N	HSF-1	4	TTCTRGAA	TTCTAGAA	228	235	13.7091	3.96e-05	0.252
WBGene00016393	C34B2.8	C34B2.8	-1	-1	Y	HSF-1	4	TTCTRGAA	TTCTAGAA	228	235	13.7091	3.96e-05	0.252
WBGene00016393	C34B2.8	C34B2.8	-1	-1	Y	HSF-1	4	TTCTRGAA	TTCTTGAA	752	759	9.44242	7.93e-05	0.261
WBGene00016438	C35B8.3	C35B8.3	1	-1	N	HSF-1	3	TTCYAGAA	TTCCAGAA	170	177	13.9758	1.79e-05	0.246
WBGene00016438	C35B8.3	C35B8.3	1	1	Y	HSF-1	4	TTCTRGAA	TTCTGGAA	170	177	13.9758	1.79e-05	0.242
WBGene00016483	C36C5.14	C36C5.14	-1	1	N	HSF-1	3	TTCYAGAA	TTCGAGAA	699	706	9.44242	7.93e-05	0.264
WBGene00016483	C36C5.14	C36C5.14	-1	-1	Y	HSF-1	4	TTCTRGAA	TTCTCGAA	699	706	9.44242	7.93e-05	0.261
WBGene00016513	C38C3.4	C38C3.4	1	-1	N	HSF-1	3	TTCYAGAA	TTCCAGAA	593	600	13.9758	1.79e-05	0.246
WBGene00016513	C38C3.4	C38C3.4	1	1	Y	HSF-1	4	TTCTRGAA	TTCTGGAA	593	600	13.9758	1.79e-05	0.242
WBGene00016531	C39D10.3	pcyt-2.2	1	-1	N	CEH-58	1	NNTAATTRNN	AGTAATTGCG	896	905	10.2139	8.54e-05	1
WBGene00016531	C39D10.3	pcyt-2.2	1	1	Y	CEH-58	2	NNYAATTANN	CGCAATTACT	896	905	10.2139	8.54e-05	1
WBGene00016539	C39F7.2	madd-2	-1	-1	Y	HSF-1	3	TTCYAGAA	TTCAAGAA	810	817	9.44242	7.93e-05	0.264
WBGene00016539	C39F7.2	madd-2	-1	-1	Y	HSF-1	3	TTCYAGAA	TTCAAGAA	824	831	9.44242	7.93e-05	0.264
WBGene00016539	C39F7.2	madd-2	-1	1	N	HSF-1	4	TTCTRGAA	TTCTTGAA	810	817	9.44242	7.93e-05	0.261
WBGene00016539	C39F7.2	madd-2	-1	1	N	HSF-1	4	TTCTRGAA	TTCTTGAA	824	831	9.44242	7.93e-05	0.261
WBGene00016637	C44B12.3	C44B12.3	1	1	Y	HSF-1	3	TTCYAGAA	TTCCAGAA	92	99	13.9758	1.79e-05	0.246
WBGene00016637	C44B12.3	C44B12.3	1	-1	N	HSF-1	3	TTCYAGAA	TTCCAGAA	467	474	13.9758	1.79e-05	0.246
WBGene00016637	C44B12.3	C44B12.3	1	-1	N	HSF-1	4	TTCTRGAA	TTCTGGAA	92	99	13.9758	1.79e-05	0.242
WBGene00016637	C44B12.3	C44B12.3	1	1	Y	HSF-1	4	TTCTRGAA	TTCTGGAA	467	474	13.9758	1.79e-05	0.242
WBGene00016669	C45G7.2	ilys-2	1	-1	N	CEH-58	1	NNTAATTRNN	CTTAATTGGG	948	957	10.2139	8.54e-05	1
WBGene00016669	C45G7.2	ilys-2	1	1	Y	CEH-58	2	NNYAATTANN	CCCAATTAAG	948	957	10.2139	8.54e-05	1
WBGene00016669	C45G7.2	ilys-2	1	-1	N	HSF-1	3	TTCYAGAA	TTCCAGAA	71	78	13.9758	1.79e-05	0.246
WBGene00016669	C45G7.2	ilys-2	1	1	Y	HSF-1	4	TTCTRGAA	TTCTGGAA	71	78	13.9758	1.79e-05	0.242
WBGene00016716	C46F4.2	acs-17	-1	1	N	HSF-1	3	TTCYAGAA	TTCCAGAA	380	387	13.9758	1.79e-05	0.246
WBGene00016716	C46F4.2	acs-17	-1	-1	Y	HSF-1	4	TTCTRGAA	TTCTGGAA	380	387	13.9758	1.79e-05	0.242
WBGene00016730	C46H11.6	C46H11.6	1	1	Y	HSF-1	3	TTCYAGAA	TTCTAGAA	110	117	13.7091	3.96e-05	0.255
WBGene00016730	C46H11.6	C46H11.6	1	-1	N	HSF-1	3	TTCYAGAA	TTCTAGAA	110	117	13.7091	3.96e-05	0.255
WBGene00016730	C46H11.6	C46H11.6	1	1	Y	HSF-1	4	TTCTRGAA	TTCTAGAA	110	117	13.7091	3.96e-05	0.252
WBGene00016730	C46H11.6	C46H11.6	1	-1	N	HSF-1	4	TTCTRGAA	TTCTAGAA	110	117	13.7091	3.96e-05	0.252
WBGene00016913	C54D1.5	lam-2	-1	1	N	HSF-1	3	TTCYAGAA	TTCGAGAA	228	235	9.44242	7.93e-05	0.264
WBGene00016913	C54D1.5	lam-2	-1	-1	Y	HSF-1	4	TTCTRGAA	TTCTCGAA	228	235	9.44242	7.93e-05	0.261
WBGene00016918	C54E4.2	test-1	1	1	Y	HSF-1	3	TTCYAGAA	TTCCAGAA	10	17	13.9758	1.79e-05	0.246
WBGene00016918	C54E4.2	test-1	1	1	Y	HSF-1	3	TTCYAGAA	TTCCAGAA	40	47	13.9758	1.79e-05	0.246
WBGene00016918	C54E4.2	test-1	1	1	Y	HSF-1	3	TTCYAGAA	TTCCAGAA	60	67	13.9758	1.79e-05	0.246
WBGene00016918	C54E4.2	test-1	1	1	Y	HSF-1	3	TTCYAGAA	TTCCAGAA	80	87	13.9758	1.79e-05	0.246
WBGene00016918	C54E4.2	test-1	1	1	Y	HSF-1	3	TTCYAGAA	TTCCAGAA	100	107	13.9758	1.79e-05	0.246
WBGene00016918	C54E4.2	test-1	1	1	Y	HSF-1	3	TTCYAGAA	TTCCAGAA	120	127	13.9758	1.79e-05	0.246
WBGene00016918	C54E4.2	test-1	1	1	Y	HSF-1	3	TTCYAGAA	TTCCAGAA	140	147	13.9758	1.79e-05	0.246
WBGene00016918	C54E4.2	test-1	1	1	Y	HSF-1	3	TTCYAGAA	TTCCAGAA	180	187	13.9758	1.79e-05	0.246
WBGene00016918	C54E4.2	test-1	1	1	Y	HSF-1	3	TTCYAGAA	TTCCAGAA	200	207	13.9758	1.79e-05	0.246
WBGene00016918	C54E4.2	test-1	1	1	Y	HSF-1	3	TTCYAGAA	TTCCAGAA	220	227	13.9758	1.79e-05	0.246
WBGene00016918	C54E4.2	test-1	1	1	Y	HSF-1	3	TTCYAGAA	TTCCAGAA	260	267	13.9758	1.79e-05	0.246
WBGene00016918	C54E4.2	test-1	1	1	Y	HSF-1	3	TTCYAGAA	TTCCAGAA	270	277	13.9758	1.79e-05	0.246
WBGene00016918	C54E4.2	test-1	1	-1	N	HSF-1	3	TTCYAGAA	TTCCAGAA	280	287	13.9758	1.79e-05	0.246
WBGene00016918	C54E4.2	test-1	1	1	Y	HSF-1	3	TTCYAGAA	TTCTAGAA	50	57	13.7091	3.96e-05	0.255
WBGene00016918	C54E4.2	test-1	1	-1	N	HSF-1	3	TTCYAGAA	TTCTAGAA	50	57	13.7091	3.96e-05	0.255
WBGene00016918	C54E4.2	test-1	1	1	Y	HSF-1	3	TTCYAGAA	TTCTAGAA	90	97	13.7091	3.96e-05	0.255
WBGene00016918	C54E4.2	test-1	1	-1	N	HSF-1	3	TTCYAGAA	TTCTAGAA	90	97	13.7091	3.96e-05	0.255
WBGene00016918	C54E4.2	test-1	1	1	Y	HSF-1	3	TTCYAGAA	TTCTAGAA	130	137	13.7091	3.96e-05	0.255
WBGene00016918	C54E4.2	test-1	1	-1	N	HSF-1	3	TTCYAGAA	TTCTAGAA	130	137	13.7091	3.96e-05	0.255
WBGene00016918	C54E4.2	test-1	1	1	Y	HSF-1	3	TTCYAGAA	TTCTAGAA	210	217	13.7091	3.96e-05	0.255
WBGene00016918	C54E4.2	test-1	1	-1	N	HSF-1	3	TTCYAGAA	TTCTAGAA	210	217	13.7091	3.96e-05	0.255
WBGene00016918	C54E4.2	test-1	1	-1	N	HSF-1	3	TTCYAGAA	TTCGAGAA	30	37	9.44242	7.93e-05	0.264
WBGene00016918	C54E4.2	test-1	1	-1	N	HSF-1	3	TTCYAGAA	TTCGAGAA	70	77	9.44242	7.93e-05	0.264
WBGene00016918	C54E4.2	test-1	1	-1	N	HSF-1	3	TTCYAGAA	TTCAAGAA	110	117	9.44242	7.93e-05	0.264
WBGene00016918	C54E4.2	test-1	1	-1	N	HSF-1	3	TTCYAGAA	TTCGAGAA	150	157	9.44242	7.93e-05	0.264
WBGene00016918	C54E4.2	test-1	1	-1	N	HSF-1	3	TTCYAGAA	TTCGAGAA	190	197	9.44242	7.93e-05	0.264
WBGene00016918	C54E4.2	test-1	1	-1	N	HSF-1	3	TTCYAGAA	TTCGAGAA	230	237	9.44242	7.93e-05	0.264
WBGene00016918	C54E4.2	test-1	1	-1	N	HSF-1	4	TTCTRGAA	TTCTGGAA	10	17	13.9758	1.79e-05	0.242
WBGene00016918	C54E4.2	test-1	1	-1	N	HSF-1	4	TTCTRGAA	TTCTGGAA	40	47	13.9758	1.79e-05	0.242
WBGene00016918	C54E4.2	test-1	1	-1	N	HSF-1	4	TTCTRGAA	TTCTGGAA	60	67	13.9758	1.79e-05	0.242
WBGene00016918	C54E4.2	test-1	1	-1	N	HSF-1	4	TTCTRGAA	TTCTGGAA	80	87	13.9758	1.79e-05	0.242
WBGene00016918	C54E4.2	test-1	1	-1	N	HSF-1	4	TTCTRGAA	TTCTGGAA	100	107	13.9758	1.79e-05	0.242
WBGene00016918	C54E4.2	test-1	1	-1	N	HSF-1	4	TTCTRGAA	TTCTGGAA	120	127	13.9758	1.79e-05	0.242
WBGene00016918	C54E4.2	test-1	1	-1	N	HSF-1	4	TTCTRGAA	TTCTGGAA	140	147	13.9758	1.79e-05	0.242
WBGene00016918	C54E4.2	test-1	1	-1	N	HSF-1	4	TTCTRGAA	TTCTGGAA	180	187	13.9758	1.79e-05	0.242
WBGene00016918	C54E4.2	test-1	1	-1	N	HSF-1	4	TTCTRGAA	TTCTGGAA	200	207	13.9758	1.79e-05	0.242
WBGene00016918	C54E4.2	test-1	1	-1	N	HSF-1	4	TTCTRGAA	TTCTGGAA	220	227	13.9758	1.79e-05	0.242
WBGene00016918	C54E4.2	test-1	1	-1	N	HSF-1	4	TTCTRGAA	TTCTGGAA	260	267	13.9758	1.79e-05	0.242
WBGene00016918	C54E4.2	test-1	1	-1	N	HSF-1	4	TTCTRGAA	TTCTGGAA	270	277	13.9758	1.79e-05	0.242
WBGene00016918	C54E4.2	test-1	1	1	Y	HSF-1	4	TTCTRGAA	TTCTGGAA	280	287	13.9758	1.79e-05	0.242
WBGene00016918	C54E4.2	test-1	1	1	Y	HSF-1	4	TTCTRGAA	TTCTAGAA	50	57	13.7091	3.96e-05	0.252
WBGene00016918	C54E4.2	test-1	1	-1	N	HSF-1	4	TTCTRGAA	TTCTAGAA	50	57	13.7091	3.96e-05	0.252
WBGene00016918	C54E4.2	test-1	1	1	Y	HSF-1	4	TTCTRGAA	TTCTAGAA	90	97	13.7091	3.96e-05	0.252
WBGene00016918	C54E4.2	test-1	1	-1	N	HSF-1	4	TTCTRGAA	TTCTAGAA	90	97	13.7091	3.96e-05	0.252
WBGene00016918	C54E4.2	test-1	1	1	Y	HSF-1	4	TTCTRGAA	TTCTAGAA	130	137	13.7091	3.96e-05	0.252
WBGene00016918	C54E4.2	test-1	1	-1	N	HSF-1	4	TTCTRGAA	TTCTAGAA	130	137	13.7091	3.96e-05	0.252
WBGene00016918	C54E4.2	test-1	1	1	Y	HSF-1	4	TTCTRGAA	TTCTAGAA	210	217	13.7091	3.96e-05	0.252
WBGene00016918	C54E4.2	test-1	1	-1	N	HSF-1	4	TTCTRGAA	TTCTAGAA	210	217	13.7091	3.96e-05	0.252
WBGene00016918	C54E4.2	test-1	1	1	Y	HSF-1	4	TTCTRGAA	TTCTCGAA	30	37	9.44242	7.93e-05	0.261
WBGene00016918	C54E4.2	test-1	1	1	Y	HSF-1	4	TTCTRGAA	TTCTCGAA	70	77	9.44242	7.93e-05	0.261
WBGene00016918	C54E4.2	test-1	1	1	Y	HSF-1	4	TTCTRGAA	TTCTTGAA	110	117	9.44242	7.93e-05	0.261
WBGene00016918	C54E4.2	test-1	1	1	Y	HSF-1	4	TTCTRGAA	TTCTCGAA	150	157	9.44242	7.93e-05	0.261
WBGene00016918	C54E4.2	test-1	1	1	Y	HSF-1	4	TTCTRGAA	TTCTCGAA	190	197	9.44242	7.93e-05	0.261
WBGene00016918	C54E4.2	test-1	1	1	Y	HSF-1	4	TTCTRGAA	TTCTCGAA	230	237	9.44242	7.93e-05	0.261
WBGene00016974	C56E6.6	lron-15	-1	1	N	HSF-1	3	TTCYAGAA	TTCAAGAA	474	481	9.44242	7.93e-05	0.264
WBGene00016974	C56E6.6	lron-15	-1	-1	Y	HSF-1	4	TTCTRGAA	TTCTTGAA	474	481	9.44242	7.93e-05	0.261
WBGene00016987	CC8.2	CC8.2	-1	1	N	HSF-1	3	TTCYAGAA	TTCCAGAA	72	79	13.9758	1.79e-05	0.246
WBGene00016987	CC8.2	CC8.2	-1	1	N	HSF-1	3	TTCYAGAA	TTCCAGAA	249	256	13.9758	1.79e-05	0.246
WBGene00016987	CC8.2	CC8.2	-1	-1	Y	HSF-1	4	TTCTRGAA	TTCTGGAA	72	79	13.9758	1.79e-05	0.242
WBGene00016987	CC8.2	CC8.2	-1	-1	Y	HSF-1	4	TTCTRGAA	TTCTGGAA	249	256	13.9758	1.79e-05	0.242
WBGene00017060	D2063.1	D2063.1	1	-1	N	CEH-58	1	NNTAATTRNN	AGTAATTGCC	557	566	10.2139	8.54e-05	1
WBGene00017060	D2063.1	D2063.1	1	1	Y	CEH-58	2	NNYAATTANN	GGCAATTACT	557	566	10.2139	8.54e-05	1
WBGene00017065	D2092.4	D2092.4	-1	-1	Y	CEH-58	1	NNTAATTRNN	GGTAATTGCG	250	259	10.474	1.45e-05	1
WBGene00017065	D2092.4	D2092.4	-1	1	N	CEH-58	2	NNYAATTANN	CGCAATTACC	250	259	10.474	1.45e-05	1
WBGene00017121	E04A4.7	cyc-2.1	-1	1	N	HSF-1	3	TTCYAGAA	TTCGAGAA	502	509	9.44242	7.93e-05	0.264
WBGene00017121	E04A4.7	cyc-2.1	-1	-1	Y	HSF-1	4	TTCTRGAA	TTCTCGAA	502	509	9.44242	7.93e-05	0.261
WBGene00017127	E04F6.8	E04F6.8	-1	-1	Y	HSF-1	3	TTCYAGAA	TTCAAGAA	196	203	9.44242	7.93e-05	0.264
WBGene00017127	E04F6.8	E04F6.8	-1	1	N	HSF-1	4	TTCTRGAA	TTCTTGAA	196	203	9.44242	7.93e-05	0.261
WBGene00017128	E04F6.9	E04F6.9	-1	-1	Y	HSF-1	3	TTCYAGAA	TTCAAGAA	975	982	9.44242	7.93e-05	0.264
WBGene00017128	E04F6.9	E04F6.9	-1	1	N	HSF-1	4	TTCTRGAA	TTCTTGAA	975	982	9.44242	7.93e-05	0.261
WBGene00017149	EGAP4.1	EGAP4.1	-1	-1	Y	HSF-1	3	TTCYAGAA	TTCGAGAA	781	788	9.44242	7.93e-05	0.264
WBGene00017149	EGAP4.1	EGAP4.1	-1	1	N	HSF-1	4	TTCTRGAA	TTCTCGAA	781	788	9.44242	7.93e-05	0.261
WBGene00017160	F01F1.3	F01F1.3	1	-1	N	HSF-1	3	TTCYAGAA	TTCAAGAA	923	930	9.44242	7.93e-05	0.264
WBGene00017160	F01F1.3	F01F1.3	1	1	Y	HSF-1	4	TTCTRGAA	TTCTTGAA	923	930	9.44242	7.93e-05	0.261
WBGene00017166	F01F1.12	aldo-2	-1	1	N	HSF-1	3	TTCYAGAA	TTCGAGAA	619	626	9.44242	7.93e-05	0.264
WBGene00017166	F01F1.12	aldo-2	-1	-1	Y	HSF-1	4	TTCTRGAA	TTCTCGAA	619	626	9.44242	7.93e-05	0.261
WBGene00017258	F08F1.4	F08F1.4	1	-1	N	HSF-1	3	TTCYAGAA	TTCCAGAA	46	53	13.9758	1.79e-05	0.246
WBGene00017258	F08F1.4	F08F1.4	1	1	Y	HSF-1	4	TTCTRGAA	TTCTGGAA	46	53	13.9758	1.79e-05	0.242
WBGene00017303	F09F7.6	F09F7.6	-1	1	N	HSF-1	3	TTCYAGAA	TTCTAGAA	452	459	13.7091	3.96e-05	0.255
WBGene00017303	F09F7.6	F09F7.6	-1	-1	Y	HSF-1	3	TTCYAGAA	TTCTAGAA	452	459	13.7091	3.96e-05	0.255
WBGene00017303	F09F7.6	F09F7.6	-1	1	N	HSF-1	4	TTCTRGAA	TTCTAGAA	452	459	13.7091	3.96e-05	0.252
WBGene00017303	F09F7.6	F09F7.6	-1	-1	Y	HSF-1	4	TTCTRGAA	TTCTAGAA	452	459	13.7091	3.96e-05	0.252
WBGene00017362	F10G2.1	F10G2.1	1	-1	N	CEH-58	1	NNTAATTRNN	TGTAATTGGG	39	48	10.2139	8.54e-05	1
WBGene00017362	F10G2.1	F10G2.1	1	1	Y	CEH-58	2	NNYAATTANN	CCCAATTACA	39	48	10.2139	8.54e-05	1
WBGene00017374	F10G7.11	ttr-41	-1	1	N	CEH-58	1	NNTAATTRNN	TGTAATTGGG	330	339	10.2139	8.54e-05	1
WBGene00017374	F10G7.11	ttr-41	-1	-1	Y	CEH-58	2	NNYAATTANN	CCCAATTACA	330	339	10.2139	8.54e-05	1
WBGene00017428	F13D11.3	F13D11.3	-1	-1	Y	HSF-1	3	TTCYAGAA	TTCAAGAA	814	821	9.44242	7.93e-05	0.264
WBGene00017428	F13D11.3	F13D11.3	-1	-1	Y	HSF-1	3	TTCYAGAA	TTCGAGAA	827	834	9.44242	7.93e-05	0.264
WBGene00017428	F13D11.3	F13D11.3	-1	1	N	HSF-1	4	TTCTRGAA	TTCTTGAA	814	821	9.44242	7.93e-05	0.261
WBGene00017428	F13D11.3	F13D11.3	-1	1	N	HSF-1	4	TTCTRGAA	TTCTCGAA	827	834	9.44242	7.93e-05	0.261
WBGene00017440	F13H8.7	upb-1	-1	1	N	HSF-1	3	TTCYAGAA	TTCAAGAA	217	224	9.44242	7.93e-05	0.264
WBGene00017440	F13H8.7	upb-1	-1	-1	Y	HSF-1	3	TTCYAGAA	TTCGAGAA	679	686	9.44242	7.93e-05	0.264
WBGene00017440	F13H8.7	upb-1	-1	-1	Y	HSF-1	4	TTCTRGAA	TTCTTGAA	217	224	9.44242	7.93e-05	0.261
WBGene00017440	F13H8.7	upb-1	-1	1	N	HSF-1	4	TTCTRGAA	TTCTCGAA	679	686	9.44242	7.93e-05	0.261
WBGene00017563	F18C5.10	F18C5.10	-1	1	N	CEH-58	1	NNTAATTRNN	GATAATTGGC	283	292	10.2139	8.54e-05	1
WBGene00017563	F18C5.10	F18C5.10	-1	-1	Y	CEH-58	2	NNYAATTANN	GCCAATTATC	283	292	10.2139	8.54e-05	1
WBGene00017563	F18C5.10	F18C5.10	-1	1	N	HSF-1	3	TTCYAGAA	TTCTAGAA	753	760	13.7091	3.96e-05	0.255
WBGene00017563	F18C5.10	F18C5.10	-1	-1	Y	HSF-1	3	TTCYAGAA	TTCTAGAA	753	760	13.7091	3.96e-05	0.255
WBGene00017563	F18C5.10	F18C5.10	-1	1	N	HSF-1	4	TTCTRGAA	TTCTAGAA	753	760	13.7091	3.96e-05	0.252
WBGene00017563	F18C5.10	F18C5.10	-1	-1	Y	HSF-1	4	TTCTRGAA	TTCTAGAA	753	760	13.7091	3.96e-05	0.252
WBGene00017659	F21C10.10	F21C10.10	1	-1	N	CEH-58	1	NNTAATTRNN	GCTAATTGAG	880	889	10.2139	8.54e-05	1
WBGene00017659	F21C10.10	F21C10.10	1	1	Y	CEH-58	2	NNYAATTANN	CTCAATTAGC	880	889	10.2139	8.54e-05	1
WBGene00017678	F21F8.4	asp-12	1	-1	N	HSF-1	3	TTCYAGAA	TTCAAGAA	54	61	9.44242	7.93e-05	0.264
WBGene00017678	F21F8.4	asp-12	1	1	Y	HSF-1	4	TTCTRGAA	TTCTTGAA	54	61	9.44242	7.93e-05	0.261
WBGene00017705	F22E5.6	F22E5.6	1	-1	N	HSF-1	3	TTCYAGAA	TTCCAGAA	655	662	13.9758	1.79e-05	0.246
WBGene00017705	F22E5.6	F22E5.6	1	-1	N	HSF-1	3	TTCYAGAA	TTCAAGAA	45	52	9.44242	7.93e-05	0.264
WBGene00017705	F22E5.6	F22E5.6	1	1	Y	HSF-1	4	TTCTRGAA	TTCTGGAA	655	662	13.9758	1.79e-05	0.242
WBGene00017705	F22E5.6	F22E5.6	1	1	Y	HSF-1	4	TTCTRGAA	TTCTTGAA	45	52	9.44242	7.93e-05	0.261
WBGene00017732	F23C8.3	F23C8.3	1	1	Y	HSF-1	3	TTCYAGAA	TTCGAGAA	803	810	9.44242	7.93e-05	0.264
WBGene00017732	F23C8.3	F23C8.3	1	-1	N	HSF-1	4	TTCTRGAA	TTCTCGAA	803	810	9.44242	7.93e-05	0.261
WBGene00017780	F25E2.2	F25E2.2	-1	-1	Y	CEH-58	1	NNTAATTRNN	GCTAATTGTC	374	383	10.2139	8.54e-05	1
WBGene00017780	F25E2.2	F25E2.2	-1	1	N	CEH-58	2	NNYAATTANN	GACAATTAGC	374	383	10.2139	8.54e-05	1
WBGene00017780	F25E2.2	F25E2.2	-1	1	N	HSF-1	3	TTCYAGAA	TTCAAGAA	696	703	9.44242	7.93e-05	0.264
WBGene00017780	F25E2.2	F25E2.2	-1	-1	Y	HSF-1	4	TTCTRGAA	TTCTTGAA	696	703	9.44242	7.93e-05	0.261
WBGene00017821	F26D11.4	F26D11.4	-1	-1	Y	HSF-1	3	TTCYAGAA	TTCAAGAA	128	135	9.44242	7.93e-05	0.264
WBGene00017821	F26D11.4	F26D11.4	-1	1	N	HSF-1	4	TTCTRGAA	TTCTTGAA	128	135	9.44242	7.93e-05	0.261
WBGene00017866	F27D9.8	stn-2	-1	1	N	HSF-1	3	TTCYAGAA	TTCCAGAA	733	740	13.9758	1.79e-05	0.246
WBGene00017866	F27D9.8	stn-2	-1	-1	Y	HSF-1	4	TTCTRGAA	TTCTGGAA	733	740	13.9758	1.79e-05	0.242
WBGene00017925	F29B9.11	F29B9.11	-1	-1	Y	HSF-1	3	TTCYAGAA	TTCCAGAA	208	215	13.9758	1.79e-05	0.246
WBGene00017925	F29B9.11	F29B9.11	-1	1	N	HSF-1	4	TTCTRGAA	TTCTGGAA	208	215	13.9758	1.79e-05	0.242
WBGene00017926	F29C4.2	cox-6C	1	1	Y	HSF-1	3	TTCYAGAA	TTCGAGAA	226	233	9.44242	7.93e-05	0.264
WBGene00017926	F29C4.2	cox-6C	1	-1	N	HSF-1	4	TTCTRGAA	TTCTCGAA	226	233	9.44242	7.93e-05	0.261
WBGene00017984	F32D1.5	gmpr-1	-1	-1	Y	HSF-1	3	TTCYAGAA	TTCCAGAA	307	314	13.9758	1.79e-05	0.246
WBGene00017984	F32D1.5	gmpr-1	-1	1	N	HSF-1	4	TTCTRGAA	TTCTGGAA	307	314	13.9758	1.79e-05	0.242
WBGene00018024	F35A5.1	F35A5.1	1	-1	N	CEH-58	1	NNTAATTRNN	ACTAATTGGC	762	771	10.2139	8.54e-05	1
WBGene00018024	F35A5.1	F35A5.1	1	1	Y	CEH-58	2	NNYAATTANN	GCCAATTAGT	762	771	10.2139	8.54e-05	1
WBGene00018024	F35A5.1	F35A5.1	1	1	Y	HSF-1	3	TTCYAGAA	TTCAAGAA	539	546	9.44242	7.93e-05	0.264
WBGene00018024	F35A5.1	F35A5.1	1	-1	N	HSF-1	4	TTCTRGAA	TTCTTGAA	539	546	9.44242	7.93e-05	0.261
WBGene00018054	F35F10.4	F35F10.4	1	1	Y	HSF-1	3	TTCYAGAA	TTCGAGAA	509	516	9.44242	7.93e-05	0.264
WBGene00018054	F35F10.4	F35F10.4	1	-1	N	HSF-1	4	TTCTRGAA	TTCTCGAA	509	516	9.44242	7.93e-05	0.261
WBGene00018057	F35F10.7	F35F10.7	-1	1	N	HSF-1	3	TTCYAGAA	TTCCAGAA	147	154	13.9758	1.79e-05	0.246
WBGene00018057	F35F10.7	F35F10.7	-1	-1	Y	HSF-1	4	TTCTRGAA	TTCTGGAA	147	154	13.9758	1.79e-05	0.242
WBGene00018145	F37C4.5	F37C4.5	-1	-1	Y	HSF-1	3	TTCYAGAA	TTCGAGAA	296	303	9.44242	7.93e-05	0.264
WBGene00018145	F37C4.5	F37C4.5	-1	1	N	HSF-1	4	TTCTRGAA	TTCTCGAA	296	303	9.44242	7.93e-05	0.261
WBGene00018151	F37C12.3	F37C12.3	1	-1	N	HSF-1	3	TTCYAGAA	TTCCAGAA	726	733	13.9758	1.79e-05	0.246
WBGene00018151	F37C12.3	F37C12.3	1	-1	N	HSF-1	3	TTCYAGAA	TTCAAGAA	770	777	9.44242	7.93e-05	0.264
WBGene00018151	F37C12.3	F37C12.3	1	1	Y	HSF-1	4	TTCTRGAA	TTCTGGAA	726	733	13.9758	1.79e-05	0.242
WBGene00018151	F37C12.3	F37C12.3	1	1	Y	HSF-1	4	TTCTRGAA	TTCTTGAA	770	777	9.44242	7.93e-05	0.261
WBGene00018221	F40A3.6	F40A3.6	-1	1	N	HSF-1	3	TTCYAGAA	TTCTAGAA	254	261	13.7091	3.96e-05	0.255
WBGene00018221	F40A3.6	F40A3.6	-1	-1	Y	HSF-1	3	TTCYAGAA	TTCTAGAA	254	261	13.7091	3.96e-05	0.255
WBGene00018221	F40A3.6	F40A3.6	-1	1	N	HSF-1	4	TTCTRGAA	TTCTAGAA	254	261	13.7091	3.96e-05	0.252
WBGene00018221	F40A3.6	F40A3.6	-1	-1	Y	HSF-1	4	TTCTRGAA	TTCTAGAA	254	261	13.7091	3.96e-05	0.252
WBGene00018271	F41C3.5	ctsa-1.1	1	-1	N	HSF-1	3	TTCYAGAA	TTCCAGAA	293	300	13.9758	1.79e-05	0.246
WBGene00018271	F41C3.5	ctsa-1.1	1	1	Y	HSF-1	4	TTCTRGAA	TTCTGGAA	293	300	13.9758	1.79e-05	0.242
WBGene00018307	F41G4.1	dyla-1	1	1	Y	HSF-1	3	TTCYAGAA	TTCCAGAA	132	139	13.9758	1.79e-05	0.246
WBGene00018307	F41G4.1	dyla-1	1	1	Y	HSF-1	3	TTCYAGAA	TTCCAGAA	501	508	13.9758	1.79e-05	0.246
WBGene00018307	F41G4.1	dyla-1	1	-1	N	HSF-1	4	TTCTRGAA	TTCTGGAA	132	139	13.9758	1.79e-05	0.242
WBGene00018307	F41G4.1	dyla-1	1	-1	N	HSF-1	4	TTCTRGAA	TTCTGGAA	501	508	13.9758	1.79e-05	0.242
WBGene00018311	F41G4.8	F41G4.8	-1	1	N	HSF-1	3	TTCYAGAA	TTCCAGAA	147	154	13.9758	1.79e-05	0.246
WBGene00018311	F41G4.8	F41G4.8	-1	-1	Y	HSF-1	4	TTCTRGAA	TTCTGGAA	147	154	13.9758	1.79e-05	0.242
WBGene00018343	F42A10.7	F42A10.7	-1	-1	Y	HSF-1	3	TTCYAGAA	TTCAAGAA	986	993	9.44242	7.93e-05	0.264
WBGene00018343	F42A10.7	F42A10.7	-1	1	N	HSF-1	4	TTCTRGAA	TTCTTGAA	986	993	9.44242	7.93e-05	0.261
WBGene00018356	F42G8.5	islo-1	1	-1	N	HSF-1	3	TTCYAGAA	TTCGAGAA	551	558	9.44242	7.93e-05	0.264
WBGene00018356	F42G8.5	islo-1	1	1	Y	HSF-1	4	TTCTRGAA	TTCTCGAA	551	558	9.44242	7.93e-05	0.261
WBGene00018407	F44B9.2	F44B9.2	1	1	Y	HSF-1	3	TTCYAGAA	TTCCAGAA	90	97	13.9758	1.79e-05	0.246
WBGene00018407	F44B9.2	F44B9.2	1	-1	N	HSF-1	4	TTCTRGAA	TTCTGGAA	90	97	13.9758	1.79e-05	0.242
WBGene00018465	F45E1.4	F45E1.4	1	1	Y	HSF-1	3	TTCYAGAA	TTCTAGAA	699	706	13.7091	3.96e-05	0.255
WBGene00018465	F45E1.4	F45E1.4	1	-1	N	HSF-1	3	TTCYAGAA	TTCTAGAA	699	706	13.7091	3.96e-05	0.255
WBGene00018465	F45E1.4	F45E1.4	1	1	Y	HSF-1	4	TTCTRGAA	TTCTAGAA	699	706	13.7091	3.96e-05	0.252
WBGene00018465	F45E1.4	F45E1.4	1	-1	N	HSF-1	4	TTCTRGAA	TTCTAGAA	699	706	13.7091	3.96e-05	0.252
WBGene00018485	F46C8.3	F46C8.3	1	-1	N	HSF-1	3	TTCYAGAA	TTCAAGAA	360	367	9.44242	7.93e-05	0.264
WBGene00018485	F46C8.3	F46C8.3	1	1	Y	HSF-1	4	TTCTRGAA	TTCTTGAA	360	367	9.44242	7.93e-05	0.261
WBGene00018488	F46E10.1	acs-1	1	1	Y	HSF-1	3	TTCYAGAA	TTCCAGAA	467	474	13.9758	1.79e-05	0.246
WBGene00018488	F46E10.1	acs-1	1	-1	N	HSF-1	3	TTCYAGAA	TTCGAGAA	287	294	9.44242	7.93e-05	0.264
WBGene00018488	F46E10.1	acs-1	1	-1	N	HSF-1	4	TTCTRGAA	TTCTGGAA	467	474	13.9758	1.79e-05	0.242
WBGene00018488	F46E10.1	acs-1	1	1	Y	HSF-1	4	TTCTRGAA	TTCTCGAA	287	294	9.44242	7.93e-05	0.261
WBGene00018491	F46E10.10	mdh-1	-1	-1	Y	HSF-1	3	TTCYAGAA	TTCGAGAA	930	937	9.44242	7.93e-05	0.264
WBGene00018491	F46E10.10	mdh-1	-1	1	N	HSF-1	4	TTCTRGAA	TTCTCGAA	930	937	9.44242	7.93e-05	0.261
WBGene00018579	F47G6.2	acs-16	1	1	Y	HSF-1	3	TTCYAGAA	TTCTAGAA	226	233	13.7091	3.96e-05	0.255
WBGene00018579	F47G6.2	acs-16	1	-1	N	HSF-1	3	TTCYAGAA	TTCTAGAA	226	233	13.7091	3.96e-05	0.255
WBGene00018579	F47G6.2	acs-16	1	1	Y	HSF-1	4	TTCTRGAA	TTCTAGAA	226	233	13.7091	3.96e-05	0.252
WBGene00018579	F47G6.2	acs-16	1	-1	N	HSF-1	4	TTCTRGAA	TTCTAGAA	226	233	13.7091	3.96e-05	0.252
WBGene00018589	F48B9.3	F48B9.3	1	1	Y	HSF-1	3	TTCYAGAA	TTCTAGAA	504	511	13.7091	3.96e-05	0.255
WBGene00018589	F48B9.3	F48B9.3	1	-1	N	HSF-1	3	TTCYAGAA	TTCTAGAA	504	511	13.7091	3.96e-05	0.255
WBGene00018589	F48B9.3	F48B9.3	1	-1	N	HSF-1	3	TTCYAGAA	TTCGAGAA	158	165	9.44242	7.93e-05	0.264
WBGene00018589	F48B9.3	F48B9.3	1	1	Y	HSF-1	3	TTCYAGAA	TTCGAGAA	742	749	9.44242	7.93e-05	0.264
WBGene00018589	F48B9.3	F48B9.3	1	1	Y	HSF-1	3	TTCYAGAA	TTCGAGAA	969	976	9.44242	7.93e-05	0.264
WBGene00018589	F48B9.3	F48B9.3	1	1	Y	HSF-1	4	TTCTRGAA	TTCTAGAA	504	511	13.7091	3.96e-05	0.252
WBGene00018589	F48B9.3	F48B9.3	1	-1	N	HSF-1	4	TTCTRGAA	TTCTAGAA	504	511	13.7091	3.96e-05	0.252
WBGene00018589	F48B9.3	F48B9.3	1	1	Y	HSF-1	4	TTCTRGAA	TTCTCGAA	158	165	9.44242	7.93e-05	0.261
WBGene00018589	F48B9.3	F48B9.3	1	-1	N	HSF-1	4	TTCTRGAA	TTCTCGAA	742	749	9.44242	7.93e-05	0.261
WBGene00018589	F48B9.3	F48B9.3	1	-1	N	HSF-1	4	TTCTRGAA	TTCTCGAA	969	976	9.44242	7.93e-05	0.261
WBGene00018623	F48G7.12	F48G7.12	-1	-1	Y	HSF-1	3	TTCYAGAA	TTCGAGAA	585	592	9.44242	7.93e-05	0.264
WBGene00018623	F48G7.12	F48G7.12	-1	-1	Y	HSF-1	3	TTCYAGAA	TTCAAGAA	647	654	9.44242	7.93e-05	0.264
WBGene00018623	F48G7.12	F48G7.12	-1	1	N	HSF-1	4	TTCTRGAA	TTCTCGAA	585	592	9.44242	7.93e-05	0.261
WBGene00018623	F48G7.12	F48G7.12	-1	1	N	HSF-1	4	TTCTRGAA	TTCTTGAA	647	654	9.44242	7.93e-05	0.261
WBGene00018701	F52E4.1	pccb-1	1	1	Y	HSF-1	3	TTCYAGAA	TTCTAGAA	719	726	13.7091	3.96e-05	0.255
WBGene00018701	F52E4.1	pccb-1	1	-1	N	HSF-1	3	TTCYAGAA	TTCTAGAA	719	726	13.7091	3.96e-05	0.255
WBGene00018701	F52E4.1	pccb-1	1	1	Y	HSF-1	4	TTCTRGAA	TTCTAGAA	719	726	13.7091	3.96e-05	0.252
WBGene00018701	F52E4.1	pccb-1	1	-1	N	HSF-1	4	TTCTRGAA	TTCTAGAA	719	726	13.7091	3.96e-05	0.252
WBGene00018720	F53A3.1	F53A3.1	-1	1	N	HSF-1	3	TTCYAGAA	TTCTAGAA	554	561	13.7091	3.96e-05	0.255
WBGene00018720	F53A3.1	F53A3.1	-1	-1	Y	HSF-1	3	TTCYAGAA	TTCTAGAA	554	561	13.7091	3.96e-05	0.255
WBGene00018720	F53A3.1	F53A3.1	-1	-1	Y	HSF-1	3	TTCYAGAA	TTCGAGAA	479	486	9.44242	7.93e-05	0.264
WBGene00018720	F53A3.1	F53A3.1	-1	1	N	HSF-1	4	TTCTRGAA	TTCTAGAA	554	561	13.7091	3.96e-05	0.252
WBGene00018720	F53A3.1	F53A3.1	-1	-1	Y	HSF-1	4	TTCTRGAA	TTCTAGAA	554	561	13.7091	3.96e-05	0.252
WBGene00018720	F53A3.1	F53A3.1	-1	1	N	HSF-1	4	TTCTRGAA	TTCTCGAA	479	486	9.44242	7.93e-05	0.261
WBGene00018728	F53A9.5	frpr-8	1	1	Y	CEH-58	1	NNTAATTRNN	CGTAATTGGA	56	65	10.2139	8.54e-05	1
WBGene00018728	F53A9.5	frpr-8	1	-1	N	CEH-58	2	NNYAATTANN	TCCAATTACG	56	65	10.2139	8.54e-05	1
WBGene00018763	F53F10.1	F53F10.1	-1	-1	Y	HSF-1	3	TTCYAGAA	TTCAAGAA	792	799	9.44242	7.93e-05	0.264
WBGene00018763	F53F10.1	F53F10.1	-1	1	N	HSF-1	4	TTCTRGAA	TTCTTGAA	792	799	9.44242	7.93e-05	0.261
WBGene00018782	F54A3.3	cct-3	1	1	Y	HSF-1	3	TTCYAGAA	TTCGAGAA	198	205	9.44242	7.93e-05	0.264
WBGene00018782	F54A3.3	cct-3	1	-1	N	HSF-1	4	TTCTRGAA	TTCTCGAA	198	205	9.44242	7.93e-05	0.261
WBGene00018784	F54A3.5	F54A3.5	-1	1	N	HSF-1	3	TTCYAGAA	TTCGAGAA	79	86	9.44242	7.93e-05	0.264
WBGene00018784	F54A3.5	F54A3.5	-1	-1	Y	HSF-1	4	TTCTRGAA	TTCTCGAA	79	86	9.44242	7.93e-05	0.261
WBGene00018791	F54C1.6	F54C1.6	-1	-1	Y	CEH-58	1	NNTAATTRNN	GTTAATTGGC	416	425	10.2139	8.54e-05	1
WBGene00018791	F54C1.6	F54C1.6	-1	1	N	CEH-58	2	NNYAATTANN	GCCAATTAAC	416	425	10.2139	8.54e-05	1
WBGene00018819	F54D12.6	rog-1	-1	1	N	HSF-1	3	TTCYAGAA	TTCGAGAA	281	288	9.44242	7.93e-05	0.264
WBGene00018819	F54D12.6	rog-1	-1	-1	Y	HSF-1	3	TTCYAGAA	TTCGAGAA	352	359	9.44242	7.93e-05	0.264
WBGene00018819	F54D12.6	rog-1	-1	-1	Y	HSF-1	4	TTCTRGAA	TTCTCGAA	281	288	9.44242	7.93e-05	0.261
WBGene00018819	F54D12.6	rog-1	-1	1	N	HSF-1	4	TTCTRGAA	TTCTCGAA	352	359	9.44242	7.93e-05	0.261
WBGene00018946	F56C3.9	F56C3.9	-1	-1	Y	CEH-58	1	NNTAATTRNN	TGTAATTGGG	264	273	10.2139	8.54e-05	1
WBGene00018946	F56C3.9	F56C3.9	-1	1	N	CEH-58	2	NNYAATTANN	CCCAATTACA	264	273	10.2139	8.54e-05	1
WBGene00019001	F57B10.3	ipgm-1	1	1	Y	HSF-1	3	TTCYAGAA	TTCAAGAA	862	869	9.44242	7.93e-05	0.264
WBGene00019001	F57B10.3	ipgm-1	1	-1	N	HSF-1	4	TTCTRGAA	TTCTTGAA	862	869	9.44242	7.93e-05	0.261
WBGene00019007	F57B10.14	ucr-11	-1	1	N	HSF-1	3	TTCYAGAA	TTCAAGAA	918	925	9.44242	7.93e-05	0.264
WBGene00019007	F57B10.14	ucr-11	-1	-1	Y	HSF-1	4	TTCTRGAA	TTCTTGAA	918	925	9.44242	7.93e-05	0.261
WBGene00019061	F58F12.1	F58F12.1	1	-1	N	CEH-58	1	NNTAATTRNN	GCTAATTGGA	562	571	10.2139	8.54e-05	1
WBGene00019061	F58F12.1	F58F12.1	1	1	Y	CEH-58	2	NNYAATTANN	TCCAATTAGC	562	571	10.2139	8.54e-05	1
WBGene00019061	F58F12.1	F58F12.1	1	1	Y	HSF-1	3	TTCYAGAA	TTCGAGAA	408	415	9.44242	7.93e-05	0.264
WBGene00019061	F58F12.1	F58F12.1	1	-1	N	HSF-1	4	TTCTRGAA	TTCTCGAA	408	415	9.44242	7.93e-05	0.261
WBGene00019087	F59A6.5	F59A6.5	1	1	Y	CEH-58	1	NNTAATTRNN	TGTAATTGGG	341	350	10.2139	8.54e-05	1
WBGene00019087	F59A6.5	F59A6.5	1	-1	N	CEH-58	2	NNYAATTANN	CCCAATTACA	341	350	10.2139	8.54e-05	1
WBGene00019150	H04J21.1	H04J21.1	-1	1	N	HSF-1	3	TTCYAGAA	TTCAAGAA	521	528	9.44242	7.93e-05	0.264
WBGene00019150	H04J21.1	H04J21.1	-1	-1	Y	HSF-1	4	TTCTRGAA	TTCTTGAA	521	528	9.44242	7.93e-05	0.261
WBGene00019170	H06I04.6	H06I04.6	-1	-1	Y	HSF-1	3	TTCYAGAA	TTCGAGAA	914	921	9.44242	7.93e-05	0.264
WBGene00019170	H06I04.6	H06I04.6	-1	1	N	HSF-1	4	TTCTRGAA	TTCTCGAA	914	921	9.44242	7.93e-05	0.261
WBGene00019207	H17B01.1	fgt-1	1	-1	N	CEH-58	1	NNTAATTRNN	TCTAATTGGG	748	757	10.2139	8.54e-05	1
WBGene00019207	H17B01.1	fgt-1	1	1	Y	CEH-58	2	NNYAATTANN	CCCAATTAGA	748	757	10.2139	8.54e-05	1
WBGene00019211	H18N23.2	H18N23.2	-1	1	N	HSF-1	3	TTCYAGAA	TTCTAGAA	24	31	13.7091	3.96e-05	0.255
WBGene00019211	H18N23.2	H18N23.2	-1	-1	Y	HSF-1	3	TTCYAGAA	TTCTAGAA	24	31	13.7091	3.96e-05	0.255
WBGene00019211	H18N23.2	H18N23.2	-1	1	N	HSF-1	4	TTCTRGAA	TTCTAGAA	24	31	13.7091	3.96e-05	0.252
WBGene00019211	H18N23.2	H18N23.2	-1	-1	Y	HSF-1	4	TTCTRGAA	TTCTAGAA	24	31	13.7091	3.96e-05	0.252
WBGene00019227	H22K11.4	sgca-1	-1	1	N	HSF-1	3	TTCYAGAA	TTCCAGAA	264	271	13.9758	1.79e-05	0.246
WBGene00019227	H22K11.4	sgca-1	-1	-1	Y	HSF-1	3	TTCYAGAA	TTCAAGAA	295	302	9.44242	7.93e-05	0.264
WBGene00019227	H22K11.4	sgca-1	-1	-1	Y	HSF-1	4	TTCTRGAA	TTCTGGAA	264	271	13.9758	1.79e-05	0.242
WBGene00019227	H22K11.4	sgca-1	-1	1	N	HSF-1	4	TTCTRGAA	TTCTTGAA	295	302	9.44242	7.93e-05	0.261
WBGene00019234	H23N18.3	ugt-8	1	1	Y	CEH-58	1	NNTAATTRNN	GCTAATTGAG	649	658	10.2139	8.54e-05	1
WBGene00019234	H23N18.3	ugt-8	1	-1	N	CEH-58	2	NNYAATTANN	CTCAATTAGC	649	658	10.2139	8.54e-05	1
WBGene00019264	H35B03.2	H35B03.2	-1	1	N	HSF-1	3	TTCYAGAA	TTCTAGAA	978	985	13.7091	3.96e-05	0.255
WBGene00019264	H35B03.2	H35B03.2	-1	-1	Y	HSF-1	3	TTCYAGAA	TTCTAGAA	978	985	13.7091	3.96e-05	0.255
WBGene00019264	H35B03.2	H35B03.2	-1	-1	Y	HSF-1	3	TTCYAGAA	TTCGAGAA	777	784	9.44242	7.93e-05	0.264
WBGene00019264	H35B03.2	H35B03.2	-1	1	N	HSF-1	4	TTCTRGAA	TTCTAGAA	978	985	13.7091	3.96e-05	0.252
WBGene00019264	H35B03.2	H35B03.2	-1	-1	Y	HSF-1	4	TTCTRGAA	TTCTAGAA	978	985	13.7091	3.96e-05	0.252
WBGene00019264	H35B03.2	H35B03.2	-1	1	N	HSF-1	4	TTCTRGAA	TTCTCGAA	777	784	9.44242	7.93e-05	0.261
WBGene00019279	K01A2.4	K01A2.4	1	1	Y	HSF-1	3	TTCYAGAA	TTCAAGAA	445	452	9.44242	7.93e-05	0.264
WBGene00019279	K01A2.4	K01A2.4	1	-1	N	HSF-1	4	TTCTRGAA	TTCTTGAA	445	452	9.44242	7.93e-05	0.261
WBGene00019282	K01A2.8	mps-2	-1	-1	Y	HSF-1	3	TTCYAGAA	TTCAAGAA	270	277	9.44242	7.93e-05	0.264
WBGene00019282	K01A2.8	mps-2	-1	1	N	HSF-1	4	TTCTRGAA	TTCTTGAA	270	277	9.44242	7.93e-05	0.261
WBGene00019286	K01A12.2	K01A12.2	1	1	Y	HSF-1	3	TTCYAGAA	TTCCAGAA	264	271	13.9758	1.79e-05	0.246
WBGene00019286	K01A12.2	K01A12.2	1	-1	N	HSF-1	4	TTCTRGAA	TTCTGGAA	264	271	13.9758	1.79e-05	0.242
WBGene00019322	K02F2.2	ahcy-1	1	1	Y	HSF-1	3	TTCYAGAA	TTCTAGAA	110	117	13.7091	3.96e-05	0.255
WBGene00019322	K02F2.2	ahcy-1	1	-1	N	HSF-1	3	TTCYAGAA	TTCTAGAA	110	117	13.7091	3.96e-05	0.255
WBGene00019322	K02F2.2	ahcy-1	1	1	Y	HSF-1	4	TTCTRGAA	TTCTAGAA	110	117	13.7091	3.96e-05	0.252
WBGene00019322	K02F2.2	ahcy-1	1	-1	N	HSF-1	4	TTCTRGAA	TTCTAGAA	110	117	13.7091	3.96e-05	0.252
WBGene00019332	K02F3.9	K02F3.9	-1	1	N	HSF-1	3	TTCYAGAA	TTCCAGAA	155	162	13.9758	1.79e-05	0.246
WBGene00019332	K02F3.9	K02F3.9	-1	-1	Y	HSF-1	4	TTCTRGAA	TTCTGGAA	155	162	13.9758	1.79e-05	0.242
WBGene00019406	K05F1.3	acdh-8	1	1	Y	HSF-1	3	TTCYAGAA	TTCAAGAA	514	521	9.44242	7.93e-05	0.264
WBGene00019406	K05F1.3	acdh-8	1	-1	N	HSF-1	4	TTCTRGAA	TTCTTGAA	514	521	9.44242	7.93e-05	0.261
WBGene00019407	K05F1.5	lect-2	1	-1	N	HSF-1	3	TTCYAGAA	TTCGAGAA	221	228	9.44242	7.93e-05	0.264
WBGene00019407	K05F1.5	lect-2	1	1	Y	HSF-1	3	TTCYAGAA	TTCGAGAA	342	349	9.44242	7.93e-05	0.264
WBGene00019407	K05F1.5	lect-2	1	1	Y	HSF-1	4	TTCTRGAA	TTCTCGAA	221	228	9.44242	7.93e-05	0.261
WBGene00019407	K05F1.5	lect-2	1	-1	N	HSF-1	4	TTCTRGAA	TTCTCGAA	342	349	9.44242	7.93e-05	0.261
WBGene00019478	K07C11.5	cri-2	1	1	Y	HSF-1	3	TTCYAGAA	TTCCAGAA	464	471	13.9758	1.79e-05	0.246
WBGene00019478	K07C11.5	cri-2	1	-1	N	HSF-1	4	TTCTRGAA	TTCTGGAA	464	471	13.9758	1.79e-05	0.242
WBGene00019490	K07E3.1	K07E3.1	1	1	Y	HSF-1	3	TTCYAGAA	TTCCAGAA	197	204	13.9758	1.79e-05	0.246
WBGene00019490	K07E3.1	K07E3.1	1	-1	N	HSF-1	4	TTCTRGAA	TTCTGGAA	197	204	13.9758	1.79e-05	0.242
WBGene00019497	K07E8.6	K07E8.6	-1	-1	Y	HSF-1	3	TTCYAGAA	TTCGAGAA	380	387	9.44242	7.93e-05	0.264
WBGene00019497	K07E8.6	K07E8.6	-1	1	N	HSF-1	4	TTCTRGAA	TTCTCGAA	380	387	9.44242	7.93e-05	0.261
WBGene00019540	K08D12.6	epic-2	1	-1	N	HSF-1	3	TTCYAGAA	TTCGAGAA	836	843	9.44242	7.93e-05	0.264
WBGene00019540	K08D12.6	epic-2	1	1	Y	HSF-1	4	TTCTRGAA	TTCTCGAA	836	843	9.44242	7.93e-05	0.261
WBGene00019644	K11D12.4	cpt-4	-1	1	N	HSF-1	3	TTCYAGAA	TTCCAGAA	174	181	13.9758	1.79e-05	0.246
WBGene00019644	K11D12.4	cpt-4	-1	-1	Y	HSF-1	4	TTCTRGAA	TTCTGGAA	174	181	13.9758	1.79e-05	0.242
WBGene00019647	K11D12.7	K11D12.7	-1	-1	Y	HSF-1	3	TTCYAGAA	TTCCAGAA	310	317	13.9758	1.79e-05	0.246
WBGene00019647	K11D12.7	K11D12.7	-1	1	N	HSF-1	4	TTCTRGAA	TTCTGGAA	310	317	13.9758	1.79e-05	0.242
WBGene00019657	K11G12.6	K11G12.6	-1	-1	Y	CEH-58	1	NNTAATTRNN	AGTAATTGGC	226	235	10.2139	8.54e-05	1
WBGene00019657	K11G12.6	K11G12.6	-1	1	N	CEH-58	2	NNYAATTANN	GCCAATTACT	226	235	10.2139	8.54e-05	1
WBGene00019680	K12H4.5	K12H4.5	1	-1	N	CEH-58	1	NNTAATTRNN	CGTAATTGTC	401	410	10.2139	8.54e-05	1
WBGene00019680	K12H4.5	K12H4.5	1	1	Y	CEH-58	2	NNYAATTANN	GACAATTACG	401	410	10.2139	8.54e-05	1
WBGene00019727	M02D8.1	zig-12	1	1	Y	HSF-1	3	TTCYAGAA	TTCAAGAA	780	787	9.44242	7.93e-05	0.264
WBGene00019727	M02D8.1	zig-12	1	-1	N	HSF-1	4	TTCTRGAA	TTCTTGAA	780	787	9.44242	7.93e-05	0.261
WBGene00019730	M02D8.4	asns-2	-1	1	N	HSF-1	3	TTCYAGAA	TTCAAGAA	643	650	9.44242	7.93e-05	0.264
WBGene00019730	M02D8.4	asns-2	-1	-1	Y	HSF-1	4	TTCTRGAA	TTCTTGAA	643	650	9.44242	7.93e-05	0.261
WBGene00019738	M02F4.7	clec-265	1	1	Y	HSF-1	3	TTCYAGAA	TTCAAGAA	892	899	9.44242	7.93e-05	0.264
WBGene00019738	M02F4.7	clec-265	1	-1	N	HSF-1	4	TTCTRGAA	TTCTTGAA	892	899	9.44242	7.93e-05	0.261
WBGene00019760	M03F4.7	calu-1	-1	1	N	HSF-1	3	TTCYAGAA	TTCGAGAA	73	80	9.44242	7.93e-05	0.264
WBGene00019760	M03F4.7	calu-1	-1	-1	Y	HSF-1	4	TTCTRGAA	TTCTCGAA	73	80	9.44242	7.93e-05	0.261
WBGene00019782	M60.7	M60.7	-1	-1	Y	HSF-1	3	TTCYAGAA	TTCGAGAA	389	396	9.44242	7.93e-05	0.264
WBGene00019782	M60.7	M60.7	-1	1	N	HSF-1	4	TTCTRGAA	TTCTCGAA	389	396	9.44242	7.93e-05	0.261
WBGene00019826	R02E4.1	R02E4.1	-1	-1	Y	HSF-1	3	TTCYAGAA	TTCAAGAA	623	630	9.44242	7.93e-05	0.264
WBGene00019826	R02E4.1	R02E4.1	-1	1	N	HSF-1	4	TTCTRGAA	TTCTTGAA	623	630	9.44242	7.93e-05	0.261
WBGene00019888	R05F9.1	btbd-10	1	-1	N	HSF-1	3	TTCYAGAA	TTCCAGAA	329	336	13.9758	1.79e-05	0.246
WBGene00019888	R05F9.1	btbd-10	1	1	Y	HSF-1	4	TTCTRGAA	TTCTGGAA	329	336	13.9758	1.79e-05	0.242
WBGene00019893	R05F9.10	sgt-1	-1	1	N	HSF-1	3	TTCYAGAA	TTCCAGAA	454	461	13.9758	1.79e-05	0.246
WBGene00019893	R05F9.10	sgt-1	-1	-1	Y	HSF-1	3	TTCYAGAA	TTCAAGAA	876	883	9.44242	7.93e-05	0.264
WBGene00019893	R05F9.10	sgt-1	-1	-1	Y	HSF-1	4	TTCTRGAA	TTCTGGAA	454	461	13.9758	1.79e-05	0.242
WBGene00019893	R05F9.10	sgt-1	-1	1	N	HSF-1	4	TTCTRGAA	TTCTTGAA	876	883	9.44242	7.93e-05	0.261
WBGene00019907	R05H11.1	R05H11.1	1	-1	N	CEH-58	1	NNTAATTRNN	CCTAATTGGC	33	42	10.474	1.45e-05	1
WBGene00019907	R05H11.1	R05H11.1	1	1	Y	CEH-58	2	NNYAATTANN	GCCAATTAGG	33	42	10.474	1.45e-05	1
WBGene00019925	R07C3.9	fbxc-31	1	1	Y	HSF-1	3	TTCYAGAA	TTCTAGAA	35	42	13.7091	3.96e-05	0.255
WBGene00019925	R07C3.9	fbxc-31	1	-1	N	HSF-1	3	TTCYAGAA	TTCTAGAA	35	42	13.7091	3.96e-05	0.255
WBGene00019925	R07C3.9	fbxc-31	1	1	Y	HSF-1	4	TTCTRGAA	TTCTAGAA	35	42	13.7091	3.96e-05	0.252
WBGene00019925	R07C3.9	fbxc-31	1	-1	N	HSF-1	4	TTCTRGAA	TTCTAGAA	35	42	13.7091	3.96e-05	0.252
WBGene00019937	R07E4.3	R07E4.3	1	1	Y	HSF-1	3	TTCYAGAA	TTCGAGAA	59	66	9.44242	7.93e-05	0.264
WBGene00019937	R07E4.3	R07E4.3	1	-1	N	HSF-1	4	TTCTRGAA	TTCTCGAA	59	66	9.44242	7.93e-05	0.261
WBGene00019982	R09E12.2	srbc-58	1	1	Y	HSF-1	3	TTCYAGAA	TTCAAGAA	155	162	9.44242	7.93e-05	0.264
WBGene00019982	R09E12.2	srbc-58	1	-1	N	HSF-1	4	TTCTRGAA	TTCTTGAA	155	162	9.44242	7.93e-05	0.261
WBGene00019983	R09E12.3	sti-1	1	-1	N	HSF-1	3	TTCYAGAA	TTCGAGAA	970	977	9.44242	7.93e-05	0.264
WBGene00019983	R09E12.3	sti-1	1	1	Y	HSF-1	4	TTCTRGAA	TTCTCGAA	970	977	9.44242	7.93e-05	0.261
WBGene00020007	R11F4.1	R11F4.1	1	1	Y	HSF-1	3	TTCYAGAA	TTCTAGAA	715	722	13.7091	3.96e-05	0.255
WBGene00020007	R11F4.1	R11F4.1	1	-1	N	HSF-1	3	TTCYAGAA	TTCTAGAA	715	722	13.7091	3.96e-05	0.255
WBGene00020007	R11F4.1	R11F4.1	1	1	Y	HSF-1	4	TTCTRGAA	TTCTAGAA	715	722	13.7091	3.96e-05	0.252
WBGene00020007	R11F4.1	R11F4.1	1	-1	N	HSF-1	4	TTCTRGAA	TTCTAGAA	715	722	13.7091	3.96e-05	0.252
WBGene00020185	T03F1.3	pgk-1	1	1	Y	HSF-1	3	TTCYAGAA	TTCTAGAA	683	690	13.7091	3.96e-05	0.255
WBGene00020185	T03F1.3	pgk-1	1	-1	N	HSF-1	3	TTCYAGAA	TTCTAGAA	683	690	13.7091	3.96e-05	0.255
WBGene00020185	T03F1.3	pgk-1	1	1	Y	HSF-1	4	TTCTRGAA	TTCTAGAA	683	690	13.7091	3.96e-05	0.252
WBGene00020185	T03F1.3	pgk-1	1	-1	N	HSF-1	4	TTCTRGAA	TTCTAGAA	683	690	13.7091	3.96e-05	0.252
WBGene00020195	T03G6.3	T03G6.3	-1	-1	Y	CEH-58	1	NNTAATTRNN	GTTAATTGGG	436	445	10.2139	8.54e-05	1
WBGene00020195	T03G6.3	T03G6.3	-1	1	N	CEH-58	2	NNYAATTANN	CCCAATTAAC	436	445	10.2139	8.54e-05	1
WBGene00020200	T04A6.1	T04A6.1	1	1	Y	HSF-1	3	TTCYAGAA	TTCCAGAA	343	350	13.9758	1.79e-05	0.246
WBGene00020200	T04A6.1	T04A6.1	1	-1	N	HSF-1	3	TTCYAGAA	TTCAAGAA	384	391	9.44242	7.93e-05	0.264
WBGene00020200	T04A6.1	T04A6.1	1	-1	N	HSF-1	4	TTCTRGAA	TTCTGGAA	343	350	13.9758	1.79e-05	0.242
WBGene00020200	T04A6.1	T04A6.1	1	1	Y	HSF-1	4	TTCTRGAA	TTCTTGAA	384	391	9.44242	7.93e-05	0.261
WBGene00020230	T05A8.4	nep-2	-1	1	N	HSF-1	3	TTCYAGAA	TTCCAGAA	728	735	13.9758	1.79e-05	0.246
WBGene00020230	T05A8.4	nep-2	-1	-1	Y	HSF-1	3	TTCYAGAA	TTCAAGAA	532	539	9.44242	7.93e-05	0.264
WBGene00020230	T05A8.4	nep-2	-1	-1	Y	HSF-1	3	TTCYAGAA	TTCGAGAA	635	642	9.44242	7.93e-05	0.264
WBGene00020230	T05A8.4	nep-2	-1	-1	Y	HSF-1	4	TTCTRGAA	TTCTGGAA	728	735	13.9758	1.79e-05	0.242
WBGene00020230	T05A8.4	nep-2	-1	1	N	HSF-1	4	TTCTRGAA	TTCTTGAA	532	539	9.44242	7.93e-05	0.261
WBGene00020230	T05A8.4	nep-2	-1	1	N	HSF-1	4	TTCTRGAA	TTCTCGAA	635	642	9.44242	7.93e-05	0.261
WBGene00020236	T05B4.1	lgc-1	1	1	Y	HSF-1	3	TTCYAGAA	TTCAAGAA	330	337	9.44242	7.93e-05	0.264
WBGene00020236	T05B4.1	lgc-1	1	-1	N	HSF-1	4	TTCTRGAA	TTCTTGAA	330	337	9.44242	7.93e-05	0.261
WBGene00020275	T05H4.12	atp-4	-1	1	N	HSF-1	3	TTCYAGAA	TTCTAGAA	163	170	13.7091	3.96e-05	0.255
WBGene00020275	T05H4.12	atp-4	-1	-1	Y	HSF-1	3	TTCYAGAA	TTCTAGAA	163	170	13.7091	3.96e-05	0.255
WBGene00020275	T05H4.12	atp-4	-1	1	N	HSF-1	4	TTCTRGAA	TTCTAGAA	163	170	13.7091	3.96e-05	0.252
WBGene00020275	T05H4.12	atp-4	-1	-1	Y	HSF-1	4	TTCTRGAA	TTCTAGAA	163	170	13.7091	3.96e-05	0.252
WBGene00020326	T07H3.3	math-38	-1	-1	Y	HSF-1	3	TTCYAGAA	TTCCAGAA	767	774	13.9758	1.79e-05	0.246
WBGene00020326	T07H3.3	math-38	-1	1	N	HSF-1	3	TTCYAGAA	TTCGAGAA	154	161	9.44242	7.93e-05	0.264
WBGene00020326	T07H3.3	math-38	-1	1	N	HSF-1	4	TTCTRGAA	TTCTGGAA	767	774	13.9758	1.79e-05	0.242
WBGene00020326	T07H3.3	math-38	-1	-1	Y	HSF-1	4	TTCTRGAA	TTCTCGAA	154	161	9.44242	7.93e-05	0.261
WBGene00020351	T08B6.1	T08B6.1	-1	1	N	HSF-1	3	TTCYAGAA	TTCTAGAA	690	697	13.7091	3.96e-05	0.255
WBGene00020351	T08B6.1	T08B6.1	-1	-1	Y	HSF-1	3	TTCYAGAA	TTCTAGAA	690	697	13.7091	3.96e-05	0.255
WBGene00020351	T08B6.1	T08B6.1	-1	-1	Y	HSF-1	3	TTCYAGAA	TTCAAGAA	678	685	9.44242	7.93e-05	0.264
WBGene00020351	T08B6.1	T08B6.1	-1	1	N	HSF-1	4	TTCTRGAA	TTCTAGAA	690	697	13.7091	3.96e-05	0.252
WBGene00020351	T08B6.1	T08B6.1	-1	-1	Y	HSF-1	4	TTCTRGAA	TTCTAGAA	690	697	13.7091	3.96e-05	0.252
WBGene00020351	T08B6.1	T08B6.1	-1	1	N	HSF-1	4	TTCTRGAA	TTCTTGAA	678	685	9.44242	7.93e-05	0.261
WBGene00020366	T08G2.3	acdh-10	-1	1	N	CEH-58	1	NNTAATTRNN	GCTAATTGCC	471	480	10.474	1.45e-05	1
WBGene00020366	T08G2.3	acdh-10	-1	-1	Y	CEH-58	2	NNYAATTANN	GGCAATTAGC	471	480	10.474	1.45e-05	1
WBGene00020373	T09A12.2	gpx-6	1	1	Y	HSF-1	3	TTCYAGAA	TTCAAGAA	33	40	9.44242	7.93e-05	0.264
WBGene00020373	T09A12.2	gpx-6	1	-1	N	HSF-1	4	TTCTRGAA	TTCTTGAA	33	40	9.44242	7.93e-05	0.261
WBGene00020382	T09B4.8	T09B4.8	-1	-1	Y	HSF-1	3	TTCYAGAA	TTCCAGAA	252	259	13.9758	1.79e-05	0.246
WBGene00020382	T09B4.8	T09B4.8	-1	1	N	HSF-1	4	TTCTRGAA	TTCTGGAA	252	259	13.9758	1.79e-05	0.242
WBGene00020391	T10B5.5	cct-7	1	1	Y	HSF-1	3	TTCYAGAA	TTCTAGAA	199	206	13.7091	3.96e-05	0.255
WBGene00020391	T10B5.5	cct-7	1	-1	N	HSF-1	3	TTCYAGAA	TTCTAGAA	199	206	13.7091	3.96e-05	0.255
WBGene00020391	T10B5.5	cct-7	1	1	Y	HSF-1	3	TTCYAGAA	TTCGAGAA	787	794	9.44242	7.93e-05	0.264
WBGene00020391	T10B5.5	cct-7	1	1	Y	HSF-1	4	TTCTRGAA	TTCTAGAA	199	206	13.7091	3.96e-05	0.252
WBGene00020391	T10B5.5	cct-7	1	-1	N	HSF-1	4	TTCTRGAA	TTCTAGAA	199	206	13.7091	3.96e-05	0.252
WBGene00020391	T10B5.5	cct-7	1	-1	N	HSF-1	4	TTCTRGAA	TTCTCGAA	787	794	9.44242	7.93e-05	0.261
WBGene00020439	T12A2.5	T12A2.5	-1	1	N	HSF-1	3	TTCYAGAA	TTCCAGAA	850	857	13.9758	1.79e-05	0.246
WBGene00020439	T12A2.5	T12A2.5	-1	-1	Y	HSF-1	4	TTCTRGAA	TTCTGGAA	850	857	13.9758	1.79e-05	0.242
WBGene00020443	T12A2.15	esyt-2	-1	-1	Y	HSF-1	3	TTCYAGAA	TTCGAGAA	247	254	9.44242	7.93e-05	0.264
WBGene00020443	T12A2.15	esyt-2	-1	1	N	HSF-1	4	TTCTRGAA	TTCTCGAA	247	254	9.44242	7.93e-05	0.261
WBGene00020543	T17A3.6	fbxb-83	-1	1	N	CEH-58	1	NNTAATTRNN	GCTAATTGTC	279	288	10.2139	8.54e-05	1
WBGene00020543	T17A3.6	fbxb-83	-1	-1	Y	CEH-58	2	NNYAATTANN	GACAATTAGC	279	288	10.2139	8.54e-05	1
WBGene00020543	T17A3.6	fbxb-83	-1	-1	Y	HSF-1	3	TTCYAGAA	TTCAAGAA	163	170	9.44242	7.93e-05	0.264
WBGene00020543	T17A3.6	fbxb-83	-1	1	N	HSF-1	4	TTCTRGAA	TTCTTGAA	163	170	9.44242	7.93e-05	0.261
WBGene00020608	T20D4.2	srab-22	1	1	Y	HSF-1	3	TTCYAGAA	TTCAAGAA	349	356	9.44242	7.93e-05	0.264
WBGene00020608	T20D4.2	srab-22	1	-1	N	HSF-1	4	TTCTRGAA	TTCTTGAA	349	356	9.44242	7.93e-05	0.261
WBGene00020616	T20D4.10	T20D4.10	1	-1	N	HSF-1	3	TTCYAGAA	TTCCAGAA	684	691	13.9758	1.79e-05	0.246
WBGene00020616	T20D4.10	T20D4.10	1	1	Y	HSF-1	4	TTCTRGAA	TTCTGGAA	684	691	13.9758	1.79e-05	0.242
WBGene00020618	T20D4.12	T20D4.12	1	1	Y	HSF-1	3	TTCYAGAA	TTCGAGAA	36	43	9.44242	7.93e-05	0.264
WBGene00020618	T20D4.12	T20D4.12	1	-1	N	HSF-1	4	TTCTRGAA	TTCTCGAA	36	43	9.44242	7.93e-05	0.261
WBGene00020665	T22B2.1	T22B2.1	1	1	Y	CEH-58	1	NNTAATTRNN	GGTAATTGGG	838	847	10.474	1.45e-05	1
WBGene00020665	T22B2.1	T22B2.1	1	-1	N	CEH-58	2	NNYAATTANN	CCCAATTACC	838	847	10.474	1.45e-05	1
WBGene00020665	T22B2.1	T22B2.1	1	-1	N	HSF-1	3	TTCYAGAA	TTCAAGAA	383	390	9.44242	7.93e-05	0.264
WBGene00020665	T22B2.1	T22B2.1	1	1	Y	HSF-1	4	TTCTRGAA	TTCTTGAA	383	390	9.44242	7.93e-05	0.261
WBGene00020696	T22F3.3	pygl-1	1	1	Y	HSF-1	3	TTCYAGAA	TTCCAGAA	184	191	13.9758	1.79e-05	0.246
WBGene00020696	T22F3.3	pygl-1	1	-1	N	HSF-1	4	TTCTRGAA	TTCTGGAA	184	191	13.9758	1.79e-05	0.242
WBGene00020701	T22F7.1	T22F7.1	1	-1	N	HSF-1	3	TTCYAGAA	TTCAAGAA	160	167	9.44242	7.93e-05	0.264
WBGene00020701	T22F7.1	T22F7.1	1	1	Y	HSF-1	4	TTCTRGAA	TTCTTGAA	160	167	9.44242	7.93e-05	0.261
WBGene00020741	T23F4.3	dlhd-1	-1	-1	Y	HSF-1	3	TTCYAGAA	TTCCAGAA	141	148	13.9758	1.79e-05	0.246
WBGene00020741	T23F4.3	dlhd-1	-1	1	N	HSF-1	4	TTCTRGAA	TTCTGGAA	141	148	13.9758	1.79e-05	0.242
WBGene00020808	T25F10.6	clik-1	-1	-1	Y	CEH-58	1	NNTAATTRNN	CGTAATTGAG	635	644	10.2139	8.54e-05	1
WBGene00020808	T25F10.6	clik-1	-1	1	N	CEH-58	2	NNYAATTANN	CTCAATTACG	635	644	10.2139	8.54e-05	1
WBGene00020836	T27A1.4	lgc-34	1	1	Y	HSF-1	3	TTCYAGAA	TTCTAGAA	766	773	13.7091	3.96e-05	0.255
WBGene00020836	T27A1.4	lgc-34	1	-1	N	HSF-1	3	TTCYAGAA	TTCTAGAA	766	773	13.7091	3.96e-05	0.255
WBGene00020836	T27A1.4	lgc-34	1	1	Y	HSF-1	4	TTCTRGAA	TTCTAGAA	766	773	13.7091	3.96e-05	0.252
WBGene00020836	T27A1.4	lgc-34	1	-1	N	HSF-1	4	TTCTRGAA	TTCTAGAA	766	773	13.7091	3.96e-05	0.252
WBGene00020880	T28A11.18	T28A11.18	-1	-1	Y	HSF-1	3	TTCYAGAA	TTCCAGAA	675	682	13.9758	1.79e-05	0.246
WBGene00020880	T28A11.18	T28A11.18	-1	1	N	HSF-1	4	TTCTRGAA	TTCTGGAA	675	682	13.9758	1.79e-05	0.242
WBGene00020881	T28A11.19	T28A11.19	-1	1	N	CEH-58	1	NNTAATTRNN	GGTAATTGCG	608	617	10.474	1.45e-05	1
WBGene00020881	T28A11.19	T28A11.19	-1	-1	Y	CEH-58	2	NNYAATTANN	CGCAATTACC	608	617	10.474	1.45e-05	1
WBGene00020882	T28A11.20	T28A11.20	-1	-1	Y	HSF-1	3	TTCYAGAA	TTCGAGAA	37	44	9.44242	7.93e-05	0.264
WBGene00020882	T28A11.20	T28A11.20	-1	1	N	HSF-1	4	TTCTRGAA	TTCTCGAA	37	44	9.44242	7.93e-05	0.261
WBGene00020886	T28B4.3	ttr-6	-1	-1	Y	HSF-1	3	TTCYAGAA	TTCCAGAA	539	546	13.9758	1.79e-05	0.246
WBGene00020886	T28B4.3	ttr-6	-1	1	N	HSF-1	4	TTCTRGAA	TTCTGGAA	539	546	13.9758	1.79e-05	0.242
WBGene00020895	T28D9.3	plpp-1.2	1	1	Y	HSF-1	3	TTCYAGAA	TTCAAGAA	813	820	9.44242	7.93e-05	0.264
WBGene00020895	T28D9.3	plpp-1.2	1	-1	N	HSF-1	4	TTCTRGAA	TTCTTGAA	813	820	9.44242	7.93e-05	0.261
WBGene00020897	T28D9.7	del-10	-1	1	N	HSF-1	3	TTCYAGAA	TTCAAGAA	75	82	9.44242	7.93e-05	0.264
WBGene00020897	T28D9.7	del-10	-1	-1	Y	HSF-1	4	TTCTRGAA	TTCTTGAA	75	82	9.44242	7.93e-05	0.261
WBGene00020898	T28D9.9	lido-16	-1	1	N	HSF-1	3	TTCYAGAA	TTCGAGAA	391	398	9.44242	7.93e-05	0.264
WBGene00020898	T28D9.9	lido-16	-1	-1	Y	HSF-1	3	TTCYAGAA	TTCAAGAA	682	689	9.44242	7.93e-05	0.264
WBGene00020898	T28D9.9	lido-16	-1	-1	Y	HSF-1	4	TTCTRGAA	TTCTCGAA	391	398	9.44242	7.93e-05	0.261
WBGene00020898	T28D9.9	lido-16	-1	1	N	HSF-1	4	TTCTRGAA	TTCTTGAA	682	689	9.44242	7.93e-05	0.261
WBGene00020915	W01B11.3	nol-58	1	1	Y	HSF-1	3	TTCYAGAA	TTCTAGAA	240	247	13.7091	3.96e-05	0.255
WBGene00020915	W01B11.3	nol-58	1	-1	N	HSF-1	3	TTCYAGAA	TTCTAGAA	240	247	13.7091	3.96e-05	0.255
WBGene00020915	W01B11.3	nol-58	1	1	Y	HSF-1	4	TTCTRGAA	TTCTAGAA	240	247	13.7091	3.96e-05	0.252
WBGene00020915	W01B11.3	nol-58	1	-1	N	HSF-1	4	TTCTRGAA	TTCTAGAA	240	247	13.7091	3.96e-05	0.252
WBGene00020950	W02F12.5	dlst-1	-1	-1	Y	HSF-1	3	TTCYAGAA	TTCGAGAA	896	903	9.44242	7.93e-05	0.264
WBGene00020950	W02F12.5	dlst-1	-1	1	N	HSF-1	4	TTCTRGAA	TTCTCGAA	896	903	9.44242	7.93e-05	0.261
WBGene00021002	W03F9.4	W03F9.4	-1	1	N	HSF-1	3	TTCYAGAA	TTCAAGAA	727	734	9.44242	7.93e-05	0.264
WBGene00021002	W03F9.4	W03F9.4	-1	-1	Y	HSF-1	4	TTCTRGAA	TTCTTGAA	727	734	9.44242	7.93e-05	0.261
WBGene00021020	W04B5.3	W04B5.3	1	-1	N	CEH-58	1	NNTAATTRNN	TGTAATTGCG	803	812	10.2139	8.54e-05	1
WBGene00021020	W04B5.3	W04B5.3	1	1	Y	CEH-58	2	NNYAATTANN	CGCAATTACA	803	812	10.2139	8.54e-05	1
WBGene00021020	W04B5.3	W04B5.3	1	1	Y	HSF-1	3	TTCYAGAA	TTCTAGAA	228	235	13.7091	3.96e-05	0.255
WBGene00021020	W04B5.3	W04B5.3	1	-1	N	HSF-1	3	TTCYAGAA	TTCTAGAA	228	235	13.7091	3.96e-05	0.255
WBGene00021020	W04B5.3	W04B5.3	1	1	Y	HSF-1	4	TTCTRGAA	TTCTAGAA	228	235	13.7091	3.96e-05	0.252
WBGene00021020	W04B5.3	W04B5.3	1	-1	N	HSF-1	4	TTCTRGAA	TTCTAGAA	228	235	13.7091	3.96e-05	0.252
WBGene00021026	W04C9.4	W04C9.4	1	-1	N	HSF-1	3	TTCYAGAA	TTCAAGAA	665	672	9.44242	7.93e-05	0.264
WBGene00021026	W04C9.4	W04C9.4	1	-1	N	HSF-1	3	TTCYAGAA	TTCAAGAA	986	993	9.44242	7.93e-05	0.264
WBGene00021026	W04C9.4	W04C9.4	1	1	Y	HSF-1	4	TTCTRGAA	TTCTTGAA	665	672	9.44242	7.93e-05	0.261
WBGene00021026	W04C9.4	W04C9.4	1	1	Y	HSF-1	4	TTCTRGAA	TTCTTGAA	986	993	9.44242	7.93e-05	0.261
WBGene00021036	W05F2.4	W05F2.4	-1	1	N	HSF-1	3	TTCYAGAA	TTCTAGAA	469	476	13.7091	3.96e-05	0.255
WBGene00021036	W05F2.4	W05F2.4	-1	-1	Y	HSF-1	3	TTCYAGAA	TTCTAGAA	469	476	13.7091	3.96e-05	0.255
WBGene00021036	W05F2.4	W05F2.4	-1	1	N	HSF-1	4	TTCTRGAA	TTCTAGAA	469	476	13.7091	3.96e-05	0.252
WBGene00021036	W05F2.4	W05F2.4	-1	-1	Y	HSF-1	4	TTCTRGAA	TTCTAGAA	469	476	13.7091	3.96e-05	0.252
WBGene00021079	W08A12.2	W08A12.2	-1	-1	Y	CEH-58	1	NNTAATTRNN	GATAATTGCG	36	45	10.2139	8.54e-05	1
WBGene00021079	W08A12.2	W08A12.2	-1	1	N	CEH-58	2	NNYAATTANN	CGCAATTATC	36	45	10.2139	8.54e-05	1
WBGene00021079	W08A12.2	W08A12.2	-1	1	N	HSF-1	3	TTCYAGAA	TTCCAGAA	457	464	13.9758	1.79e-05	0.246
WBGene00021079	W08A12.2	W08A12.2	-1	-1	Y	HSF-1	4	TTCTRGAA	TTCTGGAA	457	464	13.9758	1.79e-05	0.242
WBGene00021161	Y4C6B.7	Y4C6B.7	-1	1	N	HSF-1	3	TTCYAGAA	TTCAAGAA	180	187	9.44242	7.93e-05	0.264
WBGene00021161	Y4C6B.7	Y4C6B.7	-1	-1	Y	HSF-1	4	TTCTRGAA	TTCTTGAA	180	187	9.44242	7.93e-05	0.261
WBGene00021175	Y8G1A.1	math-46	1	-1	N	HSF-1	3	TTCYAGAA	TTCCAGAA	717	724	13.9758	1.79e-05	0.246
WBGene00021175	Y8G1A.1	math-46	1	1	Y	HSF-1	4	TTCTRGAA	TTCTGGAA	717	724	13.9758	1.79e-05	0.242
WBGene00021176	Y9C9A.1	txt-3	1	1	Y	HSF-1	3	TTCYAGAA	TTCAAGAA	674	681	9.44242	7.93e-05	0.264
WBGene00021176	Y9C9A.1	txt-3	1	-1	N	HSF-1	4	TTCTRGAA	TTCTTGAA	674	681	9.44242	7.93e-05	0.261
WBGene00021248	Y22D7AL.10	Y22D7AL.10	-1	-1	Y	HSF-1	3	TTCYAGAA	TTCGAGAA	873	880	9.44242	7.93e-05	0.264
WBGene00021248	Y22D7AL.10	Y22D7AL.10	-1	1	N	HSF-1	4	TTCTRGAA	TTCTCGAA	873	880	9.44242	7.93e-05	0.261
WBGene00021291	Y25C1A.4	clec-121	1	1	Y	CEH-58	1	NNTAATTRNN	GCTAATTGCC	221	230	10.474	1.45e-05	1
WBGene00021291	Y25C1A.4	clec-121	1	-1	N	CEH-58	2	NNYAATTANN	GGCAATTAGC	221	230	10.474	1.45e-05	1
WBGene00021291	Y25C1A.4	clec-121	1	-1	N	HSF-1	3	TTCYAGAA	TTCCAGAA	480	487	13.9758	1.79e-05	0.246
WBGene00021291	Y25C1A.4	clec-121	1	-1	N	HSF-1	3	TTCYAGAA	TTCCAGAA	515	522	13.9758	1.79e-05	0.246
WBGene00021291	Y25C1A.4	clec-121	1	1	Y	HSF-1	4	TTCTRGAA	TTCTGGAA	480	487	13.9758	1.79e-05	0.242
WBGene00021291	Y25C1A.4	clec-121	1	1	Y	HSF-1	4	TTCTRGAA	TTCTGGAA	515	522	13.9758	1.79e-05	0.242
WBGene00021323	Y34B4A.7	Y34B4A.7	1	1	Y	HSF-1	3	TTCYAGAA	TTCGAGAA	296	303	9.44242	7.93e-05	0.264
WBGene00021323	Y34B4A.7	Y34B4A.7	1	-1	N	HSF-1	4	TTCTRGAA	TTCTCGAA	296	303	9.44242	7.93e-05	0.261
WBGene00021370	Y37E11AR.3	nape-2	-1	-1	Y	HSF-1	3	TTCYAGAA	TTCAAGAA	991	998	9.44242	7.93e-05	0.264
WBGene00021370	Y37E11AR.3	nape-2	-1	1	N	HSF-1	4	TTCTRGAA	TTCTTGAA	991	998	9.44242	7.93e-05	0.261
WBGene00021504	Y41D4A.1	Y41D4A.1	1	1	Y	CEH-58	1	NNTAATTRNN	CATAATTGCG	901	910	10.2139	8.54e-05	1
WBGene00021504	Y41D4A.1	Y41D4A.1	1	-1	N	CEH-58	2	NNYAATTANN	CGCAATTATG	901	910	10.2139	8.54e-05	1
WBGene00021542	Y43B11AL.1	Y43B11AL.1	1	1	Y	HSF-1	3	TTCYAGAA	TTCAAGAA	180	187	9.44242	7.93e-05	0.264
WBGene00021542	Y43B11AL.1	Y43B11AL.1	1	-1	N	HSF-1	4	TTCTRGAA	TTCTTGAA	180	187	9.44242	7.93e-05	0.261
WBGene00021545	Y43H11AL.1	Y43H11AL.1	-1	-1	Y	HSF-1	3	TTCYAGAA	TTCAAGAA	874	881	9.44242	7.93e-05	0.264
WBGene00021545	Y43H11AL.1	Y43H11AL.1	-1	1	N	HSF-1	4	TTCTRGAA	TTCTTGAA	874	881	9.44242	7.93e-05	0.261
WBGene00021558	Y45G5AM.6	Y45G5AM.6	-1	-1	Y	HSF-1	3	TTCYAGAA	TTCGAGAA	736	743	9.44242	7.93e-05	0.264
WBGene00021558	Y45G5AM.6	Y45G5AM.6	-1	1	N	HSF-1	4	TTCTRGAA	TTCTCGAA	736	743	9.44242	7.93e-05	0.261
WBGene00021590	Y46D2A.2	Y46D2A.2	-1	-1	Y	HSF-1	3	TTCYAGAA	TTCCAGAA	760	767	13.9758	1.79e-05	0.246
WBGene00021590	Y46D2A.2	Y46D2A.2	-1	1	N	HSF-1	3	TTCYAGAA	TTCTAGAA	786	793	13.7091	3.96e-05	0.255
WBGene00021590	Y46D2A.2	Y46D2A.2	-1	-1	Y	HSF-1	3	TTCYAGAA	TTCTAGAA	786	793	13.7091	3.96e-05	0.255
WBGene00021590	Y46D2A.2	Y46D2A.2	-1	1	N	HSF-1	4	TTCTRGAA	TTCTGGAA	760	767	13.9758	1.79e-05	0.242
WBGene00021590	Y46D2A.2	Y46D2A.2	-1	1	N	HSF-1	4	TTCTRGAA	TTCTAGAA	786	793	13.7091	3.96e-05	0.252
WBGene00021590	Y46D2A.2	Y46D2A.2	-1	-1	Y	HSF-1	4	TTCTRGAA	TTCTAGAA	786	793	13.7091	3.96e-05	0.252
WBGene00021711	Y49F6A.1	wago-11	1	1	Y	HSF-1	3	TTCYAGAA	TTCTAGAA	457	464	13.7091	3.96e-05	0.255
WBGene00021711	Y49F6A.1	wago-11	1	-1	N	HSF-1	3	TTCYAGAA	TTCTAGAA	457	464	13.7091	3.96e-05	0.255
WBGene00021711	Y49F6A.1	wago-11	1	-1	N	HSF-1	3	TTCYAGAA	TTCAAGAA	203	210	9.44242	7.93e-05	0.264
WBGene00021711	Y49F6A.1	wago-11	1	1	Y	HSF-1	4	TTCTRGAA	TTCTAGAA	457	464	13.7091	3.96e-05	0.252
WBGene00021711	Y49F6A.1	wago-11	1	-1	N	HSF-1	4	TTCTRGAA	TTCTAGAA	457	464	13.7091	3.96e-05	0.252
WBGene00021711	Y49F6A.1	wago-11	1	1	Y	HSF-1	4	TTCTRGAA	TTCTTGAA	203	210	9.44242	7.93e-05	0.261
WBGene00021798	Y52E8A.6	Y52E8A.6	-1	-1	Y	HSF-1	3	TTCYAGAA	TTCGAGAA	724	731	9.44242	7.93e-05	0.264
WBGene00021798	Y52E8A.6	Y52E8A.6	-1	1	N	HSF-1	4	TTCTRGAA	TTCTCGAA	724	731	9.44242	7.93e-05	0.261
WBGene00021800	Y53G8AL.2	nduf-9	-1	-1	Y	HSF-1	3	TTCYAGAA	TTCAAGAA	556	563	9.44242	7.93e-05	0.264
WBGene00021800	Y53G8AL.2	nduf-9	-1	1	N	HSF-1	4	TTCTRGAA	TTCTTGAA	556	563	9.44242	7.93e-05	0.261
WBGene00021818	Y53G8B.2	Y53G8B.2	-1	-1	Y	HSF-1	3	TTCYAGAA	TTCAAGAA	691	698	9.44242	7.93e-05	0.264
WBGene00021818	Y53G8B.2	Y53G8B.2	-1	-1	Y	HSF-1	3	TTCYAGAA	TTCAAGAA	721	728	9.44242	7.93e-05	0.264
WBGene00021818	Y53G8B.2	Y53G8B.2	-1	1	N	HSF-1	4	TTCTRGAA	TTCTTGAA	691	698	9.44242	7.93e-05	0.261
WBGene00021818	Y53G8B.2	Y53G8B.2	-1	1	N	HSF-1	4	TTCTRGAA	TTCTTGAA	721	728	9.44242	7.93e-05	0.261
WBGene00021839	Y54E10BL.5	nduf-5	-1	1	N	HSF-1	3	TTCYAGAA	TTCTAGAA	181	188	13.7091	3.96e-05	0.255
WBGene00021839	Y54E10BL.5	nduf-5	-1	-1	Y	HSF-1	3	TTCYAGAA	TTCTAGAA	181	188	13.7091	3.96e-05	0.255
WBGene00021839	Y54E10BL.5	nduf-5	-1	1	N	HSF-1	4	TTCTRGAA	TTCTAGAA	181	188	13.7091	3.96e-05	0.252
WBGene00021839	Y54E10BL.5	nduf-5	-1	-1	Y	HSF-1	4	TTCTRGAA	TTCTAGAA	181	188	13.7091	3.96e-05	0.252
WBGene00021864	Y54F10BM.10	fbxa-1	-1	1	N	HSF-1	3	TTCYAGAA	TTCAAGAA	411	418	9.44242	7.93e-05	0.264
WBGene00021864	Y54F10BM.10	fbxa-1	-1	-1	Y	HSF-1	4	TTCTRGAA	TTCTTGAA	411	418	9.44242	7.93e-05	0.261
WBGene00021865	Y54F10BM.11	fbxa-66	-1	1	N	CEH-58	1	NNTAATTRNN	CGTAATTGTG	581	590	10.2139	8.54e-05	1
WBGene00021865	Y54F10BM.11	fbxa-66	-1	-1	Y	CEH-58	2	NNYAATTANN	CACAATTACG	581	590	10.2139	8.54e-05	1
WBGene00021865	Y54F10BM.11	fbxa-66	-1	1	N	HSF-1	3	TTCYAGAA	TTCAAGAA	638	645	9.44242	7.93e-05	0.264
WBGene00021865	Y54F10BM.11	fbxa-66	-1	-1	Y	HSF-1	4	TTCTRGAA	TTCTTGAA	638	645	9.44242	7.93e-05	0.261
WBGene00021871	Y54G2A.5	dml-1	1	1	Y	HSF-1	3	TTCYAGAA	TTCCAGAA	384	391	13.9758	1.79e-05	0.246
WBGene00021871	Y54G2A.5	dml-1	1	-1	N	HSF-1	4	TTCTRGAA	TTCTGGAA	384	391	13.9758	1.79e-05	0.242
WBGene00021918	Y55D5A.4	Y55D5A.4	-1	-1	Y	HSF-1	3	TTCYAGAA	TTCGAGAA	370	377	9.44242	7.93e-05	0.264
WBGene00021918	Y55D5A.4	Y55D5A.4	-1	1	N	HSF-1	4	TTCTRGAA	TTCTCGAA	370	377	9.44242	7.93e-05	0.261
WBGene00021943	Y55F3BR.6	Y55F3BR.6	-1	-1	Y	CEH-58	1	NNTAATTRNN	CATAATTGGC	151	160	10.2139	8.54e-05	1
WBGene00021943	Y55F3BR.6	Y55F3BR.6	-1	1	N	CEH-58	2	NNYAATTANN	GCCAATTATG	151	160	10.2139	8.54e-05	1
WBGene00022053	Y67D2.3	cisd-3.2	1	1	Y	HSF-1	3	TTCYAGAA	TTCAAGAA	498	505	9.44242	7.93e-05	0.264
WBGene00022053	Y67D2.3	cisd-3.2	1	-1	N	HSF-1	4	TTCTRGAA	TTCTTGAA	498	505	9.44242	7.93e-05	0.261
WBGene00022078	Y69A2AR.7	epg-9	1	-1	N	HSF-1	3	TTCYAGAA	TTCAAGAA	194	201	9.44242	7.93e-05	0.264
WBGene00022078	Y69A2AR.7	epg-9	1	1	Y	HSF-1	4	TTCTRGAA	TTCTTGAA	194	201	9.44242	7.93e-05	0.261
WBGene00022089	Y69A2AR.18	Y69A2AR.18	1	1	Y	HSF-1	3	TTCYAGAA	TTCAAGAA	943	950	9.44242	7.93e-05	0.264
WBGene00022089	Y69A2AR.18	Y69A2AR.18	1	-1	N	HSF-1	4	TTCTRGAA	TTCTTGAA	943	950	9.44242	7.93e-05	0.261
WBGene00022100	Y69A2AR.31	Y69A2AR.31	-1	-1	Y	HSF-1	3	TTCYAGAA	TTCGAGAA	851	858	9.44242	7.93e-05	0.264
WBGene00022100	Y69A2AR.31	Y69A2AR.31	-1	1	N	HSF-1	4	TTCTRGAA	TTCTCGAA	851	858	9.44242	7.93e-05	0.261
WBGene00022123	Y71F9AR.2	Y71F9AR.2	-1	-1	Y	HSF-1	3	TTCYAGAA	TTCGAGAA	612	619	9.44242	7.93e-05	0.264
WBGene00022123	Y71F9AR.2	Y71F9AR.2	-1	1	N	HSF-1	4	TTCTRGAA	TTCTCGAA	612	619	9.44242	7.93e-05	0.261
WBGene00022127	Y71F9B.3	yop-1	1	1	Y	HSF-1	3	TTCYAGAA	TTCAAGAA	602	609	9.44242	7.93e-05	0.264
WBGene00022127	Y71F9B.3	yop-1	1	-1	N	HSF-1	4	TTCTRGAA	TTCTTGAA	602	609	9.44242	7.93e-05	0.261
WBGene00022169	Y71H2AM.4	Y71H2AM.4	1	-1	N	HSF-1	3	TTCYAGAA	TTCCAGAA	96	103	13.9758	1.79e-05	0.246
WBGene00022169	Y71H2AM.4	Y71H2AM.4	1	1	Y	HSF-1	3	TTCYAGAA	TTCTAGAA	124	131	13.7091	3.96e-05	0.255
WBGene00022169	Y71H2AM.4	Y71H2AM.4	1	-1	N	HSF-1	3	TTCYAGAA	TTCTAGAA	124	131	13.7091	3.96e-05	0.255
WBGene00022169	Y71H2AM.4	Y71H2AM.4	1	1	Y	HSF-1	3	TTCYAGAA	TTCGAGAA	848	855	9.44242	7.93e-05	0.264
WBGene00022169	Y71H2AM.4	Y71H2AM.4	1	1	Y	HSF-1	4	TTCTRGAA	TTCTGGAA	96	103	13.9758	1.79e-05	0.242
WBGene00022169	Y71H2AM.4	Y71H2AM.4	1	1	Y	HSF-1	4	TTCTRGAA	TTCTAGAA	124	131	13.7091	3.96e-05	0.252
WBGene00022169	Y71H2AM.4	Y71H2AM.4	1	-1	N	HSF-1	4	TTCTRGAA	TTCTAGAA	124	131	13.7091	3.96e-05	0.252
WBGene00022169	Y71H2AM.4	Y71H2AM.4	1	-1	N	HSF-1	4	TTCTRGAA	TTCTCGAA	848	855	9.44242	7.93e-05	0.261
WBGene00022170	Y71H2AM.5	cox-6B	1	-1	N	HSF-1	3	TTCYAGAA	TTCAAGAA	820	827	9.44242	7.93e-05	0.264
WBGene00022170	Y71H2AM.5	cox-6B	1	1	Y	HSF-1	4	TTCTRGAA	TTCTTGAA	820	827	9.44242	7.93e-05	0.261
WBGene00022173	Y71H2AM.8	set-27	1	-1	N	HSF-1	3	TTCYAGAA	TTCCAGAA	359	366	13.9758	1.79e-05	0.246
WBGene00022173	Y71H2AM.8	set-27	1	1	Y	HSF-1	4	TTCTRGAA	TTCTGGAA	359	366	13.9758	1.79e-05	0.242
WBGene00022194	Y71H2B.4	Y71H2B.4	1	1	Y	HSF-1	3	TTCYAGAA	TTCCAGAA	245	252	13.9758	1.79e-05	0.246
WBGene00022194	Y71H2B.4	Y71H2B.4	1	-1	N	HSF-1	4	TTCTRGAA	TTCTGGAA	245	252	13.9758	1.79e-05	0.242
WBGene00022205	Y73B3A.3	Y73B3A.3	-1	1	N	HSF-1	3	TTCYAGAA	TTCTAGAA	628	635	13.7091	3.96e-05	0.255
WBGene00022205	Y73B3A.3	Y73B3A.3	-1	-1	Y	HSF-1	3	TTCYAGAA	TTCTAGAA	628	635	13.7091	3.96e-05	0.255
WBGene00022205	Y73B3A.3	Y73B3A.3	-1	1	N	HSF-1	3	TTCYAGAA	TTCGAGAA	446	453	9.44242	7.93e-05	0.264
WBGene00022205	Y73B3A.3	Y73B3A.3	-1	1	N	HSF-1	4	TTCTRGAA	TTCTAGAA	628	635	13.7091	3.96e-05	0.252
WBGene00022205	Y73B3A.3	Y73B3A.3	-1	-1	Y	HSF-1	4	TTCTRGAA	TTCTAGAA	628	635	13.7091	3.96e-05	0.252
WBGene00022205	Y73B3A.3	Y73B3A.3	-1	-1	Y	HSF-1	4	TTCTRGAA	TTCTCGAA	446	453	9.44242	7.93e-05	0.261
WBGene00022235	Y73B6BL.6	sqd-1	1	-1	N	HSF-1	3	TTCYAGAA	TTCGAGAA	929	936	9.44242	7.93e-05	0.264
WBGene00022235	Y73B6BL.6	sqd-1	1	1	Y	HSF-1	4	TTCTRGAA	TTCTCGAA	929	936	9.44242	7.93e-05	0.261
WBGene00022242	Y73B6BL.21	sfrp-1	-1	1	N	HSF-1	3	TTCYAGAA	TTCAAGAA	530	537	9.44242	7.93e-05	0.264
WBGene00022242	Y73B6BL.21	sfrp-1	-1	-1	Y	HSF-1	4	TTCTRGAA	TTCTTGAA	530	537	9.44242	7.93e-05	0.261
WBGene00022261	Y73C8C.2	clec-210	1	-1	N	HSF-1	3	TTCYAGAA	TTCAAGAA	672	679	9.44242	7.93e-05	0.264
WBGene00022261	Y73C8C.2	clec-210	1	1	Y	HSF-1	4	TTCTRGAA	TTCTTGAA	672	679	9.44242	7.93e-05	0.261
WBGene00022515	ZC64.2	ttr-48	-1	1	N	HSF-1	3	TTCYAGAA	TTCCAGAA	89	96	13.9758	1.79e-05	0.246
WBGene00022515	ZC64.2	ttr-48	-1	1	N	HSF-1	3	TTCYAGAA	TTCGAGAA	28	35	9.44242	7.93e-05	0.264
WBGene00022515	ZC64.2	ttr-48	-1	1	N	HSF-1	3	TTCYAGAA	TTCAAGAA	484	491	9.44242	7.93e-05	0.264
WBGene00022515	ZC64.2	ttr-48	-1	-1	Y	HSF-1	4	TTCTRGAA	TTCTGGAA	89	96	13.9758	1.79e-05	0.242
WBGene00022515	ZC64.2	ttr-48	-1	-1	Y	HSF-1	4	TTCTRGAA	TTCTCGAA	28	35	9.44242	7.93e-05	0.261
WBGene00022515	ZC64.2	ttr-48	-1	-1	Y	HSF-1	4	TTCTRGAA	TTCTTGAA	484	491	9.44242	7.93e-05	0.261
WBGene00022539	ZC190.5	ZC190.5	-1	1	N	CEH-58	1	NNTAATTRNN	CTTAATTGGG	103	112	10.2139	8.54e-05	1
WBGene00022539	ZC190.5	ZC190.5	-1	-1	Y	CEH-58	2	NNYAATTANN	CCCAATTAAG	103	112	10.2139	8.54e-05	1
WBGene00022539	ZC190.5	ZC190.5	-1	-1	Y	HSF-1	3	TTCYAGAA	TTCAAGAA	928	935	9.44242	7.93e-05	0.264
WBGene00022539	ZC190.5	ZC190.5	-1	1	N	HSF-1	4	TTCTRGAA	TTCTTGAA	928	935	9.44242	7.93e-05	0.261
WBGene00022570	ZC239.12	sdz-35	-1	-1	Y	HSF-1	3	TTCYAGAA	TTCAAGAA	37	44	9.44242	7.93e-05	0.264
WBGene00022570	ZC239.12	sdz-35	-1	1	N	HSF-1	4	TTCTRGAA	TTCTTGAA	37	44	9.44242	7.93e-05	0.261
WBGene00022695	ZK328.6	ZK328.6	-1	1	N	HSF-1	3	TTCYAGAA	TTCAAGAA	88	95	9.44242	7.93e-05	0.264
WBGene00022695	ZK328.6	ZK328.6	-1	-1	Y	HSF-1	4	TTCTRGAA	TTCTTGAA	88	95	9.44242	7.93e-05	0.261
WBGene00022763	ZK546.7	ZK546.7	1	-1	N	HSF-1	3	TTCYAGAA	TTCAAGAA	486	493	9.44242	7.93e-05	0.264
WBGene00022763	ZK546.7	ZK546.7	1	1	Y	HSF-1	4	TTCTRGAA	TTCTTGAA	486	493	9.44242	7.93e-05	0.261
WBGene00022765	ZK546.14	ZK546.14	-1	1	N	CEH-58	1	NNTAATTRNN	GCTAATTGCC	194	203	10.474	1.45e-05	1
WBGene00022765	ZK546.14	ZK546.14	-1	-1	Y	CEH-58	2	NNYAATTANN	GGCAATTAGC	194	203	10.474	1.45e-05	1
WBGene00022770	ZK563.6	acp-1	-1	-1	Y	HSF-1	3	TTCYAGAA	TTCGAGAA	556	563	9.44242	7.93e-05	0.264
WBGene00022770	ZK563.6	acp-1	-1	1	N	HSF-1	4	TTCTRGAA	TTCTCGAA	556	563	9.44242	7.93e-05	0.261
WBGene00022796	ZK688.1	ZK688.1	1	1	Y	CEH-58	1	NNTAATTRNN	GCTAATTGGC	382	391	10.474	1.45e-05	1
WBGene00022796	ZK688.1	ZK688.1	1	-1	N	CEH-58	2	NNYAATTANN	GCCAATTAGC	382	391	10.474	1.45e-05	1
WBGene00022796	ZK688.1	ZK688.1	1	1	Y	HSF-1	3	TTCYAGAA	TTCCAGAA	358	365	13.9758	1.79e-05	0.246
WBGene00022796	ZK688.1	ZK688.1	1	-1	N	HSF-1	4	TTCTRGAA	TTCTGGAA	358	365	13.9758	1.79e-05	0.242
WBGene00022801	ZK688.6	pcp-5	-1	1	N	HSF-1	3	TTCYAGAA	TTCAAGAA	789	796	9.44242	7.93e-05	0.264
WBGene00022801	ZK688.6	pcp-5	-1	-1	Y	HSF-1	4	TTCTRGAA	TTCTTGAA	789	796	9.44242	7.93e-05	0.261
WBGene00023477	C03G5.8	nspc-1	-1	1	N	HSF-1	3	TTCYAGAA	TTCAAGAA	190	197	9.44242	7.93e-05	0.264
WBGene00023477	C03G5.8	nspc-1	-1	1	N	HSF-1	3	TTCYAGAA	TTCAAGAA	224	231	9.44242	7.93e-05	0.264
WBGene00023477	C03G5.8	nspc-1	-1	-1	Y	HSF-1	4	TTCTRGAA	TTCTTGAA	190	197	9.44242	7.93e-05	0.261
WBGene00023477	C03G5.8	nspc-1	-1	-1	Y	HSF-1	4	TTCTRGAA	TTCTTGAA	224	231	9.44242	7.93e-05	0.261
WBGene00023493	F42F12.10	nspc-12	-1	1	N	HSF-1	3	TTCYAGAA	TTCCAGAA	593	600	13.9758	1.79e-05	0.246
WBGene00023493	F42F12.10	nspc-12	-1	-1	Y	HSF-1	4	TTCTRGAA	TTCTGGAA	593	600	13.9758	1.79e-05	0.242
WBGene00043065	C55C3.7	C55C3.7	-1	1	N	HSF-1	3	TTCYAGAA	TTCGAGAA	27	34	9.44242	7.93e-05	0.264
WBGene00043065	C55C3.7	C55C3.7	-1	-1	Y	HSF-1	4	TTCTRGAA	TTCTCGAA	27	34	9.44242	7.93e-05	0.261
WBGene00043156	C27F2.9	C27F2.9	-1	-1	Y	HSF-1	3	TTCYAGAA	TTCGAGAA	305	312	9.44242	7.93e-05	0.264
WBGene00043156	C27F2.9	C27F2.9	-1	1	N	HSF-1	4	TTCTRGAA	TTCTCGAA	305	312	9.44242	7.93e-05	0.261
WBGene00044070	T22A3.4	set-18	1	-1	N	HSF-1	3	TTCYAGAA	TTCGAGAA	927	934	9.44242	7.93e-05	0.264
WBGene00044070	T22A3.4	set-18	1	1	Y	HSF-1	4	TTCTRGAA	TTCTCGAA	927	934	9.44242	7.93e-05	0.261
WBGene00044082	D1086.12	D1086.12	1	-1	N	HSF-1	3	TTCYAGAA	TTCAAGAA	343	350	9.44242	7.93e-05	0.264
WBGene00044082	D1086.12	D1086.12	1	1	Y	HSF-1	4	TTCTRGAA	TTCTTGAA	343	350	9.44242	7.93e-05	0.261
WBGene00044283	ZK867.3	spp-22	1	-1	N	HSF-1	3	TTCYAGAA	TTCGAGAA	460	467	9.44242	7.93e-05	0.264
WBGene00044283	ZK867.3	spp-22	1	1	Y	HSF-1	4	TTCTRGAA	TTCTCGAA	460	467	9.44242	7.93e-05	0.261
WBGene00044322	F15A4.12	tag-280	1	1	Y	HSF-1	3	TTCYAGAA	TTCCAGAA	654	661	13.9758	1.79e-05	0.246
WBGene00044322	F15A4.12	tag-280	1	1	Y	HSF-1	3	TTCYAGAA	TTCAAGAA	188	195	9.44242	7.93e-05	0.264
WBGene00044322	F15A4.12	tag-280	1	-1	N	HSF-1	4	TTCTRGAA	TTCTGGAA	654	661	13.9758	1.79e-05	0.242
WBGene00044322	F15A4.12	tag-280	1	-1	N	HSF-1	4	TTCTRGAA	TTCTTGAA	188	195	9.44242	7.93e-05	0.261
WBGene00044339	C03G5.11	nspc-4	-1	1	N	HSF-1	3	TTCYAGAA	TTCTAGAA	52	59	13.7091	3.96e-05	0.255
WBGene00044339	C03G5.11	nspc-4	-1	-1	Y	HSF-1	3	TTCYAGAA	TTCTAGAA	52	59	13.7091	3.96e-05	0.255
WBGene00044339	C03G5.11	nspc-4	-1	1	N	HSF-1	4	TTCTRGAA	TTCTAGAA	52	59	13.7091	3.96e-05	0.252
WBGene00044339	C03G5.11	nspc-4	-1	-1	Y	HSF-1	4	TTCTRGAA	TTCTAGAA	52	59	13.7091	3.96e-05	0.252
WBGene00044427	F56A6.5	F56A6.5	-1	-1	Y	HSF-1	3	TTCYAGAA	TTCGAGAA	184	191	9.44242	7.93e-05	0.264
WBGene00044427	F56A6.5	F56A6.5	-1	-1	Y	HSF-1	3	TTCYAGAA	TTCAAGAA	198	205	9.44242	7.93e-05	0.264
WBGene00044427	F56A6.5	F56A6.5	-1	-1	Y	HSF-1	3	TTCYAGAA	TTCGAGAA	895	902	9.44242	7.93e-05	0.264
WBGene00044427	F56A6.5	F56A6.5	-1	1	N	HSF-1	4	TTCTRGAA	TTCTCGAA	184	191	9.44242	7.93e-05	0.261
WBGene00044427	F56A6.5	F56A6.5	-1	1	N	HSF-1	4	TTCTRGAA	TTCTTGAA	198	205	9.44242	7.93e-05	0.261
WBGene00044427	F56A6.5	F56A6.5	-1	1	N	HSF-1	4	TTCTRGAA	TTCTCGAA	895	902	9.44242	7.93e-05	0.261
WBGene00044514	R09E12.9	R09E12.9	1	-1	N	HSF-1	3	TTCYAGAA	TTCGAGAA	520	527	9.44242	7.93e-05	0.264
WBGene00044514	R09E12.9	R09E12.9	1	1	Y	HSF-1	4	TTCTRGAA	TTCTCGAA	520	527	9.44242	7.93e-05	0.261
WBGene00044528	Y45G5AL.2	lgc-29	1	-1	N	CEH-58	1	NNTAATTRNN	AGTAATTGCC	431	440	10.2139	8.54e-05	1
WBGene00044528	Y45G5AL.2	lgc-29	1	1	Y	CEH-58	2	NNYAATTANN	GGCAATTACT	431	440	10.2139	8.54e-05	1
WBGene00044528	Y45G5AL.2	lgc-29	1	-1	N	HSF-1	3	TTCYAGAA	TTCGAGAA	960	967	9.44242	7.93e-05	0.264
WBGene00044528	Y45G5AL.2	lgc-29	1	1	Y	HSF-1	4	TTCTRGAA	TTCTCGAA	960	967	9.44242	7.93e-05	0.261
WBGene00044584	T03G11.9	T03G11.9	1	-1	N	HSF-1	3	TTCYAGAA	TTCAAGAA	357	364	9.44242	7.93e-05	0.264
WBGene00044584	T03G11.9	T03G11.9	1	1	Y	HSF-1	4	TTCTRGAA	TTCTTGAA	357	364	9.44242	7.93e-05	0.261
WBGene00044605	F22A3.7	ttr-36	1	-1	N	HSF-1	3	TTCYAGAA	TTCGAGAA	951	958	9.44242	7.93e-05	0.264
WBGene00044605	F22A3.7	ttr-36	1	1	Y	HSF-1	4	TTCTRGAA	TTCTCGAA	951	958	9.44242	7.93e-05	0.261
WBGene00044684	T08G11.2	T08G11.2	-1	-1	Y	HSF-1	3	TTCYAGAA	TTCCAGAA	845	852	13.9758	1.79e-05	0.246
WBGene00044684	T08G11.2	T08G11.2	-1	1	N	HSF-1	4	TTCTRGAA	TTCTGGAA	845	852	13.9758	1.79e-05	0.242
WBGene00185100	T12A7.9	T12A7.9	-1	1	N	HSF-1	3	TTCYAGAA	TTCCAGAA	44	51	13.9758	1.79e-05	0.246
WBGene00185100	T12A7.9	T12A7.9	-1	-1	Y	HSF-1	4	TTCTRGAA	TTCTGGAA	44	51	13.9758	1.79e-05	0.242
WBGene00194641	F47G3.4	F47G3.4	1	1	Y	HSF-1	3	TTCYAGAA	TTCAAGAA	577	584	9.44242	7.93e-05	0.264
WBGene00194641	F47G3.4	F47G3.4	1	-1	N	HSF-1	3	TTCYAGAA	TTCAAGAA	620	627	9.44242	7.93e-05	0.264
WBGene00194641	F47G3.4	F47G3.4	1	-1	N	HSF-1	4	TTCTRGAA	TTCTTGAA	577	584	9.44242	7.93e-05	0.261
WBGene00194641	F47G3.4	F47G3.4	1	1	Y	HSF-1	4	TTCTRGAA	TTCTTGAA	620	627	9.44242	7.93e-05	0.261
WBGene00194674	F23D12.11	F23D12.11	-1	1	N	HSF-1	3	TTCYAGAA	TTCTAGAA	364	371	13.7091	3.96e-05	0.255
WBGene00194674	F23D12.11	F23D12.11	-1	-1	Y	HSF-1	3	TTCYAGAA	TTCTAGAA	364	371	13.7091	3.96e-05	0.255
WBGene00194674	F23D12.11	F23D12.11	-1	1	N	HSF-1	4	TTCTRGAA	TTCTAGAA	364	371	13.7091	3.96e-05	0.252
WBGene00194674	F23D12.11	F23D12.11	-1	-1	Y	HSF-1	4	TTCTRGAA	TTCTAGAA	364	371	13.7091	3.96e-05	0.252
WBGene00195186	F19G12.10	F19G12.10	1	-1	N	HSF-1	3	TTCYAGAA	TTCCAGAA	785	792	13.9758	1.79e-05	0.246
WBGene00195186	F19G12.10	F19G12.10	1	1	Y	HSF-1	4	TTCTRGAA	TTCTGGAA	785	792	13.9758	1.79e-05	0.242
WBGene00219375	C02B8.12	C02B8.12	-1	-1	Y	HSF-1	3	TTCYAGAA	TTCCAGAA	45	52	13.9758	1.79e-05	0.246
WBGene00219375	C02B8.12	C02B8.12	-1	-1	Y	HSF-1	3	TTCYAGAA	TTCGAGAA	814	821	9.44242	7.93e-05	0.264
WBGene00219375	C02B8.12	C02B8.12	-1	1	N	HSF-1	4	TTCTRGAA	TTCTGGAA	45	52	13.9758	1.79e-05	0.242
WBGene00219375	C02B8.12	C02B8.12	-1	1	N	HSF-1	4	TTCTRGAA	TTCTCGAA	814	821	9.44242	7.93e-05	0.261
WBGene00235369	K08D10.18	K08D10.18	1	1	Y	HSF-1	3	TTCYAGAA	TTCCAGAA	983	990	13.9758	1.79e-05	0.246
WBGene00235369	K08D10.18	K08D10.18	1	-1	N	HSF-1	4	TTCTRGAA	TTCTGGAA	983	990	13.9758	1.79e-05	0.242
WBGene00268213	C17B7.15	C17B7.15	1	-1	N	CEH-58	1	NNTAATTRNN	GGTAATTGCG	550	559	10.474	1.45e-05	1
WBGene00268213	C17B7.15	C17B7.15	1	-1	N	CEH-58	1	NNTAATTRNN	GATAATTGGG	456	465	10.2139	8.54e-05	1
WBGene00268213	C17B7.15	C17B7.15	1	1	Y	CEH-58	2	NNYAATTANN	CGCAATTACC	550	559	10.474	1.45e-05	1
WBGene00268213	C17B7.15	C17B7.15	1	1	Y	CEH-58	2	NNYAATTANN	CCCAATTATC	456	465	10.2139	8.54e-05	1

## Sheet: results_hsp-90int
Genes differentially expressed in hsp-90int
gene id	transcript	gene name	in hsp-90int	hsf-1 motifs	ceh-58 motifs	chaperone
WBGene00002026	C12C8.1	hsp-70	upregulated	3	1	Y
WBGene00009692	F44E5.5	F44E5.5	upregulated	10		Y
WBGene00009691	F44E5.4	F44E5.4	upregulated	10		Y
WBGene00009947	F52H3.5	ttc-36	upregulated			Y
WBGene00012199	W02B8.3	mltn-3	upregulated		3
WBGene00021020	W04B5.3	W04B5.3	downregulated	2	1
WBGene00002090	ZK1251.2	ins-7	downregulated	2	1
WBGene00001549	Y105C5B.2	gcy-25	upregulated	2	1
WBGene00044528	Y45G5AL.2	lgc-29	upregulated	1	1
WBGene00021865	Y54F10BM.11	fbxa-66	downregulated	1	1
WBGene00020665	T22B2.1	T22B2.1	upregulated	1	1
WBGene00020543	T17A3.6	fbxb-83	upregulated	1	1
WBGene00017060	D2063.1	D2063.1	downregulated	1	1
WBGene00016669	C45G7.2	ilys-2	downregulated	1	1
WBGene00011231	R11A5.3	R11A5.3	upregulated	1	1
WBGene00002174	W03D8.6	itx-1	downregulated	1	1
WBGene00022765	ZK546.14	ZK546.14	upregulated		1
WBGene00021504	Y41D4A.1	Y41D4A.1	upregulated		1
WBGene00020366	T08G2.3	acdh-10	downregulated		1
WBGene00019907	R05H11.1	R05H11.1	upregulated		1
WBGene00019234	H23N18.3	ugt-8	upregulated		1
WBGene00019087	F59A6.5	F59A6.5	upregulated		1
WBGene00018791	F54C1.6	F54C1.6	upregulated		1
WBGene00018728	F53A9.5	frpr-8	upregulated		1
WBGene00016269	C30G4.4	C30G4.4	upregulated		1
WBGene00012830	Y43F8C.8	mrps-28	upregulated		1
WBGene00011989	T24D5.1	T24D5.1	upregulated		1
WBGene00010982	R03A10.2	flp-32	upregulated		1
WBGene00010833	M03B6.1	M03B6.1	upregulated		1
WBGene00010327	F59C6.8	F59C6.8	upregulated		1
WBGene00010153	F56D5.10	srxa-2	upregulated		1
WBGene00009397	F35C5.9	clec-66	downregulated		1
WBGene00007155	B0379.1	B0379.1	upregulated		1
WBGene00006725	H06I04.4	ubl-1	downregulated		1
WBGene00005676	F53B2.4	sru-13	upregulated		1
WBGene00005290	T21B4.7	srh-69	upregulated		1
WBGene00003094	F58B3.2	lys-5	upregulated		1
WBGene00000429	C27A12.5	ceh-2	upregulated		1
WBGene00011300	R107.5	R107.5	upregulated	5
WBGene00003616	C02B4.2	nhr-17	upregulated	4
WBGene00022205	Y73B3A.3	Y73B3A.3	upregulated	3
WBGene00021711	Y49F6A.1	wago-11	upregulated	3
WBGene00021590	Y46D2A.2	Y46D2A.2	downregulated	3
WBGene00020351	T08B6.1	T08B6.1	upregulated	3
WBGene00019264	H35B03.2	H35B03.2	upregulated	3
WBGene00010923	M142.6	rle-1	downregulated	3
WBGene00009811	F47B8.10	F47B8.10	upregulated	3
WBGene00003995	K08E7.9	pgp-1	upregulated	3
WBGene00001758	Y45G12C.2	gst-10	upregulated	3
WBGene00219375	C02B8.12	C02B8.12	upregulated	2
WBGene00194674	F23D12.11	F23D12.11	upregulated	2
WBGene00044339	C03G5.11	nspc-4	upregulated	2
WBGene00021026	W04C9.4	W04C9.4	upregulated	2
WBGene00020326	T07H3.3	math-38	downregulated	2
WBGene00019925	R07C3.9	fbxc-31	upregulated	2
WBGene00019407	K05F1.5	lect-2	upregulated	2
WBGene00018623	F48G7.12	F48G7.12	upregulated	2
WBGene00018488	F46E10.1	acs-1	upregulated	2
WBGene00018465	F45E1.4	F45E1.4	upregulated	2
WBGene00015574	C07G3.2	irg-1	upregulated	2
WBGene00012387	Y6B3B.1	Y6B3B.1	upregulated	2
WBGene00011004	R04B5.6	R04B5.6	upregulated	2
WBGene00010745	K10D11.1	dod-17	upregulated	2
WBGene00010244	F58D5.5	F58D5.5	downregulated	2
WBGene00009996	F53F4.14	sde-2	upregulated	2
WBGene00009396	F35C5.8	clec-65	downregulated	2
WBGene00008527	F02D10.7	set-8	upregulated	2
WBGene00007703	C24H11.7	gbf-1	downregulated	2
WBGene00006667	F29F11.4	twk-12	upregulated	2
WBGene00005452	F31F4.18	srh-246	upregulated	2
WBGene00004016	Y54F10BM.14	phf-5	upregulated	2
WBGene00001669	R10H10.5	gpa-7	upregulated	2
WBGene00000815	Y38C1AA.2	csn-3	upregulated	2
WBGene00000776	T03E6.7	cpl-1	downregulated	2
WBGene00000556	R09B5.3	cnc-2	upregulated	2
WBGene00000214	Y39B6A.20	asp-1	downregulated	2
WBGene00235369	K08D10.18	K08D10.18	downregulated	1
WBGene00044514	R09E12.9	R09E12.9	upregulated	1
WBGene00043156	C27F2.9	C27F2.9	upregulated	1
WBGene00043065	C55C3.7	C55C3.7	upregulated	1
WBGene00022763	ZK546.7	ZK546.7	downregulated	1
WBGene00022261	Y73C8C.2	clec-210	upregulated	1
WBGene00021798	Y52E8A.6	Y52E8A.6	upregulated	1
WBGene00021545	Y43H11AL.1	Y43H11AL.1	upregulated	1
WBGene00021542	Y43B11AL.1	Y43B11AL.1	upregulated	1
WBGene00021176	Y9C9A.1	txt-3	upregulated	1
WBGene00021175	Y8G1A.1	math-46	upregulated	1
WBGene00021002	W03F9.4	W03F9.4	downregulated	1
WBGene00020895	T28D9.3	plpp-1.2	upregulated	1
WBGene00020741	T23F4.3	dlhd-1	downregulated	1
WBGene00020701	T22F7.1	T22F7.1	downregulated	1
WBGene00020608	T20D4.2	srab-22	upregulated	1
WBGene00019982	R09E12.2	srbc-58	upregulated	1
WBGene00019738	M02F4.7	clec-265	downregulated	1
WBGene00019730	M02D8.4	asns-2	upregulated	1
WBGene00019644	K11D12.4	cpt-4	upregulated	1
WBGene00019540	K08D12.6	epic-2	downregulated	1
WBGene00019286	K01A12.2	K01A12.2	upregulated	1
WBGene00019150	H04J21.1	H04J21.1	upregulated	1
WBGene00018343	F42A10.7	F42A10.7	upregulated	1
WBGene00018145	F37C4.5	F37C4.5	downregulated	1
WBGene00016061	C24G6.6	hpo-15	downregulated	1
WBGene00015653	C09G12.3	srz-78	upregulated	1
WBGene00014213	ZK1073.1	ZK1073.1	downregulated	1
WBGene00013748	Y113G7A.11	ssu-1	upregulated	1
WBGene00013330	Y57G11C.41	Y57G11C.41	upregulated	1
WBGene00013282	Y57A10C.4	sre-26	upregulated	1
WBGene00013126	Y52B11A.7	mltn-2	upregulated	1
WBGene00012897	Y46G5A.5	pisy-1	downregulated	1
WBGene00011696	T10G3.5	eea-1	upregulated	1
WBGene00011586	T07D10.6	flp-33	downregulated	1
WBGene00011340	T01G5.2	ugt-30	upregulated	1
WBGene00011250	R11H6.2	R11H6.2	upregulated	1
WBGene00010670	K08E4.6	tmed-1	upregulated	1
WBGene00010646	K08C7.1	K08C7.1	upregulated	1
WBGene00010419	H28O16.1	atp-1	downregulated	1
WBGene00010123	F55G11.2	F55G11.2	upregulated	1
WBGene00010044	F54C9.9	F54C9.9	upregulated	1
WBGene00009785	F46C5.10	F46C5.10	upregulated	1
WBGene00009768	F46B6.2	F46B6.2	upregulated	1
WBGene00009706	F44G3.2	argk-1	upregulated	1
WBGene00009526	F38A1.14	clec-169	upregulated	1
WBGene00009314	F32B4.4	phm-2	downregulated	1
WBGene00009142	F26A3.4	F26A3.4	upregulated	1
WBGene00009065	F22G12.5	F22G12.5	downregulated	1
WBGene00008820	F14F11.2	nlp-55	upregulated	1
WBGene00008380	D1054.14	prp-38	upregulated	1
WBGene00008187	C49A1.5	C49A1.5	upregulated	1
WBGene00008043	C40H1.8	C40H1.8	upregulated	1
WBGene00007978	C36B1.11	C36B1.11	upregulated	1
WBGene00007695	C23H4.7	cest-9.2	upregulated	1
WBGene00007617	C15H11.9	rrbs-1	upregulated	1
WBGene00007027	Y111B2A.22	ssl-1	downregulated	1
WBGene00006586	W03F8.1	tni-4	upregulated	1
WBGene00006233	T01G6.3	str-196	upregulated	1
WBGene00005613	C05E4.10	srj-25	upregulated	1
WBGene00004457	C01B7.6	rpm-1	upregulated	1
WBGene00004328	F53F4.6	rdy-2	upregulated	1
WBGene00004094	Y110A7A.18	ppw-2	downregulated	1
WBGene00003726	C13C4.3	nhr-136	downregulated	1
WBGene00003696	T01G6.4	nhr-106	upregulated	1
WBGene00003474	T08G5.10	mtl-2	upregulated	1
WBGene00003099	F17E9.11	lys-10	downregulated	1
WBGene00003091	Y22F5A.5	lys-2	downregulated	1
WBGene00002259	T22G5.2	lbp-7	downregulated	1
WBGene00002219	K11D9.1	klp-7	downregulated	1
WBGene00001783	Y1H11.2	gst-35	upregulated	1
WBGene00001240	F11E6.5	elo-2	downregulated	1
WBGene00000795	CD4.2	crn-2	upregulated	1
WBGene00000785	W07B8.5	cpr-5	downregulated	1
WBGene00000781	C52E4.1	cpr-1	downregulated	1
WBGene00000219	F21F8.7	asp-6	downregulated	1
WBGene00206365	B0563.18	B0563.18	upregulated
WBGene00086559	Y43F8B.20	Y43F8B.20	upregulated
WBGene00045303	Y27F2A.10	Y27F2A.10	upregulated
WBGene00045275	F18E3.12	F18E3.12	upregulated
WBGene00044756	F58F12.4	F58F12.4	upregulated
WBGene00044212	Y68A4A.13	Y68A4A.13	downregulated
WBGene00022653	ZK105.1	ZK105.1	upregulated
WBGene00022389	Y95B8A.10	pde-6	downregulated
WBGene00022386	Y95B8A.6	Y95B8A.6	upregulated
WBGene00022268	Y73E7A.1	Y73E7A.1	upregulated
WBGene00022203	Y73B3A.1	Y73B3A.1	downregulated
WBGene00022037	Y65B4BL.5	acs-13	downregulated
WBGene00021898	Y54G2A.36	Y54G2A.36	upregulated
WBGene00021879	Y54G2A.14	clec-83	downregulated
WBGene00021730	Y49F6C.8	Y49F6C.8	upregulated
WBGene00021587	Y46C8AR.1	clec-76	upregulated
WBGene00021583	Y46C8AL.5	clec-72	downregulated
WBGene00021580	Y46C8AL.2	clec-174	downregulated
WBGene00021562	Y45G12B.1	nuo-5	downregulated
WBGene00021533	Y42G9A.3	Y42G9A.3	upregulated
WBGene00021304	Y32G9A.6	nphp-2	upregulated
WBGene00021235	Y19D10B.6	Y19D10B.6	upregulated
WBGene00021193	Y16E11A.1	math-44	upregulated
WBGene00021144	W10G11.14	clec-130	upregulated
WBGene00021140	W10G11.7	clec-131	upregulated
WBGene00021032	W04H10.4	clec-118	downregulated
WBGene00020988	W03D8.7	W03D8.7	upregulated
WBGene00020984	W03D8.1	W03D8.1	upregulated
WBGene00020938	W02D7.2	clec-218	upregulated
WBGene00020831	T26C12.1	T26C12.1	downregulated
WBGene00020812	T25G12.5	acdh-7	downregulated
WBGene00020662	T21H3.1	T21H3.1	downregulated
WBGene00020611	T20D4.5	txt-11	upregulated
WBGene00020520	T15B7.8	T15B7.8	upregulated
WBGene00020492	T13G4.5	T13G4.5	upregulated
WBGene00020482	T13C2.7	T13C2.7	upregulated
WBGene00020266	T05H4.3	T05H4.3	upregulated
WBGene00020242	T05B4.11	phat-5	upregulated
WBGene00020208	T04C4.1	fnip-2	downregulated
WBGene00020086	R106.2	npr-24	upregulated
WBGene00019978	R09B5.6	hacd-1	downregulated
WBGene00019924	R07C3.8	fbxc-33	upregulated
WBGene00019836	R02F2.7	R02F2.7	upregulated
WBGene00019511	K08A2.1	lido-8	downregulated
WBGene00019472	K07C6.4	cyp-35B1	upregulated
WBGene00019404	K05B2.4	K05B2.4	downregulated
WBGene00019349	K02H11.6	trx-5	upregulated
WBGene00019146	H02F09.3	H02F09.3	downregulated
WBGene00019089	F59A7.1	clec-206	upregulated
WBGene00018971	F56D6.2	clec-67	downregulated
WBGene00018921	F56A6.1	sago-2	downregulated
WBGene00018783	F54A3.4	cbs-2	downregulated
WBGene00018602	F48D6.4	F48D6.4	downregulated
WBGene00018545	F47C10.8	nhr-189	upregulated
WBGene00018290	F41E6.9	vps-60	upregulated
WBGene00018270	F41C3.4	eas-1	upregulated
WBGene00018242	F40G9.6	F40G9.6	upregulated
WBGene00018234	F40E12.1	F40E12.1	upregulated
WBGene00018055	F35F10.5	F35F10.5	upregulated
WBGene00017982	F32D1.2	hpo-18	upregulated
WBGene00017782	F25E5.1	F25E5.1	downregulated
WBGene00017725	F22H10.1	F22H10.1	upregulated
WBGene00017678	F21F8.4	asp-12	downregulated
WBGene00017314	F09G2.5	lgc-39	upregulated
WBGene00017267	F08F8.1	numr-2	upregulated
WBGene00017262	F08F3.4	F08F3.4	upregulated
WBGene00017222	F07G6.2	F07G6.2	upregulated
WBGene00017088	E01A2.6	akir-1	upregulated
WBGene00017018	D1014.5	D1014.5	upregulated
WBGene00016995	D1005.1	acly-1	downregulated
WBGene00016990	CD4.4	vps-37	upregulated
WBGene00016989	CD4.3	mrpl-48	upregulated
WBGene00016737	C47C12.4	miro-2	upregulated
WBGene00016688	C45H4.6	srbc-18	upregulated
WBGene00016670	C45G7.3	ilys-3	downregulated
WBGene00016499	C37C3.7	txt-5	upregulated
WBGene00016275		this gene is dead	upregulated
WBGene00016233	C29G2.5	nhr-290	upregulated
WBGene00016133	C26B9.3	C26B9.3	upregulated
WBGene00016029	C24A1.2	elf-1	downregulated
WBGene00016004	C18H9.6	C18H9.6	upregulated
WBGene00015713	C12D12.1	C12D12.1	downregulated
WBGene00015695	C10H11.6	ugt-26	upregulated
WBGene00015424	C04E6.8	C04E6.8	upregulated
WBGene00015416	C04C3.6	C04C3.6	upregulated
WBGene00015352	C02F5.12	C02F5.12	upregulated
WBGene00015261	B0563.1	B0563.1	upregulated
WBGene00015163	B0361.9	B0361.9	upregulated
WBGene00015087	B0252.1	B0252.1	upregulated
WBGene00013950	ZK262.3	txt-8	upregulated
WBGene00013943	ZK218.11	ZK218.11	downregulated
WBGene00013941	ZK218.7	ZK218.7	downregulated
WBGene00013939	ZK218.5	ZK218.5	downregulated
WBGene00013900	ZC443.5	ugt-18	downregulated
WBGene00013819	Y116F11A.6	Y116F11A.6	upregulated
WBGene00013732	Y111B2A.8	aakg-1	downregulated
WBGene00013581	Y79H2A.4	Y79H2A.4	upregulated
WBGene00013520	Y73F8A.11	best-21	upregulated
WBGene00013519	Y73F8A.10	Y73F8A.10	upregulated
WBGene00013509	Y71A12B.12	Y71A12B.12	downregulated
WBGene00013287	Y57A10C.9	Y57A10C.9	upregulated
WBGene00013270	Y57A10A.31	Y57A10A.31	downregulated
WBGene00013250	Y57A10A.5	Y57A10A.5	upregulated
WBGene00013124	Y52B11A.4	Y52B11A.4	upregulated
WBGene00013106	Y51H4A.12	set-26	downregulated
WBGene00013081	Y51A2D.14	txt-14	upregulated
WBGene00013058	Y51A2A.1	clec-247	upregulated
WBGene00012703	Y39B6A.47	nhr-145	upregulated
WBGene00012701	Y39B6A.43	Y39B6A.43	upregulated
WBGene00012675	Y39B6A.13	Y39B6A.13	upregulated
WBGene00012592	Y38E10A.14	Y38E10A.14	upregulated
WBGene00012583	Y38E10A.5	clec-4	downregulated
WBGene00012414	Y7A5A.8	Y7A5A.8	upregulated
WBGene00012289	W05H12.1	W05H12.1	upregulated
WBGene00011899	T21C12.3	nlp-68	upregulated
WBGene00011850	T20B3.1	T20B3.1	downregulated
WBGene00011844	T19C9.8	T19C9.8	downregulated
WBGene00011672	T10B9.2	cyp-13A5	upregulated
WBGene00011668	T09F5.9	clec-47	upregulated
WBGene00011651	T09E11.2	nhr-217	upregulated
WBGene00011566	T07C5.3	nhr-214	upregulated
WBGene00011474	T05D4.1	aldo-1	downregulated
WBGene00011330	T01D3.6	T01D3.6	downregulated
WBGene00011295	R102.8	R102.8	upregulated
WBGene00011262	R13H4.3	pho-8	downregulated
WBGene00011156	R09B3.3	rbm-3.2	upregulated
WBGene00010928	M162.2	clec-258	upregulated
WBGene00010866	M04D8.8	M04D8.8	upregulated
WBGene00010864	M04D8.6	xbx-3	upregulated
WBGene00010821	M01G12.7	M01G12.7	upregulated
WBGene00010769	K11D2.2	asah-1	downregulated
WBGene00010754	K10G4.5	K10G4.5	downregulated
WBGene00010647	K08C7.4	K08C7.4	upregulated
WBGene00010596	K06A4.6	K06A4.6	downregulated
WBGene00010228	F58A4.5	clec-161	upregulated
WBGene00010170	F56H6.9	F56H6.9	upregulated
WBGene00010133	F55H12.2	F55H12.2	upregulated
WBGene00010127	F55G11.7	F55G11.7	downregulated
WBGene00010070	F54F11.2	nep-17	downregulated
WBGene00010059	F54E4.3	F54E4.3	upregulated
WBGene00010033	F54B11.10	F54B11.10	upregulated
WBGene00009988	F53F4.4	F53F4.4	upregulated
WBGene00009899	F49E12.6	efl-3	upregulated
WBGene00009825	F47G4.4	F47G4.4	downregulated
WBGene00009730	F45G2.2	myo-6	upregulated
WBGene00009724	F45D3.4	F45D3.4	upregulated
WBGene00009723	F45D3.3	F45D3.3	upregulated
WBGene00009415	F35E2.8	F35E2.8	upregulated
WBGene00009361	F33E2.5	F33E2.5	downregulated
WBGene00009242	F28H7.9	sre-6	upregulated
WBGene00009177	F26H9.5	F26H9.5	upregulated
WBGene00009117	F25H2.3	F25H2.3	upregulated
WBGene00009049	F22B8.7	F22B8.7	upregulated
WBGene00009048	F22B8.6	cth-1	upregulated
WBGene00009025	F21G4.4	phf-34	upregulated
WBGene00008838	F15A4.2	F15A4.2	upregulated
WBGene00008575	F08E10.7	scl-24	downregulated
WBGene00008494	F01D5.3	F01D5.3	downregulated
WBGene00008417	D2030.7	D2030.7	upregulated
WBGene00008197	C49C3.7	C49C3.7	upregulated
WBGene00008111	C46C2.3	C46C2.3	upregulated
WBGene00008085	C44C10.4	smcl-1	upregulated
WBGene00008076	C43F9.9	lgc-43	upregulated
WBGene00007891	C33B4.2	C33B4.2	upregulated
WBGene00007813	C29F7.6	jmjd-3.3	upregulated
WBGene00007759	C27A7.9	C27A7.9	upregulated
WBGene00007744	C26D10.3	C26D10.3	upregulated
WBGene00007594	C15A7.1	lgc-23	upregulated
WBGene00007574	C14B1.3	C14B1.3	upregulated
WBGene00007439	C08E8.3	C08E8.3	upregulated
WBGene00007384	C06G8.1	swt-3	upregulated
WBGene00007372	C06B8.7	C06B8.7	downregulated
WBGene00007362	C06B3.3	cyp-35C1	upregulated
WBGene00007353	C06A1.2	txt-13	upregulated
WBGene00007241	C01G10.16	txt-12	upregulated
WBGene00007236	C01G10.9	C01G10.9	upregulated
WBGene00007175	B0395.3	B0395.3	downregulated
WBGene00007143	B0334.3	hacl-1	downregulated
WBGene00007068	cTel55X.1	cTel55X.1	downregulated
WBGene00006979	F42F12.2	zig-2	upregulated
WBGene00006743	Y16B4A.1	unc-3	upregulated
WBGene00006565	Y63D3A.5	tfg-1	downregulated
WBGene00006533	T28D6.2	tba-7	downregulated
WBGene00006529	C47B2.3	tba-2	downregulated
WBGene00006365	K02E10.8	syg-1	upregulated
WBGene00006261	T16A9.2	str-230	upregulated
WBGene00006163	F10D2.4	str-112	upregulated
WBGene00006082	T08G3.2	str-14	upregulated
WBGene00006076	T23D5.11	str-8	upregulated
WBGene00006075	F22B8.5	str-7	upregulated
WBGene00005938	E02C12.3	srx-47	upregulated
WBGene00005934	T10C6.3	srx-43	upregulated
WBGene00005703	R07B5.3	sru-40	downregulated
WBGene00005661	T05B11.6	srr-10	upregulated
WBGene00005621	F48G7.1	srj-37	upregulated
WBGene00005464	T06E6.7	srh-258	upregulated
WBGene00005417	ZK262.1	srh-207	upregulated
WBGene00005399	D1054.12	srh-184	upregulated
WBGene00005228	C05E4.14	srh-2	upregulated
WBGene00005216	C24B9.7	srg-59	upregulated
WBGene00005054	F18C5.6	sra-28	upregulated
WBGene00004432	E04A4.8	rpl-20	downregulated
WBGene00004415	B0041.4	rpl-4	downregulated
WBGene00004398	ZK1290.3	rol-8	downregulated
WBGene00004382	F59A6.6	rnh-1.0	upregulated
WBGene00004167	Y57A10A.18	pqn-87	downregulated
WBGene00004135	K07D4.8	pqn-48	downregulated
WBGene00004093	C18E3.7	ppw-1	downregulated
WBGene00004076	W09B6.1	pod-2	downregulated
WBGene00004053	ZK1005.1	tank-1	downregulated
WBGene00003934	F54C1.7	pat-10	upregulated
WBGene00003919	Y59A8B.14	par-4	upregulated
WBGene00003902	Y106G6H.2	pab-1	downregulated
WBGene00003731	C54F6.13	nhx-3	upregulated
WBGene00003511	F46G10.6	mxl-3	upregulated
WBGene00002271	R07B1.10	lec-8	downregulated
WBGene00002260	T22G5.6	lbp-8	upregulated
WBGene00002078	ZK742.1	xpo-1	downregulated
WBGene00001985	C18E3.8	hop-1	upregulated
WBGene00001981	C44C10.8	hnd-1	upregulated
WBGene00001947	W09H1.2	his-73	upregulated
WBGene00001906	F17E9.10	his-32	downregulated
WBGene00001776	Y53F4B.31	gst-28	upregulated
WBGene00001759	R11G1.3	gst-11	upregulated
WBGene00001581	F57F4.3	gfi-1	downregulated
WBGene00001168	F31E3.5	eef-1A.1	downregulated
WBGene00001099	K02D7.4	dsc-4	downregulated
WBGene00001078	F22B7.10	dpy-19	upregulated
WBGene00000972	K10H10.3	dhs-8	upregulated
WBGene00000845	C02C2.3	cup-4	upregulated
WBGene00000783	T10H4.12	cpr-3	downregulated
WBGene00000373	F08F3.7	cyp-14A5	upregulated
WBGene00000264	C36A4.8	brc-1	upregulated
WBGene00000226	T06E4.3	atl-1	upregulated
WBGene00000123	F36A4.7	ama-1	downregulated
WBGene00000108	K04F1.15	alh-2	upregulated
WBGene00000088	F32A7.6	aex-5	upregulated
WBGene00000068	F17C8.1	acy-1	upregulated

## Sheet: results_muscle enriched
Genes enriched in body wall muscle [Cao et al. 2017]
gene id	transcript	gene name	hsf-1 motifs	ceh-58 motifs	chaperone
WBGene00021943	Y55F3BR.6	Y55F3BR.6		1	Y
WBGene00020391	T10B5.5	cct-7	3		Y
WBGene00006781	F30H5.1	unc-45	3		Y
WBGene00011906	T22A3.2	hsp-12.1	2		Y
WBGene00000377	T05C12.7	cct-1	1		Y
WBGene00000879	Y75B12B.5	cyn-3	1		Y
WBGene00007786	C27H6.4	rmd-2	1		Y
WBGene00021248	Y22D7AL.10	Y22D7AL.10	1		Y
WBGene00000877	Y49A3A.5	cyn-1			Y
WBGene00001433	Y18D10A.25	fkb-8			Y
WBGene00002023	C09B8.6	hsp-25			Y
WBGene00010703	K09A9.6	K09A9.6			Y
WBGene00002497	F52H3.1	let-268			Y
WBGene00004014	Y37E3.9	phb-1			Y
WBGene00004026	T20B3.7	phy-3			Y
WBGene00268213	C17B7.15	C17B7.15		2
WBGene00016119	C25H3.10	C25H3.10		2
WBGene00001131	F15D3.1	dys-1	3	1
WBGene00008254	C51E3.9	C51E3.9	2	1
WBGene00021291	Y25C1A.4	clec-121	2	1
WBGene00017563	F18C5.10	F18C5.10	2	1
WBGene00001390	W02A2.2	far-6	2	1
WBGene00013094	Y51H1A.3	Y51H1A.3	2	1
WBGene00011106	R07E3.5	acl-5	1	1
WBGene00000766	K07B1.2	coq-6	1	1
WBGene00017780	F25E2.2	F25E2.2	1	1
WBGene00018024	F35A5.1	F35A5.1	1	1
WBGene00009689	F44E5.2	F44E5.2	1	1
WBGene00010009	F53H4.4	F53H4.4	1	1
WBGene00019061	F58F12.1	F58F12.1	1	1
WBGene00001751	K08F4.11	gst-3	1	1
WBGene00001948	B0304.1	hlh-1	1	1
WBGene00010877	M05D6.4	lact-4	1	1
WBGene00002991	F17E5.1	lin-2	1	1
WBGene00006517	E02H4.3	madd-3	1	1
WBGene00004336	W06A7.3	ret-1	1	1
WBGene00021079	W08A12.2	W08A12.2	1	1
WBGene00022539	ZC190.5	ZC190.5	1	1
WBGene00022796	ZK688.1	ZK688.1	1	1
WBGene00020366	T08G2.3	acdh-10		1
WBGene00006439	T27E9.1	ant-1.1		1
WBGene00000217	R12H7.2	asp-4		1
WBGene00007155	B0379.1	B0379.1		1
WBGene00015810	C16A3.5	C16A3.5		1
WBGene00015936	C17H12.11	C17H12.11		1
WBGene00016111	C25H3.1	C25H3.1		1
WBGene00016222	C29F9.8	C29F9.8		1
WBGene00016269	C30G4.4	C30G4.4		1
WBGene00000285	C13C12.1	cal-1		1
WBGene00020808	T25F10.6	clik-1		1
WBGene00000371	F26E4.9	cox-5B		1
WBGene00017060	D2063.1	D2063.1		1
WBGene00017065	D2092.4	D2092.4		1
WBGene00001169	R03G5.1	eef-1A.2		1
WBGene00017362	F10G2.1	F10G2.1		1
WBGene00017659	F21C10.10	F21C10.10		1
WBGene00018946	F56C3.9	F56C3.9		1
WBGene00008612	F09C3.4	fbxa-103		1
WBGene00019207	H17B01.1	fgt-1		1
WBGene00001572	M03A8.4	gei-15		1
WBGene00010778	K11H3.1	gpdh-2		1
WBGene00007993	C37E2.1	idhb-1		1
WBGene00010519	K03A11.1	K03A11.1		1
WBGene00010675	K08E7.8	K08E7.8		1
WBGene00019657	K11G12.6	K11G12.6		1
WBGene00019680	K12H4.5	K12H4.5		1
WBGene00014171	ZK970.1	nep-26		1
WBGene00016531	C39D10.3	pcyt-2.2		1
WBGene00005150	C41C4.2	sre-2		1
WBGene00005602	C03G6.3	srj-14		1
WBGene00005722	H25K10.3	srv-11		1
WBGene00005816	F18E3.5	srw-69		1
WBGene00020195	T03G6.3	T03G6.3		1
WBGene00020881	T28A11.19	T28A11.19		1
WBGene00017374	F10G7.11	ttr-41		1
WBGene00012821	Y43F8B.11	Y43F8B.11		1
WBGene00012408	Y7A5A.2	Y7A5A.2		1
WBGene00006983	T03G11.8	zig-6		1
WBGene00016918	C54E4.2	test-1	27
WBGene00018589	F48B9.3	F48B9.3	5
WBGene00009128	F25H5.6	mrpl-54	5
WBGene00012891	Y45F10D.13	sorb-1	5
WBGene00015472	C05D9.3	C05D9.3	4
WBGene00001113	F25H8.5	dur-1	4
WBGene00010488	K02A11.3	endu-1	4
WBGene00006844	D1081.2	unc-120	4
WBGene00022169	Y71H2AM.4	Y71H2AM.4	4
WBGene00000211	B0252.2	asm-1	3
WBGene00016330	C32E12.4	C32E12.4	3
WBGene00016393	C34B2.8	C34B2.8	3
WBGene00015580	C07H6.3	cls-1	3
WBGene00001188	W08D2.1	egl-20	3
WBGene00018720	F53A3.1	F53A3.1	3
WBGene00044427	F56A6.5	F56A6.5	3
WBGene00001684	K10B3.8	gpd-2	3
WBGene00001794	K04D7.3	gta-1	3
WBGene00010385	H12D21.9	H12D21.9	3
WBGene00020230	T05A8.4	nep-2	3
WBGene00004129	F53G2.4	pqn-42	3
WBGene00004249	Y39A3CL.6	pvf-1	3
WBGene00008860	F15D4.3	romo-1	3
WBGene00008839	F15A4.3	sre-37	3
WBGene00011409	T04A8.7	T04A8.7	3
WBGene00015062	B0228.5	trx-1	3
WBGene00022515	ZC64.2	ttr-48	3
WBGene00013884	ZC412.3	ZC412.3	3
WBGene00000003	F07C3.7	aat-2	2
WBGene00000012	C50F2.9	abf-1	2
WBGene00018579	F47G6.2	acs-16	2
WBGene00000065	T04C12.4	act-3	2
WBGene00000070	C44F1.5	acy-3	2
WBGene00000118	Y69F12A.2	alh-12	2
WBGene00012920	Y46G5A.35	alkb-7	2
WBGene00000229	C34E10.6	atp-2	2
WBGene00020275	T05H4.12	atp-4	2
WBGene00013805	Y116A8C.28	bca-2	2
WBGene00015633	C09D4.2	C09D4.2	2
WBGene00015824	C16B8.4	C16B8.4	2
WBGene00016637	C44B12.3	C44B12.3	2
WBGene00016730	C46H11.6	C46H11.6	2
WBGene00000294	F41G4.2	cas-1	2
WBGene00016987	CC8.2	CC8.2	2
WBGene00000703	M18.1	col-129	2
WBGene00000942	ZC477.9	deb-1	2
WBGene00018307	F41G4.1	dyla-1	2
WBGene00008446	E01G4.3	E01G4.3	2
WBGene00001241	D2024.3	elo-3	2
WBGene00001263	K04H4.1	emb-9	2
WBGene00017303	F09F7.6	F09F7.6	2
WBGene00017428	F13D11.3	F13D11.3	2
WBGene00008894	F16H6.4	F16H6.4	2
WBGene00009058	F22E12.1	F22E12.1	2
WBGene00009091	F23D12.7	F23D12.7	2
WBGene00018151	F37C12.3	F37C12.3	2
WBGene00018221	F40A3.6	F40A3.6	2
WBGene00194641	F47G3.4	F47G3.4	2
WBGene00010122	F55G11.1	F55G11.1	2
WBGene00007981	C36E8.2	glb-11	2
WBGene00001643	F22D6.11	gly-18	2
WBGene00001805	K09E4.5	gur-4	2
WBGene00019211	H18N23.2	H18N23.2	2
WBGene00001863	F15G9.4	him-4	2
WBGene00001951	T05G5.2	hlh-4	2
WBGene00002110	ZC334.11	ins-27	2
WBGene00012885	Y45F10D.4	iscu-1	2
WBGene00002254	F40F4.2	lbp-2	2
WBGene00019407	K05F1.5	lect-2	2
WBGene00020836	T27A1.4	lgc-34	2
WBGene00020898	T28D9.9	lido-16	2
WBGene00003079	F28F8.3	lsm-5	2
WBGene00010856	M04C9.1	M04C9.1	2
WBGene00003112	F35G12.6	mab-21	2
WBGene00016539	C39F7.2	madd-2	2
WBGene00015248	B0546.1	mai-2	2
WBGene00003371	F09F7.2	mlc-3	2
WBGene00009013	F21D5.8	mrps-33	2
WBGene00008452	E02A10.1	mrps-5	2
WBGene00003555	F38E9.2	nas-39	2
WBGene00015074	B0238.10	natc-2	2
WBGene00007192	B0491.5	nduf-11	2
WBGene00021839	Y54E10BL.5	nduf-5	2
WBGene00023477	C03G5.8	nspc-1	2
WBGene00018701	F52E4.1	pccb-1	2
WBGene00020185	T03F1.3	pgk-1	2
WBGene00011110	R07E5.2	prdx-3	2
WBGene00011004	R04B5.6	R04B5.6	2
WBGene00011096	R07B7.12	R07B7.12	2
WBGene00020007	R11F4.1	R11F4.1	2
WBGene00018819	F54D12.6	rog-1	2
WBGene00009353	F33A8.5	sdhd-1	2
WBGene00019227	H22K11.4	sgca-1	2
WBGene00004958	ZK524.1	spe-4	2
WBGene00005967	K12G11.5	srx-76	2
WBGene00020200	T04A6.1	T04A6.1	2
WBGene00011498	T05G5.1	T05G5.1	2
WBGene00044322	F15A4.12	tag-280	2
WBGene00006667	F29F11.4	twk-12	2
WBGene00011679	T10B10.2	ucr-2.2	2
WBGene00006794	C38C3.5	unc-60	2
WBGene00006815	W01A11.3	unc-83	2
WBGene00006825	F13C5.6	unc-96	2
WBGene00017440	F13H8.7	upb-1	2
WBGene00021036	W05F2.4	W05F2.4	2
WBGene00013631	Y102F5A.1	Y102F5A.1	2
WBGene00012875	Y45F10B.13	Y45F10B.13	2
WBGene00021818	Y53G8B.2	Y53G8B.2	2
WBGene00013872	ZC374.2	ZC374.2	2
WBGene00014002	ZK593.2	ZK593.2	2
WBGene00003843	ZK455.8	2002-10-01	1
WBGene00019406	K05F1.3	acdh-8	1
WBGene00022770	ZK563.6	acp-1	1
WBGene00016716	C46F4.2	acs-17	1
WBGene00000181	F01G4.2	ard-1	1
WBGene00000186	C01C7.1	ark-1	1
WBGene00000210	C53B7.4	asg-2	1
WBGene00010419	H28O16.1	atp-1	1
WBGene00007385	C06H2.1	atp-5	1
WBGene00014989	ZK675.3	best-23	1
WBGene00013275	Y57A10B.3	btb-14	1
WBGene00019888	R05F9.1	btbd-10	1
WBGene00015422	C04E6.5	C04E6.5	1
WBGene00015474	C05D9.7	C05D9.7	1
WBGene00007419	C07E3.9	C07E3.9	1
WBGene00015623	C09B8.4	C09B8.4	1
WBGene00015683	C10G8.4	C10G8.4	1
WBGene00015878	C17B7.4	C17B7.4	1
WBGene00016210	C29F5.1	C29F5.1	1
WBGene00016327	C32E12.1	C32E12.1	1
WBGene00007907	C34B4.2	C34B4.2	1
WBGene00016438	C35B8.3	C35B8.3	1
WBGene00016483	C36C5.14	C36C5.14	1
WBGene00016513	C38C3.4	C38C3.4	1
WBGene00008263	C53A5.2	C53A5.2	1
WBGene00019760	M03F4.7	calu-1	1
WBGene00000472	F33A8.3	cey-1	1
WBGene00022053	Y67D2.3	cisd-3.2	1
WBGene00008190	C49A1.9	clec-114	1
WBGene00022170	Y71H2AM.5	cox-6B	1
WBGene00017926	F29C4.2	cox-6C	1
WBGene00000535	K08B4.6	cpi-1	1
WBGene00019478	K07C11.5	cri-2	1
WBGene00018271	F41C3.5	ctsa-1.1	1
WBGene00017121	E04A4.7	cyc-2.1	1
WBGene00008388	D1086.1	D1086.1	1
WBGene00044082	D1086.12	D1086.12	1
WBGene00020897	T28D9.7	del-10	1
WBGene00020950	W02F12.5	dlst-1	1
WBGene00021871	Y54G2A.5	dml-1	1
WBGene00017127	E04F6.8	E04F6.8	1
WBGene00017128	E04F6.9	E04F6.9	1
WBGene00017149	EGAP4.1	EGAP4.1	1
WBGene00020443	T12A2.15	esyt-2	1
WBGene00017160	F01F1.3	F01F1.3	1
WBGene00008505	F01G4.6	F01G4.6	1
WBGene00017258	F08F1.4	F08F1.4	1
WBGene00008603	F09B9.4	F09B9.4	1
WBGene00008953	F19C6.4	F19C6.4	1
WBGene00195186	F19G12.10	F19G12.10	1
WBGene00009018	F21D9.4	F21D9.4	1
WBGene00017732	F23C8.3	F23C8.3	1
WBGene00017821	F26D11.4	F26D11.4	1
WBGene00017925	F29B9.11	F29B9.11	1
WBGene00009390	F35C5.1	F35C5.1	1
WBGene00018054	F35F10.4	F35F10.4	1
WBGene00018057	F35F10.7	F35F10.7	1
WBGene00009514	F37H8.5	F37H8.5	1
WBGene00018311	F41G4.8	F41G4.8	1
WBGene00009645	F42G10.1	F42G10.1	1
WBGene00018407	F44B9.2	F44B9.2	1
WBGene00009715	F44G4.6	F44G4.6	1
WBGene00018485	F46C8.3	F46C8.3	1
WBGene00009797	F46G10.2	F46G10.2	1
WBGene00018763	F53F10.1	F53F10.1	1
WBGene00018784	F54A3.5	F54A3.5	1
WBGene00001385	F02A9.2	far-1	1
WBGene00001386	F02A9.3	far-2	1
WBGene00001404	K07A3.1	fbp-1	1
WBGene00021864	Y54F10BM.10	fbxa-1	1
WBGene00001487	T04B2.2	frk-1	1
WBGene00007741	C26C6.7	glb-8	1
WBGene00017984	F32D1.5	gmpr-1	1
WBGene00020373	T09A12.2	gpx-6	1
WBGene00019170	H06I04.6	H06I04.6	1
WBGene00007630	C16C10.11	har-1	1
WBGene00006452	R148.6	heh-1	1
WBGene00015148	B0336.11	hpo-28	1
WBGene00002030	F40H3.5	hst-3.1	1
WBGene00002140	C18H7.2	inx-18	1
WBGene00019001	F57B10.3	ipgm-1	1
WBGene00018356	F42G8.5	islo-1	1
WBGene00019279	K01A2.4	K01A2.4	1
WBGene00010491	K02B7.3	K02B7.3	1
WBGene00019332	K02F3.9	K02F3.9	1
WBGene00019497	K07E8.6	K07E8.6	1
WBGene00019647	K11D12.7	K11D12.7	1
WBGene00010772	K11D9.3	K11D9.3	1
WBGene00013463	Y67H2A.5	kdp-1	1
WBGene00004130	F54E2.3	ketn-1	1
WBGene00002247	W03F8.5	lam-1	1
WBGene00016913	C54D1.5	lam-2	1
WBGene00002855	C05D11.12	let-721	1
WBGene00002974	F09E8.7	lev-1	1
WBGene00002976	T07H6.5	lev-9	1
WBGene00020236	T05B4.1	lgc-1	1
WBGene00008510	F01G10.7	lipl-7	1
WBGene00011726	T12A7.5	lpr-2	1
WBGene00016974	C56E6.6	lron-15	1
WBGene00019782	M60.7	M60.7	1
WBGene00018491	F46E10.10	mdh-1	1
WBGene00003169	E03G2.3	mec-5	1
WBGene00010493	K02B9.2	meg-2	1
WBGene00012983	Y48B6A.12	men-1	1
WBGene00003225	T07C4.7	mev-1	1
WBGene00003249	F11F1.6	mig-18	1
WBGene00009885	F49E2.1	moc-5	1
WBGene00019282	K01A2.8	mps-2	1
WBGene00012992	Y48C3A.10	mrpl-20	1
WBGene00015185	B0432.3	mrpl-41	1
WBGene00003495	T22E5.5	mup-2	1
WBGene00021370	Y37E11AR.3	nape-2	1
WBGene00003546	F42A10.8	nas-28	1
WBGene00021800	Y53G8AL.2	nduf-9	1
WBGene00010959	MTCE.11	nduo-1	1
WBGene00003597	F54G8.4	nhl-1	1
WBGene00012437	Y11D7A.14	nmy-3	1
WBGene00023493	F42F12.10	nspc-12	1
WBGene00013308	Y57G11C.12	nuo-3	1
WBGene00012166	W01A8.4	nuo-6	1
WBGene00003930	ZK1058.2	pat-3	1
WBGene00003933	T27B1.2	pat-9	1
WBGene00022801	ZK688.6	pcp-5	1
WBGene00008274	C53B4.4	pdzd-8	1
WBGene00020895	T28D9.3	plpp-1.2	1
WBGene00020696	T22F3.3	pygl-1	1
WBGene00019826	R02E4.1	R02E4.1	1
WBGene00019937	R07E4.3	R07E4.3	1
WBGene00011152	R09A8.1	R09A8.1	1
WBGene00011270	R31.2	R31.2	1
WBGene00006433	F42A8.2	sdhb-1	1
WBGene00010808	M01E5.6	sepa-1	1
WBGene00044070	T22A3.4	set-18	1
WBGene00022173	Y71H2AM.8	set-27	1
WBGene00004786	F44A6.2	sex-1	1
WBGene00022242	Y73B6BL.21	sfrp-1	1
WBGene00004820	Y47D7A.8	skr-14	1
WBGene00004910	T03F7.1	snf-11	1
WBGene00044283	ZK867.3	spp-22	1
WBGene00022235	Y73B6BL.6	sqd-1	1
WBGene00005748	Y75B12B.7	srw-1	1
WBGene00007363	C06B3.4	stdh-1	1
WBGene00017866	F27D9.8	stn-2	1
WBGene00006272	F32A7.7	str-245	1
WBGene00006127	T28A11.1	str-64	1
WBGene00012259	W04G3.6	sulp-7	1
WBGene00015334	C02C2.5	sup-18	1
WBGene00011374	T02D1.8	T02D1.8	1
WBGene00044584	T03G11.9	T03G11.9	1
WBGene00011540	T06E6.10	T06E6.10	1
WBGene00044684	T08G11.2	T08G11.2	1
WBGene00020382	T09B4.8	T09B4.8	1
WBGene00020439	T12A2.5	T12A2.5	1
WBGene00011727	T12A7.6	T12A7.6	1
WBGene00185100	T12A7.9	T12A7.9	1
WBGene00020616	T20D4.10	T20D4.10	1
WBGene00020618	T20D4.12	T20D4.12	1
WBGene00011919	T22C1.9	T22C1.9	1
WBGene00020880	T28A11.18	T28A11.18	1
WBGene00020882	T28A11.20	T28A11.20	1
WBGene00007055	F41E6.6	tag-196	1
WBGene00006587	F53A9.10	tnt-2	1
WBGene00006588	C14F5.3	tnt-3	1
WBGene00006608	T05A12.2	tre-2	1
WBGene00013255	Y57A10A.10	tric-1B.1	1
WBGene00006643	C02F12.1	tsp-17	1
WBGene00012383	Y5F2A.2	ttr-17	1
WBGene00013077	Y51A2D.9	ttr-24	1
WBGene00044605	F22A3.7	ttr-36	1
WBGene00008719	F11F1.7	ttr-52	1
WBGene00020886	T28B4.3	ttr-6	1
WBGene00006680	C52B9.6	twk-28	1
WBGene00006683	Y47D3B.5	twk-31	1
WBGene00006688	R12G8.2	twk-36	1
WBGene00006663	ZC410.4	twk-8	1
WBGene00021176	Y9C9A.1	txt-3	1
WBGene00019007	F57B10.14	ucr-11	1
WBGene00006832	C41C4.5	unc-105	1
WBGene00006787	ZC101.2	unc-52	1
WBGene00006810	C04F6.4	unc-78	1
WBGene00006820	C09D1.1	unc-89	1
WBGene00006881	R07B1.1	vab-15	1
WBGene00006924	F56D12.5	vig-1	1
WBGene00012239	W04A8.4	W04A8.4	1
WBGene00012291	W06A7.2	W06A7.2	1
WBGene00012334	W07G1.7	W07G1.7	1
WBGene00021323	Y34B4A.7	Y34B4A.7	1
WBGene00012536	Y37A1A.3	Y37A1A.3	1
WBGene00012602	Y38E10A.24	Y38E10A.24	1
WBGene00012606	Y38F1A.2	Y38F1A.2	1
WBGene00021558	Y45G5AM.6	Y45G5AM.6	1
WBGene00021161	Y4C6B.7	Y4C6B.7	1
WBGene00013181	Y53H1B.2	Y53H1B.2	1
WBGene00021918	Y55D5A.4	Y55D5A.4	1
WBGene00013329	Y57G11C.40	Y57G11C.40	1
WBGene00013330	Y57G11C.41	Y57G11C.41	1
WBGene00022089	Y69A2AR.18	Y69A2AR.18	1
WBGene00022100	Y69A2AR.31	Y69A2AR.31	1
WBGene00022123	Y71F9AR.2	Y71F9AR.2	1
WBGene00022194	Y71H2B.4	Y71H2B.4	1
WBGene00013531	Y73F8A.26	Y73F8A.26	1
WBGene00013577	Y76A2B.5	Y76A2B.5	1
WBGene00013601	Y87G2A.13	Y87G2A.13	1
WBGene00022127	Y71F9B.3	yop-1	1
WBGene00019727	M02D8.1	zig-12	1
WBGene00006984	F54D7.4	zig-7	1
WBGene00022695	ZK328.6	ZK328.6	1
WBGene00014092	ZK822.5	ZK822.5	1
WBGene00014097	ZK829.9	ZK829.9	1
WBGene00006987	EGAP1.3	zmp-1	1
WBGene00012364	W09D12.1	zmp-4	1
WBGene00006999	F42G4.3	zyx-1	1
WBGene00021527	Y41G9A.3	aakg-3
WBGene00009952	F53A2.7	acaa-2
WBGene00019433	K06A5.6	acdh-3
WBGene00020812	T25G12.5	acdh-7
WBGene00000035	W09B12.1	ace-1
WBGene00016630	C44B7.10	acer-1
WBGene00000041	F54H12.1	aco-2
WBGene00000047	ZC504.2	acr-8
WBGene00009221	F28F8.2	acs-2
WBGene00000063	T04C12.6	act-1
WBGene00000066	M03F4.2	act-4
WBGene00010790	K12G11.3	adh-1
WBGene00016509	C37H5.6	adss-1
WBGene00011767	T14D7.1	agxt-1
WBGene00011474	T05D4.1	aldo-1
WBGene00000112	F56D12.1	alh-6
WBGene00000113	F45H10.1	alh-7
WBGene00000114	F13D12.4	alh-8
WBGene00001132	T11B7.4	alp-1
WBGene00015124	B0303.2	anmt-1
WBGene00011573	T07C12.9	anmt-3
WBGene00000146	F46F3.4	ape-1
WBGene00000170	C01G6.1	aqp-2
WBGene00000177	K07A1.16	aqp-9
WBGene00000207	F02E8.1	asb-2
WBGene00000224	F26D10.9	atgp-1
WBGene00000228	W04D2.1	atn-1
WBGene00000230	F27C1.7	atp-3
WBGene00194700	B0025.5	B0025.5
WBGene00007122	B0250.5	B0250.5
WBGene00015096	B0261.8	B0261.8
WBGene00015137	B0310.1	B0310.1
WBGene00015139	B0310.3	B0310.3
WBGene00043982	B0403.6	B0403.6
WBGene00015210	B0496.1	B0496.1
WBGene00015211	B0496.2	B0496.2
WBGene00000245	T13C5.5	bca-1
WBGene00001149	K02A4.1	bcat-1
WBGene00006518	F27D4.5	bckd-1B
WBGene00011832	T19B10.3	bgal-1
WBGene00015359	C02G6.1	C02G6.1
WBGene00015407	C03H5.5	C03H5.5
WBGene00015433	C04E12.2	C04E12.2
WBGene00007317	C05A9.2	C05A9.2
WBGene00007365	C06B3.6	C06B3.6
WBGene00044795	C06H5.8	C06H5.8
WBGene00015566	C07D10.1	C07D10.1
WBGene00044417	C08F1.11	C08F1.11
WBGene00043120	C09H10.4	C09H10.4
WBGene00015714	C12D12.3	C12D12.3
WBGene00007551	C13C4.7	C13C4.7
WBGene00195250	C13C4.8	C13C4.8
WBGene00015755	C14B9.10	C14B9.10
WBGene00015782	C14F11.7	C14F11.7
WBGene00007597	C15A11.2	C15A11.2
WBGene00015788	C15B12.8	C15B12.8
WBGene00007608	C15C8.6	C15C8.6
WBGene00015884	C17B7.10	C17B7.10
WBGene00015886	C17B7.12	C17B7.12
WBGene00015877	C17B7.3	C17B7.3
WBGene00015882	C17B7.8	C17B7.8
WBGene00219272	C17C3.24	C17C3.24
WBGene00007666	C18B12.4	C18B12.4
WBGene00015954	C18B2.3	C18B2.3
WBGene00007684	C18E9.4	C18E9.4
WBGene00015980	C18G1.1	C18G1.1
WBGene00015993	C18H7.1	C18H7.1
WBGene00016009	C23F12.4	C23F12.4
WBGene00016012	C23G10.5	C23G10.5
WBGene00016039	C24A8.5	C24A8.5
WBGene00016099	C25E10.10	C25E10.10
WBGene00016118	C25H3.9	C25H3.9
WBGene00007764	C27B7.7	C27B7.7
WBGene00007796	C28D4.10	C28D4.10
WBGene00016325	C32E8.9	C32E8.9
WBGene00007880	C33A12.1	C33A12.1
WBGene00044239	C33D9.10	C33D9.10
WBGene00007901	C33D9.8	C33D9.8
WBGene00007905	C33G3.5	C33G3.5
WBGene00016360	C33G8.2	C33G8.2
WBGene00007909	C34B4.4	C34B4.4
WBGene00007950	C35A5.6	C35A5.6
WBGene00007959	C35C5.10	C35C5.10
WBGene00016481	C36C5.12	C36C5.12
WBGene00016484	C36C5.15	C36C5.15
WBGene00016474	C36C5.5	C36C5.5
WBGene00016490	C36E6.2	C36E6.2
WBGene00195056	C45E1.5	C45E1.5
WBGene00016722	C46G7.2	C46G7.2
WBGene00016751	C48E7.6	C48E7.6
WBGene00008191	C49A1.10	C49A1.10
WBGene00016838	C50F2.4	C50F2.4
WBGene00016846	C50F7.6	C50F7.6
WBGene00016891	C53A3.1	C53A3.1
WBGene00008267	C53A5.9	C53A5.9
WBGene00016923	C54F6.5	C54F6.5
WBGene00000283	R173.1	cah-5
WBGene00195049	CC8.3	CC8.3
WBGene00018719	F52H2.7	ccd-5
WBGene00000370	Y73F8A.6	ccg-1
WBGene00000454	C10G8.7	ceh-33
WBGene00000462	T26C11.5	ceh-41
WBGene00017538	F17A9.6	ceh-49
WBGene00013583	Y80D3A.3	ceh-51
WBGene00007749	C26E1.3	ceh-79
WBGene00018022	F34D6.2	ceh-87
WBGene00020330	T07H6.1	cest-16
WBGene00023408	T09A5.1	cex-2
WBGene00011479	T05E11.2	clc-9
WBGene00019328	K02F3.5	clec-149
WBGene00013058	Y51A2A.1	clec-247
WBGene00009291	F31D4.4	clec-264
WBGene00016626	C44B7.4	clhm-1
WBGene00000583	C48E7.5	cof-2
WBGene00000674	F29C4.8	col-99
WBGene00000768	R01H10.3	cor-1
WBGene00012354	W09C5.8	cox-4
WBGene00012553	Y37D8A.14	cox-5A
WBGene00006519	F54D8.2	cox-6A
WBGene00009161	F26E4.6	cox-7C
WBGene00022072	Y67D8C.8	cpg-9
WBGene00000779	F28H1.2	cpn-3
WBGene00006495	F31D5.3	cpna-1
WBGene00015061	B0228.4	cpna-2
WBGene00010303	F59A2.3	cri-3
WBGene00000820	Y73B6BL.7	csp-2
WBGene00000822	F40E10.3	csq-1
WBGene00022856	ZK1127.10	cth-2
WBGene00000833	T20G5.2	cts-1
WBGene00007919	C34C6.7	cup-16
WBGene00000869	C54G4.8	cyc-1
WBGene00206384	D1005.10	D1005.10
WBGene00016998	D1005.4	D1005.4
WBGene00008389	D1086.2	D1086.2
WBGene00008392	D1086.5	D1086.5
WBGene00008395	D1086.8	D1086.8
WBGene00008414	D2030.4	D2030.4
WBGene00008424	D2045.7	D2045.7
WBGene00008426	D2045.9	D2045.9
WBGene00000900	C05D2.1	daf-4
WBGene00014054	ZK669.4	dbt-1
WBGene00015957	C18B2.6	del-9
WBGene00000961	T21B6.1	dgn-1
WBGene00008436	DH11.2	DH11.2
WBGene00007126	B0250.9	dhcr-7
WBGene00000964	C47E12.8	dhp-2
WBGene00000998	K07E12.1	dig-1
WBGene00001000	C18A11.7	dim-1
WBGene00009082	F23B12.5	dlat-1
WBGene00007824	C30H6.7	dlat-2
WBGene00001005	T26A5.9	dlc-1
WBGene00010888	M18.2	dlc-2
WBGene00012424	Y10G11A.2	dlc-3
WBGene00008447	E01G4.5	E01G4.5
WBGene00012980	Y48B6A.6	efhd-1
WBGene00001248	F38A6.2	elp-1
WBGene00001328	K08C7.3	epi-1
WBGene00015393	C03G6.5	exc-13
WBGene00017177	F02E8.4	F02E8.4
WBGene00008535	F02H6.2	F02H6.2
WBGene00008572	F08B12.4	F08B12.4
WBGene00017250	F08D12.7	F08D12.7
WBGene00017266	F08F3.10	F08F3.10
WBGene00017342	F10D7.5	F10D7.5
WBGene00017363	F10G2.2	F10G2.2
WBGene00008744	F13D12.10	F13D12.10
WBGene00008770	F13G3.12	F13G3.12
WBGene00044185	F14F8.14	F14F8.14
WBGene00017468	F14F9.5	F14F9.5
WBGene00044774	F16B3.3	F16B3.3
WBGene00008897	F16H6.7	F16H6.7
WBGene00008915	F17C11.4	F17C11.4
WBGene00008910	F17C8.3	F17C8.3
WBGene00195185	F19G12.9	F19G12.9
WBGene00017639	F20D6.10	F20D6.10
WBGene00043069	F20D6.12	F20D6.12
WBGene00017657	F21C10.7	F21C10.7
WBGene00009049	F22B8.7	F22B8.7
WBGene00017734	F23C8.5	F23C8.5
WBGene00000263	F23H11.5	F23H11.5
WBGene00017781	F25E2.3	F25E2.3
WBGene00017819	F26D11.2	F26D11.2
WBGene00009187	F27D4.1	F27D4.1
WBGene00017873	F28A10.5	F28A10.5
WBGene00017975	F32B5.1	F32B5.1
WBGene00017979	F32B5.6	F32B5.6
WBGene00009358	F33C8.4	F33C8.4
WBGene00009361	F33E2.5	F33E2.5
WBGene00009374	F34D10.4	F34D10.4
WBGene00018033	F35B3.7	F35B3.7
WBGene00018063	F35F10.14	F35F10.14
WBGene00018055	F35F10.5	F35F10.5
WBGene00018056	F35F10.6	F35F10.6
WBGene00009454	F36A2.7	F36A2.7
WBGene00009475	F36F2.1	F36F2.1
WBGene00086569	F38A6.5	F38A6.5
WBGene00194663	F38B2.6	F38B2.6
WBGene00018184	F38E9.1	F38E9.1
WBGene00018204	F39F10.4	F39F10.4
WBGene00009578	F40F8.5	F40F8.5
WBGene00018249	F40H3.1	F40H3.1
WBGene00018257	F41B4.1	F41B4.1
WBGene00009614	F41D3.9	F41D3.9
WBGene00018309	F41G4.5	F41G4.5
WBGene00018310	F41G4.7	F41G4.7
WBGene00018323	F42A6.1	F42A6.1
WBGene00018361	F42G8.10	F42G8.10
WBGene00018367	F42H10.3	F42H10.3
WBGene00018373	F43B10.1	F43B10.1
WBGene00018405	F44A2.5	F44A2.5
WBGene00009688	F44E5.1	F44E5.1
WBGene00009712	F44G4.2	F44G4.2
WBGene00009739	F45H10.2	F45H10.2
WBGene00009740	F45H10.3	F45H10.3
WBGene00009781	F46C5.6	F46C5.6
WBGene00018519	F46H5.3	F46H5.3
WBGene00009819	F47B10.8	F47B10.8
WBGene00009848	F48F5.6	F48F5.6
WBGene00009863	F49B2.3	F49B2.3
WBGene00009888	F49E2.5	F49E2.5
WBGene00018688	F52D2.6	F52D2.6
WBGene00044921	F53C11.9	F53C11.9
WBGene00009984	F53F1.6	F53F1.6
WBGene00009992	F53F4.10	F53F4.10
WBGene00010032	F54B11.9	F54B11.9
WBGene00045488	F57B1.9	F57B1.9
WBGene00019048	F58E2.4	F58E2.4
WBGene00010326	F59C6.5	F59C6.5
WBGene00019243	H24O09.2	fbxb-72
WBGene00016359	C33F10.13	fbxb-88
WBGene00001434	T14G12.4	fkh-2
WBGene00001503	H14A12.2	fum-1
WBGene00001508	C10F3.6	fut-8
WBGene00011095	R07B7.11	gana-1
WBGene00001520	K09A9.5	gas-1
WBGene00008706	F11E6.1	gba-3
WBGene00014095	ZK829.4	gdh-1
WBGene00001604	Y105C5B.28	gln-3
WBGene00013029	Y49E10.2	glrx-5
WBGene00001650	F25H8.3	gon-1
WBGene00001662	C34E10.1	gop-3
WBGene00015778	C14F11.1	got-2.2
WBGene00001685	K10B3.7	gpd-3
WBGene00010593	K06A4.3	gsnl-1
WBGene00001752	K08F4.7	gst-4
WBGene00017054	D2024.7	gstk-2
WBGene00001793	Y46G5A.31	gsy-1
WBGene00006863	F56B6.4	gyg-1
WBGene00019202	H14N18.2	H14N18.2
WBGene00019267	H39E20.1	H39E20.1
WBGene00001818	Y57G11C.1	haf-8
WBGene00001828	F40E10.1	hch-1
WBGene00001864	D1086.4	him-5
WBGene00019249	H28G03.1	hrpa-2
WBGene00002040	F56A6.2	hum-7
WBGene00010416	H25P06.1	hxk-2
WBGene00001564	C05E4.9	icl-1
WBGene00009664	F43G9.1	idha-1
WBGene00016266	C30F12.7	idhg-2
WBGene00002065	F54C9.1	iff-2
WBGene00002069	C04F12.3	ikb-1
WBGene00018392	F43E2.3	insc-1
WBGene00022233	Y73B6BL.4	ipla-6
WBGene00002162	F42G8.12	isp-1
WBGene00009089	F23D12.5	jmjd-3.2
WBGene00002179	T22C1.7	jph-1
WBGene00019294	K02A6.3	K02A6.3
WBGene00019381	K04C2.3	K04C2.3
WBGene00019436	K06A9.2	K06A9.2
WBGene00019437	K06A9.3	K06A9.3
WBGene00010648	K08C7.6	K08C7.6
WBGene00010649	K08C7.7	K08C7.7
WBGene00014801	K08E5.1	K08E5.1
WBGene00019571	K09E2.2	K09E2.2
WBGene00019572	K09E2.3	K09E2.3
WBGene00002183	T02G5.8	kat-1
WBGene00002227	W02B12.7	klp-17
WBGene00021948	Y55F3C.3	kvs-5
WBGene00002255	F40F4.4	lbp-3
WBGene00002268	ZK1248.16	lec-5
WBGene00002280	F01G12.5	let-2
WBGene00002881	C05D11.4	let-756
WBGene00002978	Y105E8B.1	lev-11
WBGene00002975	C35C5.5	lev-8
WBGene00016575	C41H7.5	lido-10
WBGene00016574	C41H7.4	lido-11
WBGene00002990	C37F5.1	lin-1
WBGene00003007	C16B8.1	lin-18
WBGene00003030	Y73B6A.5	lin-45
WBGene00003061	ZK973.10	lpd-5
WBGene00003065	T21C9.5	lpd-9
WBGene00003066	ZC410.7	lpl-1
WBGene00013542	Y75B8A.5	lron-12
WBGene00020693	T22E7.1	lron-8
WBGene00077698	C34B4.7	lurp-4
WBGene00003092	Y22F5A.6	lys-3
WBGene00045337	M01B2.12	M01B2.12
WBGene00019719	M01H9.3	M01H9.3
WBGene00019771	M04F3.5	M04F3.5
WBGene00010874	M05D6.1	M05D6.1
WBGene00010878	M05D6.5	M05D6.5
WBGene00010880	M05D6.8	M05D6.8
WBGene00008415	D2030.5	mce-1
WBGene00010834	M03B6.2	mct-3
WBGene00003162	F20H11.3	mdh-2
WBGene00003248	F57B7.4	mig-17
WBGene00003242	C37C3.6	mig-6
WBGene00015186	B0432.4	misc-1
WBGene00003369	C36E6.3	mlc-1
WBGene00003370	C36E6.5	mlc-2
WBGene00013869	ZC373.4	mlck-1
WBGene00003375	T04C9.4	mlp-1
WBGene00014202	ZK1058.1	mmcm-1
WBGene00007139	B0285.7	mnp-1
WBGene00012361	W09D10.3	mrpl-12
WBGene00010783	K11H3.6	mrpl-36
WBGene00013004	Y48E1B.5	mrpl-37
WBGene00044344	Y46H3A.7	mrpl-39
WBGene00008514	F02A9.4	mrpl-44
WBGene00017924	F29B9.10	mrps-21
WBGene00007564	C14A4.14	mrps-22
WBGene00044321	B0511.8	mrps-30
WBGene00003511	F46G10.6	mxl-3
WBGene00012478	Y18D10A.8	mxt-1
WBGene00003515	K12F2.1	myo-3
WBGene00003565	K03E6.3	ncs-3
WBGene00008998	F21A10.1	ncs-4
WBGene00003567	C10G8.5	ncx-2
WBGene00021893	Y54G2A.29	ndnf-1
WBGene00009051	F22D6.4	nduf-6
WBGene00012376	W10D5.2	nduf-7
WBGene00018196	F39E9.4	nep-13
WBGene00013785	Y116A8C.4	nep-23
WBGene00003618	E02H1.7	nhr-19
WBGene00010984	R03A10.4	nkat-3
WBGene00006412	C40C9.5	nlg-1
WBGene00003812	F55B12.5	nrf-5
WBGene00003831	C09H10.3	nuo-1
WBGene00020417	T10E9.7	nuo-2
WBGene00019401	K04G7.4	nuo-4
WBGene00021562	Y45G12B.1	nuo-5
WBGene00017061	D2063.2	oac-12
WBGene00012323	W07A12.6	oac-54
WBGene00003860	Y38F1A.9	oig-2
WBGene00043050	R07G3.9	oig-4
WBGene00019832	R02F2.2	osg-1
WBGene00003893	C44B12.2	ost-1
WBGene00045483	F56H1.7	oxy-5
WBGene00003902	Y106G6H.2	pab-1
WBGene00020540	T17A3.2	pals-25
WBGene00021081	W08A12.4	pals-33
WBGene00003934	F54C1.7	pat-10
WBGene00003929	F54F2.1	pat-2
WBGene00003931	C29F9.7	pat-4
WBGene00003932	T21D12.4	pat-6
WBGene00012857	Y44A6E.1	pbo-5
WBGene00017375	F11C7.1	pbo-6
WBGene00017864	F27D9.5	pcca-1
WBGene00011510	T05H10.6	pdha-1
WBGene00015413	C04C3.3	pdhb-1
WBGene00022719	ZK370.5	pdhk-2
WBGene00022456	Y110A7A.6	pfkb-1.1
WBGene00003991	K03E6.6	pfn-3
WBGene00003998	F42E11.1	pgp-4
WBGene00016892	C53A3.2	pgph-3
WBGene00011879	T21B6.2	pho-7
WBGene00010872	M05B5.4	plag-15
WBGene00004057	F42G8.4	pmk-3
WBGene00004092	F44C4.5	ppt-1
WBGene00004112	C46G7.4	pqn-22
WBGene00004113	D1007.14	pqn-24
WBGene00004135	K07D4.8	pqn-48
WBGene00004145	T03G11.1	pqn-62
WBGene00007197	B0513.5	prdh-1
WBGene00008149	C47E12.4	pyp-1
WBGene00044021	R02E4.2	R02E4.2
WBGene00019841	R02F11.3	R02F11.3
WBGene00019843	R03E9.2	R03E9.2
WBGene00011003	R04B5.5	R04B5.5
WBGene00011015	R04F11.2	R04F11.2
WBGene00011026	R05D7.1	R05D7.1
WBGene00019887	R05D8.11	R05D8.11
WBGene00020012	R11G1.6	R11G1.6
WBGene00020029	R12C12.9	R12C12.9
WBGene00014826	R13H4.2	R13H4.2
WBGene00020106	R151.1	R151.1
WBGene00011273	R53.4	R53.4
WBGene00010556	K04D7.1	rack-1
WBGene00010374	H08M01.2	rga-5
WBGene00008262	C53A5.1	ril-1
WBGene00019624	K10C9.3	rnst-2
WBGene00004393	B0414.2	rnt-1
WBGene00009800	F47A4.3	rrc-1
WBGene00007924	C34C12.5	rsu-1
WBGene00004736	K11D9.2	sca-1
WBGene00015391	C03G5.1	sdha-1
WBGene00019690	K12H6.11	set-13
WBGene00022499	ZC8.3	set-30
WBGene00015777	C14F5.4	sfxn-2
WBGene00044049	C41C4.10	sfxn-5
WBGene00019277	K01A2.1	sgcb-1
WBGene00004790	F07H5.2	sgn-1
WBGene00004801	F46G10.7	sir-2.2
WBGene00019656	K11G12.5	slc-25A10
WBGene00008979	F20D1.9	slc-25A18.1
WBGene00010214	F57G8.5	slc-9B.2
WBGene00019299	K02D7.2	snai-1
WBGene00010868	M04G12.4	somi-1
WBGene00008623	F09E8.1	spe-43
WBGene00004980	B0464.5	spk-1
WBGene00006893	F10E7.4	spon-1
WBGene00004995	C28C12.7	spp-10
WBGene00005000	C48E7.10	spp-15
WBGene00008538	F02H6.5	sqrd-1
WBGene00005475	T03E6.5	srh-269
WBGene00005642	C05E4.3	srp-1
WBGene00005644	Y32G9A.4	srp-3
WBGene00008247	C51E3.1	srsx-26
WBGene00008248	C51E3.2	srsx-27
WBGene00012773	Y41E3.15	srt-48
WBGene00005789	F14F8.11	srw-42
WBGene00005818	F18E3.6	srw-71
WBGene00015652	C09G12.2	srz-79
WBGene00006067	F41G4.3	sto-5
WBGene00006288	C05E4.13	str-262
WBGene00006126	C17B7.1	str-63
WBGene00006135	C14H10.4	str-74
WBGene00009940	F52F12.7	strl-1
WBGene00009812	F47B10.1	suca-1
WBGene00007350	C05G5.4	sucl-1
WBGene00006308	K09C4.8	sul-1
WBGene00006319	R09G11.1	sup-10
WBGene00006318	F34D6.3	sup-9
WBGene00009976	F53C11.7	swan-2
WBGene00023417	C25E10.9	swm-1
WBGene00007750	C26G2.1	syg-2
WBGene00011331	T01E8.1	T01E8.1
WBGene00206521	T02G5.15	T02G5.15
WBGene00020181	T02H6.11	T02H6.11
WBGene00011422	T04B2.3	T04B2.3
WBGene00045500	T05E12.9	T05E12.9
WBGene00020260	T05E7.4	T05E7.4
WBGene00011509	T05H10.4	T05H10.4
WBGene00011579	T07D4.2	T07D4.2
WBGene00020315	T07E3.4	T07E3.4
WBGene00020377	T09B4.3	T09B4.3
WBGene00011692	T10G3.1	T10G3.1
WBGene00020424	T10H9.1	T10H9.1
WBGene00011728	T12A7.7	T12A7.7
WBGene00011736	T12D8.9	T12D8.9
WBGene00020476	T13B5.9	T13B5.9
WBGene00020479	T13C2.3	T13C2.3
WBGene00011755	T13H5.1	T13H5.1
WBGene00011763	T14B1.1	T14B1.1
WBGene00011839	T19C4.5	T19C4.5
WBGene00020568	T19D2.3	T19D2.3
WBGene00020617	T20D4.11	T20D4.11
WBGene00020620	T20D4.15	T20D4.15
WBGene00020636	T20H4.5	T20H4.5
WBGene00011880	T21B6.3	T21B6.3
WBGene00206474	T22A3.12	T22A3.12
WBGene00011909	T22A3.6	T22A3.6
WBGene00020667	T22B2.3	T22B2.3
WBGene00020669	T22B2.5	T22B2.5
WBGene00011918	T22C1.8	T22C1.8
WBGene00020680	T22D1.1	T22D1.1
WBGene00020732	T23E7.2	T23E7.2
WBGene00219243	T23G4.127	T23G4.127
WBGene00011958	T23G4.2	T23G4.2
WBGene00012012	T25B9.6	T25B9.6
WBGene00020805	T25F10.1	T25F10.1
WBGene00020878	T28A11.16	T28A11.16
WBGene00020879	T28A11.17	T28A11.17
WBGene00020869	T28A11.2	T28A11.2
WBGene00269355	T28A11.25	T28A11.25
WBGene00020884	T28B4.1	T28B4.1
WBGene00012122	T28C6.8	T28C6.8
WBGene00006478	H38K22.3	tag-131
WBGene00006408	T14G12.3	tag-18
WBGene00044079	C34E11.3	tag-241
WBGene00044078	T04A8.4	tag-243
WBGene00013289	Y57G11A.1	tag-273
WBGene00015356	C02F12.7	tag-278
WBGene00006771	Y71G12B.11	tln-1
WBGene00006580	T23G4.1	tlp-1
WBGene00020490	T13G4.3	tmc-1
WBGene00015177	B0416.1	tmc-2
WBGene00006582	C08D8.2	tmd-2
WBGene00006584	F42E11.4	tni-1
WBGene00006585	T20B3.2	tni-3
WBGene00006508	M01E11.7	tns-1
WBGene00006637	B0563.2	tsp-11
WBGene00006645	D2092.7	tsp-19
WBGene00006634	F33C8.3	tsp-8
WBGene00006436	W06H8.8	ttn-1
WBGene00012382	Y5F2A.1	ttr-16
WBGene00013078	Y51A2D.10	ttr-25
WBGene00017688	F22A3.2	ttr-35
WBGene00044737	JC8.14	ttr-45
WBGene00019203	H14N18.3	ttr-47
WBGene00008040	C40H1.5	ttr-5
WBGene00010234	F58B3.9	ttr-50
WBGene00006672	C24A3.6	twk-18
WBGene00006673	C40C9.1	twk-20
WBGene00006677	F55C5.3	twk-24
WBGene00006692	W06D12.2	twk-42
WBGene00013081	Y51A2D.14	txt-14
WBGene00019817	R02C2.6	txt-2
WBGene00018963	F56D2.1	ucr-1
WBGene00012158	VW06B3R.1	ucr-2.1
WBGene00009337	F32F2.1	uig-1
WBGene00006836	C47E8.7	unc-112
WBGene00006853	C47G2.2	unc-130
WBGene00006754	F07A5.7	unc-15
WBGene00006759	ZK617.1	unc-22
WBGene00006764	ZK721.2	unc-27
WBGene00006765	T08G11.5	unc-29
WBGene00006784	T21C12.1	unc-49
WBGene00006789	F11C3.3	unc-54
WBGene00006801	K11C4.5	unc-68
WBGene00006814	B0496.3	unc-82
WBGene00006819	F08B6.4	unc-87
WBGene00006822	C46F11.1	unc-93
WBGene00006824	Y105E8A.6	unc-95
WBGene00006826	F14D12.2	unc-97
WBGene00006827	F08C6.7	unc-98
WBGene00006876	ZK1151.1	vab-10
WBGene00020908	VC5.2	VC5.2
WBGene00019900	R05G6.7	vdac-1
WBGene00006902	F44F1.7	vet-6
WBGene00006926	C42D8.2	vit-2
WBGene00020909	W01A11.1	W01A11.1
WBGene00012225	W03G11.3	W03G11.3
WBGene00012252	W04E12.7	W04E12.7
WBGene00044152	W04G3.10	W04G3.10
WBGene00044151	W04G3.12	W04G3.12
WBGene00012322	W07A12.4	W07A12.4
WBGene00021128	W10C8.5	W10C8.5
WBGene00219300	W10G6.6	W10G6.6
WBGene00044452	Y102E9.5	Y102E9.5
WBGene00185102	Y105C5A.1268	Y105C5A.1268
WBGene00013698	Y106G6D.1	Y106G6D.1
WBGene00013701	Y106G6D.4	Y106G6D.4
WBGene00013751	Y113G7A.14	Y113G7A.14
WBGene00013804	Y116A8C.27	Y116A8C.27
WBGene00012452	Y17D7B.4	Y17D7B.4
WBGene00021235	Y19D10B.6	Y19D10B.6
WBGene00012544	Y37D8A.2	Y37D8A.2
WBGene00012605	Y38F1A.1	Y38F1A.1
WBGene00021484	Y40A1A.2	Y40A1A.2
WBGene00021494	Y40B10B.1	Y40B10B.1
WBGene00021509	Y41D4A.7	Y41D4A.7
WBGene00012812	Y43F8B.1	Y43F8B.1
WBGene00012850	Y44A6C.1	Y44A6C.1
WBGene00012854	Y44A6D.3	Y44A6D.3
WBGene00021647	Y47G6A.22	Y47G6A.22
WBGene00012960	Y47H10A.4	Y47H10A.4
WBGene00012979	Y48B6A.5	Y48B6A.5
WBGene00021728	Y49F6C.6	Y49F6C.6
WBGene00021849	Y54F10AM.5	Y54F10AM.5
WBGene00206486	Y54F10BM.20	Y54F10BM.20
WBGene00021883	Y54G2A.18	Y54G2A.18
WBGene00021917	Y55D5A.3	Y55D5A.3
WBGene00235283	Y55F3BL.6	Y55F3BL.6
WBGene00044460	Y55F3C.10	Y55F3C.10
WBGene00044459	Y55F3C.9	Y55F3C.9
WBGene00013237	Y56A3A.19	Y56A3A.19
WBGene00013356	Y59A8B.24	Y59A8B.24
WBGene00013406	Y63D3A.7	Y63D3A.7
WBGene00022071	Y67D8C.7	Y67D8C.7
WBGene00022075	Y69A2AR.3	Y69A2AR.3
WBGene00013477	Y69E1A.5	Y69E1A.5
WBGene00050884	Y69H2.15	Y69H2.15
WBGene00013509	Y71A12B.12	Y71A12B.12
WBGene00022165	Y71H2AL.2	Y71H2AL.2
WBGene00022180	Y71H2AM.15	Y71H2AM.15
WBGene00013576	Y76A2B.4	Y76A2B.4
WBGene00022336	Y82E9BR.3	Y82E9BR.3
WBGene00022386	Y95B8A.6	Y95B8A.6
WBGene00022397	Y97E10AR.2	Y97E10AR.2
WBGene00022538	ZC190.4	ZC190.4
WBGene00013860	ZC247.2	ZC247.2
WBGene00013867	ZC373.2	ZC373.2
WBGene00006978	K10C3.3	zig-1
WBGene00022653	ZK105.1	ZK105.1
WBGene00014207	ZK1058.9	ZK1058.9
WBGene00014262	ZK1321.4	ZK1321.4
WBGene00022745	ZK470.2	ZK470.2
WBGene00014058	ZK673.2	ZK673.2
WBGene00014067	ZK675.4	ZK675.4
WBGene00014086	ZK809.3	ZK809.3
WBGene00014088	ZK809.8	ZK809.8
WBGene00013683	Y105E8A.26	zoo-1
