# Supplementary material for: Transcellular chaperone signaling is an intercellular stress-response distinct from the HSF-1–mediated heat shock response
Source: PLoS Biol. 2023 Feb 13;21(2):e3001605. doi: 10.1371/journal.pbio.3001605 (PMC9956597; doi:10.1371/journal.pbio.3001605)
Supplement: S6 Table — (XLSX) [file pbio.3001605.s011.xlsx]

## Sheet: All
Gene_id	readcount_int	readcount_control	log2FoldChange	pval	padj	Associated Gene Name	Description
WBGene00021002	7.20502	3173.55	-8.7829	3.5645e-145	6.994e-141	W03F9.4	-
WBGene00003099	7.90494	1223.92	-7.2745	7.8322e-18	2.8996e-15	lys-10	LYSozyme [Source:RefSeq peptide;Acc:NP_501405]
WBGene00013941	0.355934	13.0929	-5.201	1.7346e-05	0.0015904	ZK218.7	-
WBGene00016669	20.9865	416.017	-4.3091	3.6483e-08	5.3421e-06	ilys-2	Invertebrate LYSozyme [Source:RefSeq peptide;Acc:NP_500207]
WBGene00016670	20.355	391.75	-4.2665	0.00013244	0.0099183	ilys-3	Invertebrate LYSozyme [Source:RefSeq peptide;Acc:NP_500206]
WBGene00010754	1.03503	19.2112	-4.2142	1.4954e-06	0.00017362	K10G4.5	-
WBGene00008575	3.15127	23.4459	-2.8953	1.2533e-05	0.0011766	scl-24	SCP-Like extracellular protein [Source:RefSeq peptide;Acc:NP_507429]
WBGene00013939	18.4964	136.198	-2.8804	3.3605e-09	5.5409e-07	ZK218.5	-
WBGene00013943	3.81842	26.8486	-2.8138	0.00012858	0.0097227	ZK218.11	-
WBGene00002259	285.67	1758.56	-2.622	1.3148e-09	2.283e-07	lbp-7	Fatty acid-binding protein homolog 7 [Source:UniProtKB/Swiss-Prot;Acc:O02323]
WBGene00003726	52.9608	284.836	-2.4271	5.8678e-12	1.3871e-09	nhr-136	Nuclear hormone receptor family member nhr-136 [Source:UniProtKB/Swiss-Prot;Acc:O01930]
WBGene00008494	221.123	1157.44	-2.388	7.8213e-07	9.5318e-05	F01D5.3	-
WBGene00020326	9.28396	42.2317	-2.1855	4.3344e-06	0.00046473	math-38	MATH (meprin-associated Traf homology) domain containing [Source:RefSeq peptide;Acc:NP_494001]
WBGene00016061	716.581	3079.01	-2.1033	1.2788e-20	5.8353e-18	hpo-15	-
WBGene00012583	485.74	1904.73	-1.9713	4.1547e-18	1.5677e-15	clec-4	C-type LECtin [Source:RefSeq peptide;Acc:NP_496688]
WBGene00013900	34.6818	123.524	-1.8325	0.00016656	0.011927	ugt-18	UDP-glucuronosyltransferase [Source:RefSeq peptide;Acc:NP_506209]
WBGene00021032	18.0454	63.4249	-1.8134	2.9272e-06	0.00032266	clec-118	C-type LECtin [Source:RefSeq peptide;Acc:NP_493771]
WBGene00019146	15.0966	52.5712	-1.8001	1.7799e-05	0.0016168	H02F09.3	-
WBGene00021580	23.0477	75.3779	-1.7095	7.9708e-05	0.0064096	clec-174	C-type LECtin [Source:RefSeq peptide;Acc:NP_500441]
WBGene00020741	35.1047	111.75	-1.6705	2.4105e-07	3.2395e-05	dlhd-1	DieneLactone Hydrolase Domain containing protein [Source:RefSeq peptide;Acc:NP_493925]
WBGene00010127	15.5343	43.9285	-1.4997	0.00047591	0.028042	F55G11.7	-
WBGene00009397	1017.6	2870.44	-1.4961	1.28e-11	2.9898e-09	clec-66	C-type LECtin [Source:RefSeq peptide;Acc:NP_496746]
WBGene00021865	16.8151	46.4712	-1.4666	0.00053591	0.030405	fbxa-66	F-box A protein [Source:RefSeq peptide;Acc:NP_497535]
WBGene00001906	21.3394	54.7504	-1.3594	0.00054042	0.030509	his-32	Histone H3 [Source:UniProtKB/Swiss-Prot;Acc:P08898]
WBGene00013270	369.132	920.689	-1.3186	0.00014901	0.01095	Y57A10A.31	-
WBGene00017060	80.3184	198.897	-1.3082	1.511e-06	0.00017439	D2063.1	-
WBGene00011850	260.546	634.19	-1.2834	4.1858e-08	6.0389e-06	T20B3.1	-
WBGene00013509	32.3747	78.3922	-1.2758	0.00021994	0.014984	Y71A12B.12	-
WBGene00017782	175.933	412.094	-1.2279	5.1156e-07	6.6035e-05	F25E5.1	-
WBGene00005703	50.9458	117.009	-1.1996	7.1103e-05	0.0057649	sru-40	Serpentine Receptor, class U [Source:RefSeq peptide;Acc:NP_001256139]
WBGene00235369	39.644	89.9978	-1.1828	0.00029983	0.019545	K08D10.18	-
WBGene00017678	5988.09	13543.8	-1.1775	4.0309e-08	5.8586e-06	asp-12	ASpartyl Protease [Source:RefSeq peptide;Acc:NP_505134]
WBGene00044212	48.3667	108.077	-1.16	0.00018564	0.013055	Y68A4A.13	-
WBGene00022763	73.3204	163.816	-1.1598	3.9195e-05	0.0033583	ZK546.7	-
WBGene00011844	179.073	398.416	-1.1537	1.954e-06	0.0002229	T19C9.8	-
WBGene00019738	937.452	2064.82	-1.1392	2.1517e-07	2.9116e-05	clec-265	C-type LECtin [Source:RefSeq peptide;Acc:NP_508518]
WBGene00011262	250.62	540.787	-1.1096	2.8988e-06	0.00032134	pho-8	intestinal acid PHOsphatase [Source:RefSeq peptide;Acc:NP_505983]
WBGene00009361	49.7218	105.64	-1.0872	0.00044715	0.026913	F33E2.5	-
WBGene00011330	1693.05	3594.6	-1.0862	5.8252e-07	7.4704e-05	T01D3.6	-
WBGene00018971	264.526	556.856	-1.0739	5.0237e-06	0.00051879	clec-67	C-type LECtin [Source:RefSeq peptide;Acc:NP_500437]
WBGene00013733	53.0487	111.631	-1.0733	0.00046675	0.027752	Y111B2A.9	-
WBGene00019404	59.4584	123.933	-1.0596	0.00032183	0.020772	K05B2.4	-
WBGene00020812	1387.67	2889.02	-1.0579	1.2279e-06	0.00014426	acdh-7	Acyl CoA DeHydrogenase [Source:RefSeq peptide;Acc:NP_510789]
WBGene00007372	204.74	425.491	-1.0553	0.00097781	0.048326	C06B8.7	-
WBGene00022203	175.489	353.868	-1.0118	0.0001994	0.013874	Y73B3A.1	-
WBGene00021590	322.39	649.558	-1.0107	1.1984e-05	0.0011359	Y46D2A.2	-
WBGene00016995	1192.99	2403.61	-1.0106	4.0433e-06	0.00043831	acly-1	Probable ATP-citrate synthase [Source:UniProtKB/Swiss-Prot;Acc:P53585]
WBGene00007143	2039.27	4046.84	-0.98874	5.1401e-06	0.00052529	B0334.3	-
WBGene00001240	4057.04	8027.39	-0.98451	4.6196e-06	0.00048732	elo-2	Elongation of very long chain fatty acids protein [Source:RefSeq peptide;Acc:NP_503114]
WBGene00011474	1816.87	3583.62	-0.97996	6.2648e-06	0.00063037	aldo-1	Fructose-bisphosphate aldolase 1 [Source:UniProtKB/Swiss-Prot;Acc:P54216]
WBGene00004076	3691.9	7210.67	-0.96577	7.0142e-06	0.00069159	pod-2	-
WBGene00014213	208.415	406.438	-0.96358	6.6802e-05	0.0055072	ZK1073.1	-
WBGene00006565	2278.16	4418.42	-0.95566	1.0496e-05	0.00099968	tfg-1	human TFG related [Source:RefSeq peptide;Acc:NP_493462]
WBGene00010596	82.1043	158.901	-0.9526	0.00062657	0.03415	K06A4.6	-
WBGene00000783	731.03	1408.18	-0.94583	0.00065334	0.035412	cpr-3	Cathepsin B-like cysteine proteinase 3 [Source:UniProtKB/Swiss-Prot;Acc:P43507]
WBGene00020701	260.833	500.581	-0.94047	6.3697e-05	0.0052958	T22F7.1	-
WBGene00000776	19228.1	36735.3	-0.93395	1.2456e-05	0.001175	cpl-1	CathePsin L family [Source:RefSeq peptide;Acc:NP_001256718]
WBGene00000123	1090.93	2080.07	-0.93107	2.3778e-05	0.0021016	ama-1	DNA-directed RNA polymerase II subunit RPB1 [Source:UniProtKB/Swiss-Prot;Acc:P16356]
WBGene00003091	5085.93	9672.84	-0.92743	1.583e-05	0.0014651	lys-2	LYSozyme [Source:RefSeq peptide;Acc:NP_505643]
WBGene00016029	104.033	196.48	-0.91734	0.00055877	0.030971	elf-1	see eff [Source:RefSeq peptide;Acc:NP_001021180]
WBGene00011586	115.859	217.672	-0.90978	0.00053492	0.030405	flp-33	FMRF-Like Peptide [Source:RefSeq peptide;Acc:NP_871818]
WBGene00009825	206.322	387.121	-0.90789	0.00049137	0.028722	F47G4.4	-
WBGene00009065	421.829	789.499	-0.90428	7.537e-05	0.0060857	F22G12.5	-
WBGene00018145	1357.14	2539.57	-0.90402	3.388e-05	0.0029414	F37C4.5	-
WBGene00010769	372.116	683.652	-0.87751	0.00013442	0.010028	asah-1	Acid ceramidase [Source:UniProtKB/Swiss-Prot;Acc:O45686]
WBGene00021020	603.681	1107.43	-0.87536	9.0506e-05	0.0072188	W04B5.3	Galectin [Source:RefSeq peptide;Acc:NP_741097]
WBGene00001581	1926.6	3509.3	-0.86513	0.00029034	0.019117	gfi-1	GEI-4 (Four) Interacting protein [Source:RefSeq peptide;Acc:NP_504626]
WBGene00004093	747.818	1361.18	-0.8641	0.00038463	0.023958	ppw-1	Piwi-like protein [Source:RefSeq peptide;Acc:NP_740835]
WBGene00020208	181.058	328.864	-0.86104	0.00047348	0.027982	T04C4.1	-
WBGene00004135	194.044	350.551	-0.85324	0.00045844	0.027508	pqn-48	Prion-like-(Q/N-rich)-domain-bearing protein [Source:RefSeq peptide;Acc:NP_494711]
WBGene00019540	2176.41	3930.25	-0.85267	8.6239e-05	0.0069065	K08D12.6	-
WBGene00002078	814.663	1470.33	-0.85187	0.00067444	0.036156	xpo-1	eXPOrtin (nuclear export receptor) [Source:RefSeq peptide;Acc:NP_741567]
WBGene00022037	1965.66	3540.89	-0.84909	9.3633e-05	0.007408	acs-13	fatty Acid CoA Synthetase family [Source:RefSeq peptide;Acc:NP_001293195]
WBGene00002271	2233.15	4017.9	-0.84736	9.9279e-05	0.0077608	lec-8	Probable galaptin lec-8 [Source:UniProtKB/Swiss-Prot;Acc:Q09610]
WBGene00010244	156.886	281.801	-0.84496	0.00080008	0.041863	F58D5.5	-
WBGene00018921	230.898	413.046	-0.83905	0.00042792	0.025995	sago-2	Piwi-like protein [Source:RefSeq peptide;Acc:NP_490758]
WBGene00010070	5458.3	9756.39	-0.83789	9.6343e-05	0.0075917	nep-17	NEPrilysin metallopeptidase family [Source:RefSeq peptide;Acc:NP_001254395]
WBGene00006533	203.35	362.621	-0.8345	0.00057266	0.031563	tba-7	TuBulin, Alpha [Source:RefSeq peptide;Acc:NP_499463]
WBGene00004053	441.491	784.649	-0.82966	0.00027597	0.018293	tank-1	Tankyrase-like protein [Source:UniProtKB/Swiss-Prot;Acc:Q9TXQ1]
WBGene00007703	1212.45	2154.24	-0.82926	0.00090811	0.045923	gbf-1	-
WBGene00007068	469.093	833.158	-0.82872	0.00024526	0.016481	cTel55X.1	-
WBGene00002219	841.931	1489.84	-0.82338	0.00020569	0.014111	klp-7	Kinesin-like protein [Source:RefSeq peptide;Acc:NP_001022677]
WBGene00015713	1320	2324.46	-0.81636	0.00019603	0.013688	C12D12.1	-
WBGene00002090	278.584	484.765	-0.79917	0.00065072	0.035368	ins-7	Probable insulin-like peptide beta-type 4 [Source:UniProtKB/Swiss-Prot;Acc:Q23430]
WBGene00021879	1088.28	1882.47	-0.79058	0.00034317	0.021933	clec-83	C-type LECtin [Source:RefSeq peptide;Acc:NP_500260]
WBGene00002174	782.685	1345.67	-0.78183	0.00042048	0.025702	itx-1	InTestinal NeureXin-like [Source:RefSeq peptide;Acc:NP_001249244]
WBGene00018602	1156.94	1988.57	-0.78142	0.00033301	0.021423	F48D6.4	-
WBGene00000214	44515.3	76451.6	-0.78025	0.00025634	0.01705	asp-1	ASpartyl Protease [Source:RefSeq peptide;Acc:NP_741677]
WBGene00012897	677.441	1161.19	-0.77743	0.00049489	0.028729	pisy-1	PhosphatidylInositol SYnthase [Source:RefSeq peptide;Acc:NP_496711]
WBGene00013106	437.799	749.395	-0.77546	0.00066813	0.035916	set-26	SET (trithorax/polycomb) domain containing [Source:RefSeq peptide;Acc:NP_502971]
WBGene00021583	592.806	1014.7	-0.77542	0.00049331	0.028722	clec-72	C-type LECtin [Source:RefSeq peptide;Acc:NP_500442]
WBGene00009314	473.631	808.915	-0.77222	0.00065693	0.035509	F32B4.4	-
WBGene00010923	826.422	1407.06	-0.76774	0.00055023	0.03067	rle-1	Regulation of longevity by E3 ubiquitin-protein ligase [Source:UniProtKB/Swiss-Prot;Acc:O45962]
WBGene00019978	2650.76	4513.08	-0.76771	0.00036809	0.023001	hacd-1	Hydroxy-Acyl-CoA Dehydrogenase [Source:RefSeq peptide;Acc:NP_503421]
WBGene00020366	2633.43	4480.05	-0.76657	0.00036757	0.023001	acdh-10	Probable medium-chain specific acyl-CoA dehydrogenase 10, mitochondrial [Source:UniProtKB/Swiss-Prot;Acc:Q22347]
WBGene00007027	621.127	1054.37	-0.76343	0.00066025	0.03559	ssl-1	Helicase ssl-1 [Source:UniProtKB/Swiss-Prot;Acc:Q9NEL2]
WBGene00007175	481.659	817.095	-0.76249	0.00077401	0.040716	B0395.3	-
WBGene00004094	1236.25	2095.87	-0.76157	0.00051697	0.029746	ppw-2	Piwi-like protein [Source:RefSeq peptide;Acc:NP_491535]
WBGene00020831	1860.88	3153.72	-0.76107	0.00043564	0.026382	T26C12.1	Acetolactate synthase-like protein [Source:UniProtKB/Swiss-Prot;Acc:O61856]
WBGene00019511	353.468	599.006	-0.76099	0.0010125	0.049788	K08A2.1	-
WBGene00001099	1696.66	2873.19	-0.75996	0.00048013	0.028206	dsc-4	Defecation Suppressor of Clk-1 [Source:RefSeq peptide;Acc:NP_499903]
WBGene00000781	15962	27022.9	-0.75954	0.00035898	0.022699	cpr-1	Gut-specific cysteine proteinase [Source:UniProtKB/Swiss-Prot;Acc:P25807]
WBGene00000219	26053.3	43941.1	-0.75411	0.00040871	0.025139	asp-6	Aspartic protease 6 [Source:UniProtKB/Swiss-Prot;Acc:O01530]
WBGene00004167	2135.99	3580.92	-0.74543	0.00087476	0.044814	pqn-87	Prion-like-(Q/N-rich)-domain-bearing protein [Source:RefSeq peptide;Acc:NP_496594]
WBGene00018783	550.288	922.138	-0.7448	0.00090256	0.04576	cbs-2	Cystathionine Beta-Synthase [Source:RefSeq peptide;Acc:NP_494215]
WBGene00022389	908.195	1517.9	-0.74101	0.00077934	0.040886	pde-6	Probable 3',5'-cyclic phosphodiesterase pde-6 [Source:UniProtKB/Swiss-Prot;Acc:Q9N2V9]
WBGene00004432	20662	34522	-0.74054	0.00053616	0.030405	rpl-20	60S ribosomal protein L18a [Source:UniProtKB/Swiss-Prot;Acc:O44480]
WBGene00000785	16187.5	26968.8	-0.73641	0.00049924	0.028811	cpr-5	Cathepsin B-like cysteine proteinase 5 [Source:UniProtKB/Swiss-Prot;Acc:P43509]
WBGene00020662	14887.7	24777.1	-0.73488	0.00055737	0.030971	T21H3.1	-
WBGene00001168	91295.4	151572	-0.73139	0.0006191	0.033837	eef-1A.1	Elongation factor 1-alpha [Source:UniProtKB/Swiss-Prot;Acc:P53013]
WBGene00004415	37152.9	61365.1	-0.72395	0.00069458	0.037134	rpl-4	60S ribosomal protein L4 [Source:UniProtKB/Swiss-Prot;Acc:O02056]
WBGene00009396	1487.43	2456.16	-0.72359	0.00088531	0.045199	clec-65	C-type LECtin [Source:RefSeq peptide;Acc:NP_496745]
WBGene00021562	3140.82	5172.03	-0.71959	0.00084547	0.043981	nuo-5	NADH Ubiquinone Oxidoreductase [Source:RefSeq peptide;Acc:NP_503733]
WBGene00006529	10872.5	17867.7	-0.71667	0.00084947	0.043981	tba-2	Tubulin alpha-2 chain [Source:UniProtKB/Swiss-Prot;Acc:P34690]
WBGene00006725	17413	28486.4	-0.71011	0.00089461	0.045474	ubl-1	Ubiquitin-like protein 1-40S ribosomal protein S27a Ubiquitin-like protein 1 40S ribosomal protein S27a [Source:UniProtKB/Swiss-Prot;Acc:P37165]
WBGene00010419	26104.3	42550.2	-0.70488	0.00096297	0.047834	H28O16.1	ATP synthase subunit alpha, mitochondrial [Source:UniProtKB/Swiss-Prot;Acc:Q9XXK1]
WBGene00003902	30481.9	49672.1	-0.70448	0.00096279	0.047834	pab-1	Polyadenylate-binding protein [Source:RefSeq peptide;Acc:NP_001021709]
WBGene00004398	7427.01	12084.3	-0.70228	0.00096852	0.047988	rol-8	Cuticle collagen 6 [Source:UniProtKB/Swiss-Prot;Acc:P18831]
WBGene00007617	3552.2	2162.83	0.71579	0.00094081	0.046971	rrbs-1	Ribosome biogenesis regulatory protein homolog [Source:UniProtKB/Swiss-Prot;Acc:Q9XVT0]
WBGene00011300	2068.83	1251.23	0.72546	0.00093241	0.04679	R107.5	-
WBGene00017982	25202.3	15111.4	0.73792	0.00054677	0.030615	hpo-18	-
WBGene00000226	790.664	469.152	0.75301	0.00086636	0.044616	atl-1	Serine/threonine-protein kinase ATR [Source:UniProtKB/Swiss-Prot;Acc:Q22258]
WBGene00000088	820.639	485.427	0.75749	0.00084953	0.043981	aex-5	-
WBGene00007574	690.09	407.514	0.75994	0.00085641	0.04422	C14B1.3	-
WBGene00010670	1706.63	1005.74	0.76289	0.00053263	0.030405	K08E4.6	-
WBGene00008197	612.193	359.994	0.76601	0.00081174	0.04236	C49C3.7	-
WBGene00007155	1042.82	611.93	0.76905	0.00059036	0.032447	B0379.1	-
WBGene00015695	1306.22	766.369	0.76929	0.00054111	0.030509	ugt-26	UDP-glucuronosyltransferase [Source:RefSeq peptide;Acc:NP_491435]
WBGene00021545	2380.16	1395.35	0.77043	0.00039421	0.024477	Y43H11AL.1	-
WBGene00009142	2164.38	1266.78	0.77279	0.00040537	0.025012	F26A3.4	-
WBGene00022765	3845.76	2241.49	0.77881	0.00036	0.022699	ZK546.14	-
WBGene00015163	1020.83	594.961	0.77887	0.00047151	0.02795	B0361.9	-
WBGene00009723	2218.29	1292.22	0.77959	0.0003516	0.022326	F45D3.3	-
WBGene00001758	1126.14	654.856	0.78214	0.00041973	0.025702	gst-10	Glutathione S-transferase P 10 [Source:UniProtKB/Swiss-Prot;Acc:Q9N4X8]
WBGene00019407	638.292	371.065	0.78254	0.00074511	0.039407	K05F1.5	-
WBGene00011156	41407.2	23948	0.78997	0.00020776	0.014203	R09B3.3	-
WBGene00016133	3771.3	2174.08	0.79466	0.0002346	0.015927	C26B9.3	-
WBGene00003511	2486.21	1432.57	0.79535	0.00024755	0.016578	mxl-3	MaX-Like [Source:RefSeq peptide;Acc:NP_510223]
WBGene00009996	995.996	571.26	0.80199	0.00036095	0.022699	F53F4.14	-
WBGene00010133	1183.21	676.678	0.80617	0.00030633	0.019902	F55H12.2	-
WBGene00019087	308.506	175.782	0.81151	0.00088689	0.045199	F59A6.5	-
WBGene00007695	474.034	268.191	0.82173	0.00046284	0.027603	C23H4.7	Carboxylic ester hydrolase [Source:RefSeq peptide;Acc:NP_741910]
WBGene00009049	835.076	468.814	0.83289	0.00025057	0.016722	F22B8.7	-
WBGene00009177	1187.21	665.799	0.83441	0.00017436	0.012439	F26H9.5	Probable phosphoserine aminotransferase [Source:UniProtKB/Swiss-Prot;Acc:P91856]
WBGene00021026	2774.4	1553.2	0.83694	0.00011879	0.0091405	W04C9.4	-
WBGene00194674	1343.65	751.739	0.83785	0.00015158	0.011056	F23D12.11	-
WBGene00021898	351.838	196.198	0.8426	0.00046136	0.027599	Y54G2A.36	-
WBGene00003094	282.905	156.885	0.85062	0.00070667	0.037475	lys-5	LYSozyme [Source:RefSeq peptide;Acc:NP_502193]
WBGene00008076	335.629	185.932	0.85209	0.00049261	0.028722	lgc-43	Ligand-Gated ion Channel [Source:RefSeq peptide;Acc:NP_001023062]
WBGene00013250	305.628	168.779	0.85664	0.0005459	0.030615	Y57A10A.5	-
WBGene00008380	893.388	493.04	0.85758	0.00014499	0.010735	prp-38	yeast PRP (splicing factor) related [Source:RefSeq peptide;Acc:NP_505762]
WBGene00043156	1893.78	1043.23	0.86021	9.7518e-05	0.0076536	C27F2.9	-
WBGene00045275	677.663	372.491	0.86336	0.00015632	0.011275	F18E3.12	-
WBGene00020895	634.688	346.834	0.8718	0.00015688	0.011275	T28D9.3	-
WBGene00003919	477.266	260.401	0.87406	0.00020432	0.014066	par-4	Serine/threonine-protein kinase par-4 [Source:UniProtKB/Swiss-Prot;Acc:Q9GN62]
WBGene00007362	513.21	279.042	0.87907	0.0001797	0.012683	cyp-35C1	CYtochrome P450 family [Source:RefSeq peptide;Acc:NP_741638]
WBGene00011250	740.753	401.748	0.8827	0.00010127	0.0078851	R11H6.2	-
WBGene00016004	762.125	410.478	0.89272	9.3144e-05	0.0073991	C18H9.6	-
WBGene00000795	393.212	210.863	0.899	0.00019502	0.013666	crn-2	Cell-death-Related Nuclease [Source:RefSeq peptide;Acc:NP_504476]
WBGene00003474	522.523	280.186	0.89911	0.00012065	0.0092475	mtl-2	Metallothionein-2 [Source:UniProtKB/Swiss-Prot;Acc:P17512]
WBGene00008820	274.732	146.665	0.9055	0.00033701	0.02161	F14F11.2	-
WBGene00018343	675.499	360.381	0.90643	0.00013222	0.0099183	F42A10.7	-
WBGene00010044	2212.78	1179.9	0.9072	3.5036e-05	0.0030284	F54C9.9	-
WBGene00000373	398.39	212.401	0.90739	0.0001485	0.01095	cyp-14A5	CYtochrome P450 family [Source:RefSeq peptide;Acc:NP_504435]
WBGene00019836	1033.37	547.687	0.91594	4.2172e-05	0.0035976	R02F2.7	-
WBGene00008417	496.624	260.054	0.93334	6.7121e-05	0.0055104	D2030.7	-
WBGene00001078	396.792	207.595	0.93461	0.00054766	0.030615	dpy-19	C-mannosyltransferase dpy-19 [Source:UniProtKB/Swiss-Prot;Acc:P34413]
WBGene00017262	1931.06	1009.75	0.9354	2.3438e-05	0.0020809	F08F3.4	-
WBGene00012701	219.071	114.195	0.9399	0.0003171	0.020534	Y39B6A.43	-
WBGene00010059	492.329	253.939	0.95514	0.00017871	0.012659	F54E4.3	-
WBGene00017314	162.339	83.2892	0.96281	0.00052504	0.030122	lgc-39	Ligand-Gated ion Channel [Source:RefSeq peptide;Acc:NP_504821]
WBGene00022268	3617.95	1837.96	0.97707	6.9365e-06	0.00068738	Y73E7A.1	-
WBGene00015087	173.775	87.9384	0.98265	0.0003513	0.022326	B0252.1	-
WBGene00009730	261.091	132.065	0.98331	0.00012226	0.0092978	myo-6	MYOsin heavy chain structural genes [Source:RefSeq peptide;Acc:NP_001022590]
WBGene00009785	753.652	378.56	0.99338	1.8395e-05	0.0016633	F46C5.10	-
WBGene00001985	251.785	124.513	1.0159	6.9415e-05	0.005675	hop-1	Presenilin hop-1 [Source:UniProtKB/Swiss-Prot;Acc:O02100]
WBGene00007353	833.854	411.996	1.0172	5.6797e-05	0.0047625	C06A1.2	-
WBGene00022386	176.98	86.7215	1.0291	0.00017497	0.012439	Y95B8A.6	-
WBGene00019264	1023.06	500.791	1.0306	4.9923e-06	0.00051828	H35B03.2	-
WBGene00011295	198.131	96.5035	1.0378	0.00011054	0.0085726	R102.8	-
WBGene00012592	793.064	385.142	1.042	4.5202e-06	0.00048187	Y38E10A.14	-
WBGene00011340	219.464	106.549	1.0425	0.00024183	0.016362	ugt-30	UDP-glucuronosyltransferase [Source:RefSeq peptide;Acc:NP_506729]
WBGene00006979	163.412	78.838	1.0516	0.0004401	0.02657	zig-2	2 (Zwei) IG domain protein [Source:RefSeq peptide;Acc:NP_510069]
WBGene00010745	1071.65	516.72	1.0524	3.0855e-06	0.00033821	dod-17	Downstream Of DAF-16 (regulated by DAF-16) [Source:RefSeq peptide;Acc:NP_502486]
WBGene00018465	805.934	383.343	1.072	2.4558e-06	0.00027693	F45E1.4	-
WBGene00007384	2246.97	1064.68	1.0776	8.6121e-07	0.00010431	swt-3	Sugar transporter SWEET [Source:RefSeq peptide;Acc:NP_502000]
WBGene00003616	305.399	143.526	1.0894	0.00015629	0.011275	nhr-17	Nuclear Hormone Receptor family [Source:RefSeq peptide;Acc:NP_510115]
WBGene00016990	1086.92	509.734	1.0924	1.173e-06	0.00013949	vps-37	related to yeast Vacuolar Protein Sorting factor [Source:RefSeq peptide;Acc:NP_504474]
WBGene00019730	1178.59	552.68	1.0925	1.1826e-06	0.00013978	asns-2	Asparagine synthetase [Source:RefSeq peptide;Acc:NP_741864]
WBGene00012830	1741.12	815.874	1.0936	7.6966e-07	9.4385e-05	mrps-28	Mitochondrial Ribosomal Protein, Small [Source:RefSeq peptide;Acc:NP_507808]
WBGene00021533	569.987	266.582	1.0963	9.6376e-06	0.00092696	Y42G9A.3	-
WBGene00009947	540.68	251.849	1.1022	7.2413e-06	0.00071041	F52H3.5	Tetratricopeptide repeat protein 36 homolog [Source:UniProtKB/Swiss-Prot;Acc:Q20683]
WBGene00044339	218.86	101.23	1.1124	0.0001419	0.010547	nspc-4	Nematode Specific Peptide family, group C [Source:RefSeq peptide;Acc:NP_001024348]
WBGene00016499	245.174	112.361	1.1257	1.6674e-05	0.001536	C37C3.7	-
WBGene00001776	872.509	399.298	1.1277	7.4909e-07	9.2439e-05	gst-28	Glutathione S-Transferase [Source:RefSeq peptide;Acc:NP_497117]
WBGene00012703	155.543	71.1855	1.1277	7.0495e-05	0.0057394	nhr-145	Nuclear Hormone Receptor family [Source:RefSeq peptide;Acc:NP_001256841]
WBGene00019150	179.835	81.7081	1.1381	3.2594e-05	0.0028423	H04J21.1	-
WBGene00015352	102.087	46.2096	1.1435	0.00028138	0.018589	C02F5.12	Putative zinc finger protein C02F5.12 [Source:UniProtKB/Swiss-Prot;Acc:Q95QY7]
WBGene00010833	322.426	145.479	1.1482	2.6933e-05	0.0023698	M03B6.1	-
WBGene00007236	918.459	411.62	1.1579	4.049e-07	5.2964e-05	C01G10.9	Methylthioribose-1-phosphate isomerase [Source:UniProtKB/Swiss-Prot;Acc:Q93169]
WBGene00003731	204.825	91.5195	1.1622	5.8667e-05	0.0048983	nhx-3	Probable Na(+)/H(+) antiporter nhx-3 [Source:UniProtKB/Swiss-Prot;Acc:O16452]
WBGene00004328	76.0055	33.7344	1.1719	0.00056453	0.031202	rdy-2	-
WBGene00006586	2620.39	1159.29	1.1765	0.00012884	0.0097227	tni-4	Troponin I 4 [Source:UniProtKB/Swiss-Prot;Acc:O44572]
WBGene00017267	105.496	46.3754	1.1857	0.00015027	0.011002	numr-2	NUclear localized Metal Responsive [Source:RefSeq peptide;Acc:NP_498628]
WBGene00021235	356.705	156.574	1.1879	3.52e-05	0.0030292	Y19D10B.6	-
WBGene00019234	507.001	222.39	1.1889	6.1087e-07	7.7328e-05	ugt-8	UDP-GlucuronosylTransferase [Source:RefSeq peptide;Acc:NP_504315]
WBGene00006667	65.5269	28.5654	1.1978	0.00091393	0.045999	twk-12	TWiK family of potassium channels protein 12 [Source:RefSeq peptide;Acc:NP_505731]
Novel00096	175.803	76.1046	1.2079	1.3982e-05	0.0013064	-//-
WBGene00003995	723.962	311.644	1.216	1.3846e-07	1.9267e-05	pgp-1	Multidrug resistance protein pgp-1 [Source:UniProtKB/Swiss-Prot;Acc:P34712]
WBGene00011668	6874.36	2954.05	1.2185	2.0839e-08	3.1213e-06	clec-47	C-type LECtin [Source:RefSeq peptide;Acc:NP_506744]
WBGene00020984	211.538	90.3505	1.2273	4.961e-06	0.00051776	W03D8.1	-
WBGene00003696	323.077	137.337	1.2342	1.0009e-06	0.00012048	nhr-106	Nuclear hormone receptor family member nhr-106 [Source:UniProtKB/Swiss-Prot;Acc:O16966]
WBGene00013950	72.8407	30.8429	1.2398	0.00040123	0.024834	ZK262.3	Lipase ZK262.3 [Source:UniProtKB/Swiss-Prot;Acc:Q9XTR8]
WBGene00008085	142.102	60.1254	1.2409	2.0811e-05	0.001856	C44C10.4	-
WBGene00019644	549.151	232.09	1.2425	1.4676e-07	2.0279e-05	cpt-4	Carnitine Palmitoyl Transferase [Source:RefSeq peptide;Acc:NP_504348]
WBGene00013058	318.523	133.857	1.2507	6.8817e-07	8.6555e-05	clec-247	C-type LECtin [Source:RefSeq peptide;Acc:NP_507577]
WBGene00017088	2490.14	1024.19	1.2817	5.2979e-09	8.4512e-07	akir-1	AKIRin (conserved nuclear protein family) homolog [Source:RefSeq peptide;Acc:NP_491304]
WBGene00021504	56.9461	23.3275	1.2876	0.00070052	0.03735	Y41D4A.1	-
WBGene00001669	543.946	222.432	1.2901	7.0218e-08	1.0056e-05	gpa-7	Guanine nucleotide-binding protein alpha-7 subunit [Source:UniProtKB/Swiss-Prot;Acc:Q21917]
WBGene00022653	2603.38	1059.54	1.2969	3.6236e-09	5.9249e-07	ZK105.1	-
WBGene00021587	107.44	43.5213	1.3037	0.0010028	0.049437	clec-76	C-type LECtin [Source:RefSeq peptide;Acc:NP_500449]
WBGene00000068	324.626	130.939	1.3099	2.0443e-07	2.7854e-05	acy-1	Adenylyl CYclase [Source:RefSeq peptide;Acc:NP_497970]
WBGene00011672	399.014	160.879	1.3105	9.2836e-08	1.3105e-05	cyp-13A5	Putative cytochrome P450 CYP13A5 [Source:UniProtKB/Swiss-Prot;Acc:Q27514]
WBGene00007744	153.511	61.6297	1.3166	4.5434e-06	0.00048187	C26D10.3	-
WBGene00009724	3309.27	1326.76	1.3186	1.6015e-09	2.7564e-07	F45D3.4	-
WBGene00019907	179.502	71.4907	1.3282	1.9394e-06	0.00022253	R05H11.1	-
WBGene00010327	364.512	144.84	1.3315	7.8785e-08	1.1202e-05	F59C6.8	UPF0392 protein F59C6.8 [Source:UniProtKB/Swiss-Prot;Acc:Q93834]
WBGene00004016	2101.42	817.8	1.3615	8.8447e-10	1.5776e-07	phf-5	PHd Finger family [Source:RefSeq peptide;Acc:NP_001022909]
WBGene00013330	48.5138	18.613	1.3821	0.00074812	0.039459	Y57G11C.41	-
WBGene00008043	706.808	270.572	1.3853	4.4669e-09	7.184e-07	C40H1.8	-
WBGene00011696	1112.18	421.785	1.3988	7.6839e-10	1.3832e-07	eea-1	EEA1 (Early Endosome Antigen, Rab effector) homolog [Source:RefSeq peptide;Acc:NP_001024127]
WBGene00018488	2808.76	1049.25	1.4206	1.1499e-10	2.3501e-08	acs-1	fatty Acid CoA Synthetase family [Source:RefSeq peptide;Acc:NP_001023937]
WBGene00016989	1979.3	733.398	1.4323	1.3922e-10	2.8161e-08	CD4.3	-
WBGene00001947	41.9388	15.4925	1.4367	0.00094046	0.046971	his-73	HIStone [Source:RefSeq peptide;Acc:NP_001263681]
WBGene00012387	40.271	14.7714	1.4469	0.0009143	0.045999	Y6B3B.1	-
WBGene00018290	1770.55	645.906	1.4548	8.7247e-11	1.8607e-08	vps-60	related to yeast Vacuolar Protein Sorting factor [Source:RefSeq peptide;Acc:NP_505219]
WBGene00007978	1005.71	366.181	1.4576	1.9564e-10	3.8007e-08	C36B1.11	-
Novel00058	101.055	36.4186	1.4724	5.5632e-06	0.00056557	--	W04H10.1 [Caenorhabditis elegans]>gi|351064884|emb|CCD73634.1| W04H10.1 [Caenorhabditis elegans]
WBGene00020938	323.011	116.205	1.4749	2.8469e-06	0.00031738	clec-218	C-type LECtin [Source:RefSeq peptide;Acc:NP_505147]
WBGene00007891	914.88	327.391	1.4826	1.6922e-08	2.5739e-06	C33B4.2	-
WBGene00017018	3707.03	1324.02	1.4853	2.1069e-11	4.7517e-09	D1014.5	-
WBGene00000556	110.336	39.3485	1.4875	2.562e-06	0.00028725	cnc-2	CaeNaCin (Caenorhabditis bacteriocin) [Source:RefSeq peptide;Acc:NP_503418]
WBGene00009768	46.5018	16.2953	1.5128	0.00029779	0.019477	F46B6.2	-
WBGene00000845	1117.47	389.626	1.5201	1.4932e-10	2.9897e-08	cup-4	Acetylcholine receptor-like protein cup-4 [Source:UniProtKB/Swiss-Prot;Acc:P34271]
WBGene00010123	460.709	160.222	1.5238	4.7548e-10	8.8851e-08	F55G11.2	-
WBGene00009899	2206.79	764.071	1.5302	4.9174e-12	1.1766e-09	efl-3	E2F-like (mammalian transcription factor) [Source:RefSeq peptide;Acc:NP_495771]
WBGene00018728	50.24	17.3002	1.538	0.00015283	0.011106	frpr-8	FMRFamide Peptide Receptor family [Source:RefSeq peptide;Acc:NP_509470]
WBGene00001759	195.524	66.4304	1.5574	7.3246e-07	9.0959e-05	gst-11	Glutathione S-Transferase [Source:RefSeq peptide;Acc:NP_508625]
WBGene00021176	36.2364	12.0497	1.5884	0.00070424	0.037447	Y9C9A.1	-
WBGene00001783	101.008	33.4584	1.594	1.1102e-06	0.00013282	gst-35	Glutathione S-Transferase [Source:RefSeq peptide;Acc:NP_741061]
WBGene00004382	2324.55	768.873	1.5961	9.4577e-13	2.3196e-10	rnh-1.0	RNase H [Source:RefSeq peptide;Acc:NP_001040787]
WBGene00022205	237.718	78.1514	1.6049	8.2524e-09	1.2851e-06	Y73B3A.3	-
WBGene00000815	3386.99	1107.86	1.6122	3.2828e-13	8.258e-11	csn-3	COP9 signalosome complex subunit 3 [Source:UniProtKB/Swiss-Prot;Acc:Q9N425]
WBGene00021711	55.5446	18.0892	1.6185	5.014e-05	0.0042223	wago-11	Piwi-like protein [Source:RefSeq peptide;Acc:NP_494593]
WBGene00015424	70.9881	22.4767	1.6591	6.7769e-06	0.00067497	C04E6.8	-
WBGene00013081	2949.14	931.357	1.6629	8.4567e-14	2.2124e-11	Y51A2D.14	-
WBGene00004457	236.823	73.9908	1.6784	5.6575e-10	1.0374e-07	rpm-1	E3 ubiquitin-protein ligase rpm-1 [Source:UniProtKB/Swiss-Prot;Acc:Q17551]
WBGene00003934	169834	52595.3	1.6911	7.7489e-15	2.2693e-12	pat-10	Paralysed Arrest at Two-fold [Source:RefSeq peptide;Acc:NP_491501]
WBGene00018270	4366.12	1343.77	1.7001	1.5169e-14	4.3136e-12	F41C3.4	Probable Golgi transport protein 1 [Source:UniProtKB/Swiss-Prot;Acc:Q20263]
WBGene00019924	176.354	53.2827	1.7267	2.5814e-09	4.3663e-07	fbxc-33	F-box C protein [Source:RefSeq peptide;Acc:NP_493849]
WBGene00021193	209.542	63.1876	1.7295	6.2362e-10	1.133e-07	math-44	MATH (meprin-associated Traf homology) domain containing [Source:RefSeq peptide;Acc:NP_494144]
WBGene00007594	40.6445	12.1159	1.7462	0.00011689	0.0090297	lgc-23	Ligand-Gated ion Channel [Source:RefSeq peptide;Acc:NP_510016]
WBGene00044756	293.032	87.3223	1.7466	2.9298e-11	6.459e-09	F58F12.4	-
WBGene00010928	205.991	60.8186	1.76	3.6516e-10	6.8893e-08	clec-258	C-type LECtin [Source:RefSeq peptide;Acc:NP_507836]
WBGene00010033	1173.28	340.176	1.7862	0.00086949	0.04466	F54B11.10	-
WBGene00013520	961.434	274.452	1.8086	4.5827e-05	0.0038925	best-21	BESTrophin (chloride channel) homolog [Source:RefSeq peptide;Acc:NP_502846]
WBGene00019089	80.9497	22.9052	1.8214	3.5527e-07	4.71e-05	clec-206	C-type LECtin [Source:RefSeq peptide;Acc:NP_503546]
WBGene00011004	35.8358	9.79348	1.8715	0.00012149	0.0092754	R04B5.6	-
WBGene00012675	955.109	260.106	1.8766	1.147e-15	3.5724e-13	Y39B6A.13	-
WBGene00002026	251.827	68.5652	1.8769	1.4279e-06	0.00016677	hsp-70	Heat Shock Protein [Source:RefSeq peptide;Acc:NP_492485]
WBGene00000429	69.9664	18.4297	1.9246	4.001e-07	5.2687e-05	ceh-2	Homeobox protein ceh-2 [Source:UniProtKB/Swiss-Prot;Acc:G5ECT8]
WBGene00013748	51.2421	13.3442	1.9411	4.7575e-06	0.00049918	ssu-1	Suppressor of Stomatin mutant Uncoordination [Source:RefSeq peptide;Acc:NP_507880]
WBGene00010647	39.6111	10.2667	1.9479	3.0388e-05	0.0026618	K08C7.4	-
WBGene00002260	137.589	34.7729	1.9843	5.9972e-06	0.00060655	lbp-8	Lipid Binding Protein [Source:RefSeq peptide;Acc:NP_506444]
WBGene00018055	125.442	30.7106	2.0302	2.9448e-10	5.6647e-08	F35F10.5	-
WBGene00021730	99.3796	24.1447	2.0412	9.9602e-06	0.00095331	Y49F6C.8	-
WBGene00015574	505.414	121.933	2.0514	1.2922e-16	4.2258e-14	irg-1	Infection Response Gene [Source:RefSeq peptide;Acc:NP_503983]
WBGene00020086	55.1604	13.0868	2.0755	7.1746e-07	8.9665e-05	npr-24	NeuroPeptide Receptor family [Source:RefSeq peptide;Acc:NP_510833]
WBGene00006365	464.398	107.836	2.1065	7.8974e-17	2.7185e-14	syg-1	Synaptogenesis protein syg-1 [Source:UniProtKB/Swiss-Prot;Acc:B1Q236]
WBGene00012199	302.955	69.5427	2.1231	2.7116e-15	8.1854e-13	mltn-3	MLt-TeN (mlt-10) related [Source:RefSeq peptide;Acc:NP_496915]
WBGene00000972	81.5036	18.707	2.1233	1.7474e-05	0.0015947	dhs-8	DeHydrogenases, Short chain [Source:RefSeq peptide;Acc:NP_001022250]
WBGene00219375	87.3862	19.5822	2.1579	2.4307e-08	3.613e-06	C02B8.12	-
WBGene00009692	185.73	41.5868	2.159	3.0626e-07	4.0879e-05	F44E5.5	-
WBGene00011231	167.463	36.9037	2.182	3.9721e-09	6.441e-07	R11A5.3	-
WBGene00009691	352.44	77.4216	2.1866	3.5681e-10	6.797e-08	F44E5.4	-
WBGene00010982	1188.74	259.753	2.1942	7.2754e-21	3.3988e-18	flp-32	FMRF-Like Peptide [Source:RefSeq peptide;Acc:NP_510551]
WBGene00009526	1067.13	220.127	2.2773	2.3624e-14	6.6217e-12	clec-169	C-type LECtin [Source:RefSeq peptide;Acc:NP_001023187]
WBGene00020988	37.3267	7.60515	2.2952	5.098e-06	0.0005237	W03D8.7	-
WBGene00044514	181.909	35.7738	2.3462	4.6408e-05	0.0039249	R09E12.9	-
WBGene00009811	38.9186	7.5651	2.363	2.1469e-06	0.00024349	F47B8.10	-
WBGene00021175	33.1358	6.40474	2.3712	7.8972e-06	0.0007709	math-46	MATH (meprin-associated Traf homology) domain containing [Source:RefSeq peptide;Acc:NP_001040715]
WBGene00007439	40.223	7.61732	2.4007	1.4084e-05	0.0013097	C08E8.3	-
WBGene00020242	71.4497	13.5292	2.4009	1.009e-09	1.7835e-07	phat-5	PHAryngeal gland Toxin-related [Source:RefSeq peptide;Acc:NP_504148]
WBGene00009048	1392.08	261.307	2.4134	1.2217e-24	7.0503e-22	cth-1	CystaTHionine gamma lyase [Source:RefSeq peptide;Acc:NP_507053]
WBGene00007813	251.666	45.3308	2.4729	1.6837e-17	6.0066e-15	jmjd-3.3	JuMonJi (transcription factor) Domain protein [Source:RefSeq peptide;Acc:NP_510239]
WBGene00019286	61.5654	11.0757	2.4747	1.1859e-08	1.8178e-06	K01A12.2	-
WBGene00086559	32.2766	5.77426	2.4828	6.4211e-05	0.005316	Y43F8B.20	-
WBGene00009025	450.429	75.2204	2.5821	5.5686e-23	2.8016e-20	phf-34	PHd Finger family [Source:RefSeq peptide;Acc:NP_509661]
WBGene00009242	37.0377	6.0364	2.6172	5.9839e-07	7.624e-05	sre-6	Serpentine receptor class epsilon-6 [Source:UniProtKB/Swiss-Prot;Acc:Q19897]
WBGene00018791	49.1661	7.87946	2.6415	1.9465e-05	0.0017519	F54C1.6	-
WBGene00013819	602.602	90.7632	2.731	9.3658e-27	5.7427e-24	Y116F11A.6	-
WBGene00010864	162.187	24.1329	2.7486	2.7884e-14	7.7057e-12	xbx-3	X-BoX promoter element regulated [Source:RefSeq peptide;Acc:NP_499227]
WBGene00022261	68.2239	10.1248	2.7524	1.8097e-10	3.5508e-08	clec-210	C-type LECtin [Source:RefSeq peptide;Acc:NP_503855]
WBGene00007241	101.23	14.8529	2.7688	6.0109e-14	1.6381e-11	C01G10.16	-
WBGene00020611	95.1393	13.2993	2.8387	1.8585e-08	2.805e-06	T20D4.5	-
WBGene00021304	152.933	21.1191	2.8563	3.3672e-18	1.3213e-15	nphp-2	NePHronoPhthisis (human kidney disease) homolog [Source:RefSeq peptide;Acc:NP_503525]
WBGene00020482	272.052	36.457	2.8996	1.9083e-23	1.0401e-20	T13C2.7	-
WBGene00000264	2016.54	234.799	3.1024	1.8153e-38	1.7809e-35	brc-1	BRCa homolog (tumor suppressor gene Brca1) [Source:RefSeq peptide;Acc:NP_001254881]
WBGene00016270	22.0528	2.55668	3.1086	8.5693e-06	0.00082827	-//-
WBGene00012289	1804.94	183.206	3.3004	8.2966e-42	1.0174e-38	W05H12.1	-
WBGene00009706	1040.74	99.8815	3.3813	9.8343e-35	8.7709e-32	F44G3.2	-
WBGene00012414	13.4062	1.25743	3.4143	0.00024395	0.016448	Y7A5A.8	-
WBGene00011899	620.234	57.3105	3.4359	5.0361e-38	4.7054e-35	T21C12.3	-
Novel00260	100.099	8.85345	3.499	1.8442e-18	7.3845e-16	--	SFXN-1.4, isoform a [Caenorhabditis elegans]>gi|3875008|emb|CAA93764.1| SFXN-1.4, isoform a [Caenorhabditis elegans]
WBGene00006075	43.9138	3.82805	3.52	9.1175e-11	1.9031e-08	str-7	Seven TM Receptor [Source:RefSeq peptide;Acc:NP_507052]
WBGene00006743	146.567	12.7525	3.5227	3.6749e-23	1.9488e-20	unc-3	Transcription factor unc-3 [Source:UniProtKB/Swiss-Prot;Acc:Q93705]
WBGene00006163	48.1819	4.13632	3.5421	1.3091e-11	3.022e-09	str-112	Seven TM Receptor [Source:RefSeq peptide;Acc:NP_504809]
WBGene00008111	241.486	20.4347	3.5628	1.1278e-29	9.22e-27	C46C2.3	-
WBGene00013581	42.5391	3.51673	3.5965	9.3552e-11	1.9322e-08	Y79H2A.4	-
WBGene00010228	32.3867	2.59672	3.6406	5.61e-09	8.877e-07	clec-161	C-type lectin domain-containing protein 161 [Source:UniProtKB/Swiss-Prot;Acc:P34472]
WBGene00001549	16.5992	1.30837	3.6653	1.9589e-05	0.0017551	gcy-25	Receptor-type guanylate cyclase gcy-25 [Source:UniProtKB/Swiss-Prot;Acc:A0A078BQP2]
WBGene00044528	74.3302	5.682	3.7095	2.7726e-16	8.9182e-14	lgc-29	Ligand-Gated ion Channel [Source:RefSeq peptide;Acc:NP_001033513]
WBGene00006261	43.5175	3.14839	3.7889	1.9343e-11	4.413e-09	str-230	Seven TM Receptor [Source:RefSeq peptide;Acc:NP_506518]
WBGene00006233	61.3542	4.13632	3.8907	4.3534e-15	1.2942e-12	str-196	Seven TM Receptor [Source:RefSeq peptide;Acc:NP_503220]
WBGene00013126	92.6924	6.02246	3.944	4.1658e-20	1.7769e-17	mltn-2	MLt-TeN (mlt-10) related [Source:RefSeq peptide;Acc:NP_492858]
WBGene00010153	24.9747	1.58573	3.9773	8.082e-06	0.00078504	srxa-2	Serpentine Receptor, class XA [Source:RefSeq peptide;Acc:NP_501663]
WBGene00005399	10.3577	0.625673	4.0492	0.00049666	0.028746	srh-184	Serpentine Receptor, class H [Source:RefSeq peptide;Acc:NP_505760]
WBGene00005661	31.6049	1.89096	4.063	1.2681e-09	2.2215e-07	srr-10	Serpentine Receptor, class R [Source:RefSeq peptide;Acc:NP_741566]
WBGene00018623	48.9858	2.8571	4.0997	1.1101e-08	1.715e-06	F48G7.12	-
WBGene00009117	11.3392	0.642653	4.1411	0.00020071	0.013916	F25H2.3	-
WBGene00015261	45.2151	2.50878	4.1717	7.719e-13	1.9171e-10	B0563.1	-
WBGene00009988	325.756	17.9351	4.1829	1.649e-40	1.9032e-37	F53F4.4	-
WBGene00019472	378.701	20.3903	4.2151	2.2785e-43	2.9804e-40	cyp-35B1	CYtochrome P450 family [Source:RefSeq peptide;Acc:NP_504093]
WBGene00011566	24.8571	1.25135	4.3121	2.5107e-08	3.7039e-06	nhr-214	Nuclear Hormone Receptor family [Source:RefSeq peptide;Acc:NP_510121]
WBGene00013124	1623.94	78.1805	4.3765	2.5895e-63	6.3511e-60	Y52B11A.4	-
WBGene00015416	67.8875	3.13622	4.436	3.0789e-11	6.7122e-09	C04C3.6	-
Novel00280	21.1922	0.957011	4.4689	4.1736e-07	5.4232e-05	--	Protein CBG04714 [Caenorhabditis briggsae]
WBGene00043065	29.66	1.25743	4.56	5.3789e-10	9.9566e-08	C55C3.7	-
WBGene00020266	56.2282	2.20227	4.6742	1.2909e-16	4.2258e-14	T05H4.3	-
WBGene00005228	243.593	9.25575	4.718	2.3897e-28	1.6746e-25	srh-2	Serpentine Receptor, class H [Source:RefSeq peptide;Acc:NP_001255988]
WBGene00019349	59.996	2.18225	4.781	1.0573e-17	3.8419e-15	trx-5	ThioRedoXin [Source:RefSeq peptide;Acc:NP_503440]
WBGene00021542	26.8081	0.940031	4.8338	1.701e-07	2.334e-05	Y43B11AL.1	-
WBGene00016233	110.829	2.86014	5.2761	2.9267e-29	2.297e-26	srt-58	-
WBGene00018545	54.7701	1.26528	5.4359	3.4779e-18	1.3381e-15	nhr-189	Nuclear Hormone Receptor family [Source:RefSeq peptide;Acc:NP_504065]
WBGene00005452	41.8957	0.940031	5.4779	8.7781e-15	2.5329e-12	srh-246	Serpentine Receptor, class H [Source:RefSeq peptide;Acc:NP_503282]
Novel00389	14.1912	0.311315	5.5105	3.9406e-06	0.00042954	--	hypothetical protein CAEBREN_23529 [Caenorhabditis brenneri]
WBGene00017725	134.674	2.81401	5.5807	5.8255e-24	3.2658e-21	F22H10.1	-
WBGene00021798	706.378	12.7372	5.7933	8.1212e-51	1.4486e-47	Y52E8A.6	-
WBGene00020520	158.023	2.81705	5.8098	5.9883e-39	6.1841e-36	T15B7.8	-
WBGene00016737	855.162	15.1981	5.8142	5.2084e-79	2.0439e-75	miro-2	MItochondrial RhO GTPase [Source:RefSeq peptide;Acc:NP_509310]
WBGene00011989	17.8025	0.311315	5.8376	1.2167e-07	1.7052e-05	T24D5.1	-
WBGene00019982	56.1477	0.953969	5.8791	2.0384e-19	8.3323e-17	srbc-58	Serpentine Receptor, class BC (class B-like) [Source:RefSeq peptide;Acc:NP_503323]
WBGene00007759	37.0259	0.62263	5.894	6.1148e-14	1.6435e-11	C27A7.9	-
WBGene00005417	193.514	3.13141	5.9495	2.077e-44	3.1349e-41	srh-207	Serpentine Receptor, class H [Source:RefSeq peptide;Acc:NP_507601]
WBGene00005290	41.4505	0.62263	6.0569	1.7461e-15	5.353e-13	srh-69	Serpentine Receptor, class H [Source:RefSeq peptide;Acc:NP_496671]
WBGene00206365	22.0617	0.311315	6.147	2.6659e-09	4.4708e-07	B0563.18	-
WBGene00005934	155.123	1.8831	6.3642	8.9758e-14	2.3173e-11	srx-43	Serpentine Receptor, class X [Source:RefSeq peptide;Acc:NP_507022]
WBGene00010821	83.4993	0.973992	6.4217	2.6545e-27	1.6801e-24	M01G12.7	-
WBGene00005464	27.3203	0.314358	6.4414	2.5966e-11	5.7896e-09	srh-258	Serpentine Receptor, class H [Source:RefSeq peptide;Acc:NP_506830]
WBGene00018234	28.7723	0.314358	6.5161	5.8264e-09	9.1455e-07	F40E12.1	-
WBGene00010170	92.898	0.957011	6.601	5.686e-11	1.226e-08	F56H6.9	-
WBGene00011651	33.5231	0.314358	6.7366	1.2461e-13	3.1753e-11	nhr-217	Nuclear hormone receptor family member nhr-217 [Source:UniProtKB/Swiss-Prot;Acc:O02305]
WBGene00005216	78.1797	0.642653	6.9266	1.7604e-21	8.4247e-19	srg-59	Serpentine receptor class gamma [Source:RefSeq peptide;Acc:NP_872217]
WBGene00008838	163.268	1.30837	6.9633	2.7246e-44	3.8185e-41	F15A4.2	-
WBGene00009415	82.4614	0.62263	7.0492	4.7242e-28	3.1963e-25	F35E2.8	-
WBGene00005676	95.1586	0.625673	7.2488	1.9263e-31	1.6433e-28	sru-13	Serpentine Receptor, class U [Source:RefSeq peptide;Acc:NP_502397]
WBGene00010646	339.387	2.22838	7.2508	8.655e-67	2.426e-63	K08C7.1	-
WBGene00013287	1265.81	7.90429	7.3232	1.0742e-106	7.0257e-103	Y57A10C.9	-
WBGene00018242	53.144	0.311315	7.4154	1.9958e-20	8.8999e-18	F40G9.6	-
WBGene00010866	217.424	1.2483	7.4444	4.042e-29	2.9374e-26	M04D8.8	-
WBGene00015653	76.9258	0.311315	7.9489	1.0817e-27	7.0746e-25	srz-78	Serpentine Receptor, class Z [Source:RefSeq peptide;Acc:NP_500358]
WBGene00020608	80.8543	0.311315	8.0208	9.1047e-20	3.8009e-17	srab-22	Serpentine Receptor, class AB (class A-like) [Source:RefSeq peptide;Acc:NP_503960]
Novel00321	239.496	0.645696	8.5349	1.8788e-59	3.6864e-56	--	hypothetical protein T11A5.4 - Caenorhabditis elegans
WBGene00005938	2131.3	2.5767	9.692	1.5129e-60	3.2982e-57	srx-47	Serpentine Receptor, class X [Source:RefSeq peptide;Acc:NP_505422]
WBGene00020351	316.775	0.314358	9.9768	2.4445e-71	7.994e-68	T08B6.1	-
WBGene00001981	667.672	0.645696	10.014	8.7328e-47	1.4279e-43	hnd-1	HAND bHLH transcription factor family [Source:RefSeq peptide;Acc:NP_509952]
Novel00158	544.817	0	Inf	1.449e-93	7.1078e-90	-//-
Novel00373	23.134	0	Inf	8.9593e-11	1.8902e-08	-//-
Novel00410	64.9597	0	Inf	1.4999e-25	8.9179e-23	-//-
WBGene00000108	57.3317	0	Inf	3.8517e-23	1.9888e-20	alh-2	ALdehyde deHydrogenase [Source:RefSeq peptide;Acc:NP_503467]
WBGene00005054	12.0465	0	Inf	4.1891e-06	0.00045162	sra-28	Serpentine receptor class alpha-28 [Source:UniProtKB/Swiss-Prot;Acc:Q19550]
WBGene00005613	34.7128	0	Inf	1.6939e-09	2.8901e-07	srj-25	Serpentine Receptor, class J [Source:RefSeq peptide;Acc:NP_503308]
WBGene00005621	1037.03	0	Inf	2.6632e-122	2.6128e-118	srj-37	Serpentine Receptor, class J [Source:RefSeq peptide;Acc:NP_503275]
WBGene00006076	67.3274	0	Inf	6.9736e-17	2.4434e-14	str-8	Seven TM Receptor [Source:RefSeq peptide;Acc:NP_506925]
WBGene00006082	26.3688	0	Inf	4.8878e-12	1.1766e-09	str-14	Seven TM Receptor [Source:RefSeq peptide;Acc:NP_507161]
WBGene00008187	53.6073	0	Inf	6.6329e-22	3.2536e-19	C49A1.5	-
WBGene00008527	36.8663	0	Inf	7.7036e-14	2.0426e-11	set-8	SET (trithorax/polycomb) domain containing [Source:RefSeq peptide;Acc:NP_510241]
WBGene00013282	22.4147	0	Inf	1.7258e-10	3.4204e-08	sre-26	Serpentine receptor class epsilon-26 [Source:UniProtKB/Swiss-Prot;Acc:O62489]
WBGene00013519	7.93771	0	Inf	0.00029424	0.019309	Y73F8A.10	-
WBGene00016275	7.57581	0	Inf	0.00042518	0.025908	C30G12.3	-
WBGene00016688	49.0873	0	Inf	2.1539e-20	9.3913e-18	srbc-18	-
WBGene00017222	17.8456	0	Inf	6.3449e-06	0.00063517	F07G6.2	-
WBGene00019925	8.31899	0	Inf	0.00020232	0.013978	fbxc-31	F-box C protein [Source:RefSeq peptide;Acc:NP_493848]
WBGene00020492	70.5195	0	Inf	6.6671e-16	2.1099e-13	T13G4.5	-
WBGene00020543	7.25862	0	Inf	0.0006044	0.033125	fbxb-83	F-box B protein [Source:RefSeq peptide;Acc:NP_497156]
WBGene00020665	192.214	0	Inf	1.771e-39	1.9305e-36	T22B2.1	-
WBGene00021140	99.5949	0	Inf	3.3282e-29	2.5116e-26	clec-131	C-type LECtin [Source:RefSeq peptide;Acc:NP_494584]
WBGene00021144	85.5262	0	Inf	1.2353e-16	4.1788e-14	clec-130	C-type LECtin [Source:RefSeq peptide;Acc:NP_494583]
WBGene00045303	19.3424	0	Inf	3.2466e-09	5.3985e-07	Y27F2A.10	-

## Sheet: Upregulated
Gene_id	readcount_int	readcount_control	log2FoldChange	pval	padj	Associated Gene Name	Description								log padj
WBGene00001981	667.672	0.645696	10.014	8.7328e-47	1.4279e-43	hnd-1	HAND bHLH transcription factor family [Source:RefSeq peptide;Acc:NP_509952]								-42.8453	42.8453
WBGene00020351	316.775	0.314358	9.9768	2.4445e-71	7.994e-68	T08B6.1	-								-67.0972	67.0972
WBGene00005938	2131.3	2.5767	9.692	1.5129e-60	3.2982e-57	srx-47	Serpentine Receptor, class X [Source:RefSeq peptide;Acc:NP_505422]								-56.4817	56.4817
Novel00321	239.496	0.645696	8.5349	1.8788e-59	3.6864e-56	Novel00321	hypothetical protein T11A5.4 - Caenorhabditis elegans								-55.4334	55.4334
WBGene00020608	80.8543	0.311315	8.0208	9.1047e-20	3.8009e-17	srab-22	Serpentine Receptor, class AB (class A-like) [Source:RefSeq peptide;Acc:NP_503960]								-16.4201	16.4201
WBGene00015653	76.9258	0.311315	7.9489	1.0817e-27	7.0746e-25	srz-78	Serpentine Receptor, class Z [Source:RefSeq peptide;Acc:NP_500358]								-24.1503	24.1503
WBGene00010866	217.424	1.2483	7.4444	4.042e-29	2.9374e-26	M04D8.8	-								-25.532	25.532
WBGene00018242	53.144	0.311315	7.4154	1.9958e-20	8.8999e-18	F40G9.6	-								-17.0506	17.0506
WBGene00013287	1265.81	7.90429	7.3232	1.0742e-106	7.0257e-103	Y57A10C.9	-								-102.153	102.153
WBGene00010646	339.387	2.22838	7.2508	8.655e-67	2.426e-63	K08C7.1	-								-62.6151	62.6151
WBGene00005676	95.1586	0.625673	7.2488	1.9263e-31	1.6433e-28	sru-13	Serpentine Receptor, class U [Source:RefSeq peptide;Acc:NP_502397]								-27.7843	27.7843
WBGene00009415	82.4614	0.62263	7.0492	4.7242e-28	3.1963e-25	F35E2.8	-								-24.4954	24.4954
WBGene00008838	163.268	1.30837	6.9633	2.7246e-44	3.8185e-41	F15A4.2	-								-40.4181	40.4181
WBGene00005216	78.1797	0.642653	6.9266	1.7604e-21	8.4247e-19	srg-59	Serpentine receptor class gamma [Source:RefSeq peptide;Acc:NP_872217]								-18.0744	18.0744
WBGene00011651	33.5231	0.314358	6.7366	1.2461e-13	3.1753e-11	nhr-217	Nuclear hormone receptor family member nhr-217 [Source:UniProtKB/Swiss-Prot;Acc:O02305]								-10.4982	10.4982
WBGene00010170	92.898	0.957011	6.601	5.686e-11	1.226e-08	F56H6.9	-								-7.91151	7.91151
WBGene00018234	28.7723	0.314358	6.5161	5.8264e-09	9.1455e-07	F40E12.1	-								-6.03879	6.03879
WBGene00005464	27.3203	0.314358	6.4414	2.5966e-11	5.7896e-09	srh-258	Serpentine Receptor, class H [Source:RefSeq peptide;Acc:NP_506830]								-8.23735	8.23735
WBGene00010821	83.4993	0.973992	6.4217	2.6545e-27	1.6801e-24	M01G12.7	-								-23.7747	23.7747
WBGene00005934	155.123	1.8831	6.3642	8.9758e-14	2.3173e-11	srx-43	Serpentine Receptor, class X [Source:RefSeq peptide;Acc:NP_507022]								-10.635	10.635
WBGene00206365	22.0617	0.311315	6.147	2.6659e-09	4.4708e-07	B0563.18	-								-6.34961	6.34961
WBGene00005290	41.4505	0.62263	6.0569	1.7461e-15	5.353e-13	srh-69	Serpentine Receptor, class H [Source:RefSeq peptide;Acc:NP_496671]								-12.2714	12.2714
WBGene00005417	193.514	3.13141	5.9495	2.077e-44	3.1349e-41	srh-207	Serpentine Receptor, class H [Source:RefSeq peptide;Acc:NP_507601]								-40.5038	40.5038
WBGene00007759	37.0259	0.62263	5.894	6.1148e-14	1.6435e-11	C27A7.9	-								-10.7842	10.7842
WBGene00019982	56.1477	0.953969	5.8791	2.0384e-19	8.3323e-17	srbc-58	Serpentine Receptor, class BC (class B-like) [Source:RefSeq peptide;Acc:NP_503323]								-16.0792	16.0792
WBGene00011989	17.8025	0.311315	5.8376	1.2167e-07	1.7052e-05	T24D5.1	-								-4.76822	4.76822
WBGene00016737	855.162	15.1981	5.8142	5.2084e-79	2.0439e-75	miro-2	MItochondrial RhO GTPase [Source:RefSeq peptide;Acc:NP_509310]								-74.6895	74.6895
WBGene00020520	158.023	2.81705	5.8098	5.9883e-39	6.1841e-36	T15B7.8	-								-35.2087	35.2087
WBGene00021798	706.378	12.7372	5.7933	8.1212e-51	1.4486e-47	Y52E8A.6	-								-46.8391	46.8391
WBGene00017725	134.674	2.81401	5.5807	5.8255e-24	3.2658e-21	F22H10.1	-								-20.486	20.486
Novel00389	14.1912	0.311315	5.5105	3.9406e-06	0.00042954	Novel00389	hypothetical protein CAEBREN_23529 [Caenorhabditis brenneri]								-3.367	3.367
WBGene00005452	41.8957	0.940031	5.4779	8.7781e-15	2.5329e-12	srh-246	Serpentine Receptor, class H [Source:RefSeq peptide;Acc:NP_503282]								-11.5964	11.5964
WBGene00018545	54.7701	1.26528	5.4359	3.4779e-18	1.3381e-15	nhr-189	Nuclear Hormone Receptor family [Source:RefSeq peptide;Acc:NP_504065]								-14.8735	14.8735
WBGene00016233	110.829	2.86014	5.2761	2.9267e-29	2.297e-26	srt-58	-								-25.6388	25.6388
WBGene00021542	26.8081	0.940031	4.8338	1.701e-07	2.334e-05	Y43B11AL.1	-								-4.6319	4.6319
WBGene00019349	59.996	2.18225	4.781	1.0573e-17	3.8419e-15	trx-5	ThioRedoXin [Source:RefSeq peptide;Acc:NP_503440]								-14.4155	14.4155
WBGene00005228	243.593	9.25575	4.718	2.3897e-28	1.6746e-25	srh-2	Serpentine Receptor, class H [Source:RefSeq peptide;Acc:NP_001255988]								-24.7761	24.7761
WBGene00020266	56.2282	2.20227	4.6742	1.2909e-16	4.2258e-14	T05H4.3	-								-13.3741	13.3741
WBGene00043065	29.66	1.25743	4.56	5.3789e-10	9.9566e-08	C55C3.7	-								-7.00189	7.00189
Novel00280	21.1922	0.957011	4.4689	4.1736e-07	5.4232e-05	Novel00280	Protein CBG04714 [Caenorhabditis briggsae]								-4.26574	4.26574
WBGene00015416	67.8875	3.13622	4.436	3.0789e-11	6.7122e-09	C04C3.6	-								-8.17314	8.17314
WBGene00013124	1623.94	78.1805	4.3765	2.5895e-63	6.3511e-60	Y52B11A.4	-								-59.1972	59.1972
WBGene00011566	24.8571	1.25135	4.3121	2.5107e-08	3.7039e-06	nhr-214	Nuclear Hormone Receptor family [Source:RefSeq peptide;Acc:NP_510121]								-5.43134	5.43134
WBGene00019472	378.701	20.3903	4.2151	2.2785e-43	2.9804e-40	cyp-35B1	CYtochrome P450 family [Source:RefSeq peptide;Acc:NP_504093]								-39.5257	39.5257
WBGene00009988	325.756	17.9351	4.1829	1.649e-40	1.9032e-37	F53F4.4	-								-36.7205	36.7205
WBGene00015261	45.2151	2.50878	4.1717	7.719e-13	1.9171e-10	B0563.1	-								-9.71736	9.71736
WBGene00009117	11.3392	0.642653	4.1411	0.00020071	0.013916	F25H2.3	-								-1.85649	1.85649
WBGene00018623	48.9858	2.8571	4.0997	1.1101e-08	1.715e-06	F48G7.12	-								-5.76574	5.76574
WBGene00005661	31.6049	1.89096	4.063	1.2681e-09	2.2215e-07	srr-10	Serpentine Receptor, class R [Source:RefSeq peptide;Acc:NP_741566]								-6.65335	6.65335
WBGene00005399	10.3577	0.625673	4.0492	0.00049666	0.028746	srh-184	Serpentine Receptor, class H [Source:RefSeq peptide;Acc:NP_505760]								-1.54142	1.54142
WBGene00010153	24.9747	1.58573	3.9773	8.082e-06	0.00078504	srxa-2	Serpentine Receptor, class XA [Source:RefSeq peptide;Acc:NP_501663]								-3.10511	3.10511
WBGene00013126	92.6924	6.02246	3.944	4.1658e-20	1.7769e-17	mltn-2	MLt-TeN (mlt-10) related [Source:RefSeq peptide;Acc:NP_492858]								-16.7503	16.7503
WBGene00006233	61.3542	4.13632	3.8907	4.3534e-15	1.2942e-12	str-196	Seven TM Receptor [Source:RefSeq peptide;Acc:NP_503220]								-11.888	11.888
WBGene00006261	43.5175	3.14839	3.7889	1.9343e-11	4.413e-09	str-230	Seven TM Receptor [Source:RefSeq peptide;Acc:NP_506518]								-8.35527	8.35527
WBGene00044528	74.3302	5.682	3.7095	2.7726e-16	8.9182e-14	lgc-29	Ligand-Gated ion Channel [Source:RefSeq peptide;Acc:NP_001033513]								-13.0497	13.0497
WBGene00001549	16.5992	1.30837	3.6653	1.9589e-05	0.0017551	gcy-25	Receptor-type guanylate cyclase gcy-25 [Source:UniProtKB/Swiss-Prot;Acc:A0A078BQP2]								-2.7557	2.7557
WBGene00010228	32.3867	2.59672	3.6406	5.61e-09	8.877e-07	clec-161	C-type lectin domain-containing protein 161 [Source:UniProtKB/Swiss-Prot;Acc:P34472]								-6.05173	6.05173
WBGene00013581	42.5391	3.51673	3.5965	9.3552e-11	1.9322e-08	Y79H2A.4	-								-7.71395	7.71395
WBGene00008111	241.486	20.4347	3.5628	1.1278e-29	9.22e-27	C46C2.3	-								-26.0353	26.0353
WBGene00006163	48.1819	4.13632	3.5421	1.3091e-11	3.022e-09	str-112	Seven TM Receptor [Source:RefSeq peptide;Acc:NP_504809]								-8.51971	8.51971
WBGene00006743	146.567	12.7525	3.5227	3.6749e-23	1.9488e-20	unc-3	Transcription factor unc-3 [Source:UniProtKB/Swiss-Prot;Acc:Q93705]								-19.7102	19.7102
WBGene00006075	43.9138	3.82805	3.52	9.1175e-11	1.9031e-08	str-7	Seven TM Receptor [Source:RefSeq peptide;Acc:NP_507052]								-7.72054	7.72054
Novel00260	100.099	8.85345	3.499	1.8442e-18	7.3845e-16	Novel00260	SFXN-1.4, isoform a [Caenorhabditis elegans]>gi|3875008|emb|CAA93764.1| SFXN-1.4, isoform a [Caenorhabditis elegans]								-15.1317	15.1317
WBGene00011899	620.234	57.3105	3.4359	5.0361e-38	4.7054e-35	T21C12.3	-								-34.3274	34.3274
WBGene00012414	13.4062	1.25743	3.4143	0.00024395	0.016448	Y7A5A.8	-								-1.78389	1.78389
WBGene00009706	1040.74	99.8815	3.3813	9.8343e-35	8.7709e-32	F44G3.2	-								-31.057	31.057
WBGene00012289	1804.94	183.206	3.3004	8.2966e-42	1.0174e-38	W05H12.1	-								-37.9925	37.9925
WBGene00016270	22.0528	2.55668	3.1086	8.5693e-06	0.00082827	WBGene00016270									-3.08183	3.08183
WBGene00000264	2016.54	234.799	3.1024	1.8153e-38	1.7809e-35	brc-1	BRCa homolog (tumor suppressor gene Brca1) [Source:RefSeq peptide;Acc:NP_001254881]								-34.7494	34.7494
WBGene00020482	272.052	36.457	2.8996	1.9083e-23	1.0401e-20	T13C2.7	-								-19.9829	19.9829
WBGene00021304	152.933	21.1191	2.8563	3.3672e-18	1.3213e-15	nphp-2	NePHronoPhthisis (human kidney disease) homolog [Source:RefSeq peptide;Acc:NP_503525]								-14.879	14.879
WBGene00020611	95.1393	13.2993	2.8387	1.8585e-08	2.805e-06	T20D4.5	-								-5.55207	5.55207
WBGene00007241	101.23	14.8529	2.7688	6.0109e-14	1.6381e-11	C01G10.16	-								-10.7857	10.7857
WBGene00022261	68.2239	10.1248	2.7524	1.8097e-10	3.5508e-08	clec-210	C-type LECtin [Source:RefSeq peptide;Acc:NP_503855]								-7.44967	7.44967
WBGene00010864	162.187	24.1329	2.7486	2.7884e-14	7.7057e-12	xbx-3	X-BoX promoter element regulated [Source:RefSeq peptide;Acc:NP_499227]								-11.1132	11.1132
WBGene00013819	602.602	90.7632	2.731	9.3658e-27	5.7427e-24	Y116F11A.6	-								-23.2409	23.2409
WBGene00018791	49.1661	7.87946	2.6415	1.9465e-05	0.0017519	F54C1.6	-								-2.75649	2.75649
WBGene00009242	37.0377	6.0364	2.6172	5.9839e-07	7.624e-05	sre-6	Serpentine receptor class epsilon-6 [Source:UniProtKB/Swiss-Prot;Acc:Q19897]								-4.11782	4.11782
WBGene00009025	450.429	75.2204	2.5821	5.5686e-23	2.8016e-20	phf-34	PHd Finger family [Source:RefSeq peptide;Acc:NP_509661]								-19.5526	19.5526
WBGene00086559	32.2766	5.77426	2.4828	6.4211e-05	0.005316	Y43F8B.20	-								-2.27442	2.27442
WBGene00019286	61.5654	11.0757	2.4747	1.1859e-08	1.8178e-06	K01A12.2	-								-5.74045	5.74045
WBGene00007813	251.666	45.3308	2.4729	1.6837e-17	6.0066e-15	jmjd-3.3	JuMonJi (transcription factor) Domain protein [Source:RefSeq peptide;Acc:NP_510239]								-14.2214	14.2214
WBGene00009048	1392.08	261.307	2.4134	1.2217e-24	7.0503e-22	cth-1	CystaTHionine gamma lyase [Source:RefSeq peptide;Acc:NP_507053]								-21.1518	21.1518
WBGene00020242	71.4497	13.5292	2.4009	1.009e-09	1.7835e-07	phat-5	PHAryngeal gland Toxin-related [Source:RefSeq peptide;Acc:NP_504148]								-6.74873	6.74873
WBGene00007439	40.223	7.61732	2.4007	1.4084e-05	0.0013097	C08E8.3	-								-2.88283	2.88283
WBGene00021175	33.1358	6.40474	2.3712	7.8972e-06	0.0007709	math-46	MATH (meprin-associated Traf homology) domain containing [Source:RefSeq peptide;Acc:NP_001040715]								-3.113	3.113
WBGene00009811	38.9186	7.5651	2.363	2.1469e-06	0.00024349	F47B8.10	-								-3.61352	3.61352
WBGene00044514	181.909	35.7738	2.3462	4.6408e-05	0.0039249	R09E12.9	-								-2.40617	2.40617
WBGene00020988	37.3267	7.60515	2.2952	5.098e-06	0.0005237	W03D8.7	-								-3.28092	3.28092
WBGene00009526	1067.13	220.127	2.2773	2.3624e-14	6.6217e-12	clec-169	C-type LECtin [Source:RefSeq peptide;Acc:NP_001023187]								-11.179	11.179
WBGene00010982	1188.74	259.753	2.1942	7.2754e-21	3.3988e-18	flp-32	FMRF-Like Peptide [Source:RefSeq peptide;Acc:NP_510551]								-17.4687	17.4687
WBGene00009691	352.44	77.4216	2.1866	3.5681e-10	6.797e-08	F44E5.4	-								-7.16768	7.16768
WBGene00011231	167.463	36.9037	2.182	3.9721e-09	6.441e-07	R11A5.3	-								-6.19105	6.19105
WBGene00009692	185.73	41.5868	2.159	3.0626e-07	4.0879e-05	F44E5.5	-								-4.3885	4.3885
WBGene00219375	87.3862	19.5822	2.1579	2.4307e-08	3.613e-06	C02B8.12	-								-5.44213	5.44213
WBGene00000972	81.5036	18.707	2.1233	1.7474e-05	0.0015947	dhs-8	DeHydrogenases, Short chain [Source:RefSeq peptide;Acc:NP_001022250]								-2.79732	2.79732
WBGene00012199	302.955	69.5427	2.1231	2.7116e-15	8.1854e-13	mltn-3	MLt-TeN (mlt-10) related [Source:RefSeq peptide;Acc:NP_496915]								-12.087	12.087
WBGene00006365	464.398	107.836	2.1065	7.8974e-17	2.7185e-14	syg-1	Synaptogenesis protein syg-1 [Source:UniProtKB/Swiss-Prot;Acc:B1Q236]								-13.5657	13.5657
WBGene00020086	55.1604	13.0868	2.0755	7.1746e-07	8.9665e-05	npr-24	NeuroPeptide Receptor family [Source:RefSeq peptide;Acc:NP_510833]								-4.04738	4.04738
WBGene00015574	505.414	121.933	2.0514	1.2922e-16	4.2258e-14	irg-1	Infection Response Gene [Source:RefSeq peptide;Acc:NP_503983]								-13.3741	13.3741
WBGene00021730	99.3796	24.1447	2.0412	9.9602e-06	0.00095331	Y49F6C.8	-								-3.02077	3.02077
WBGene00018055	125.442	30.7106	2.0302	2.9448e-10	5.6647e-08	F35F10.5	-								-7.24682	7.24682
WBGene00002260	137.589	34.7729	1.9843	5.9972e-06	0.00060655	lbp-8	Lipid Binding Protein [Source:RefSeq peptide;Acc:NP_506444]								-3.21713	3.21713
WBGene00010647	39.6111	10.2667	1.9479	3.0388e-05	0.0026618	K08C7.4	-								-2.57482	2.57482
WBGene00013748	51.2421	13.3442	1.9411	4.7575e-06	0.00049918	ssu-1	Suppressor of Stomatin mutant Uncoordination [Source:RefSeq peptide;Acc:NP_507880]								-3.30174	3.30174
WBGene00000429	69.9664	18.4297	1.9246	4.001e-07	5.2687e-05	ceh-2	Homeobox protein ceh-2 [Source:UniProtKB/Swiss-Prot;Acc:G5ECT8]								-4.2783	4.2783
WBGene00002026	251.827	68.5652	1.8769	1.4279e-06	0.00016677	hsp-70	Heat Shock Protein [Source:RefSeq peptide;Acc:NP_492485]								-3.77788	3.77788
WBGene00012675	955.109	260.106	1.8766	1.147e-15	3.5724e-13	Y39B6A.13	-								-12.447	12.447
WBGene00011004	35.8358	9.79348	1.8715	0.00012149	0.0092754	R04B5.6	-								-2.03267	2.03267
WBGene00019089	80.9497	22.9052	1.8214	3.5527e-07	4.71e-05	clec-206	C-type LECtin [Source:RefSeq peptide;Acc:NP_503546]								-4.32698	4.32698
WBGene00013520	961.434	274.452	1.8086	4.5827e-05	0.0038925	best-21	BESTrophin (chloride channel) homolog [Source:RefSeq peptide;Acc:NP_502846]								-2.40977	2.40977
WBGene00010033	1173.28	340.176	1.7862	0.00086949	0.04466	F54B11.10	-								-1.35008	1.35008
WBGene00010928	205.991	60.8186	1.76	3.6516e-10	6.8893e-08	clec-258	C-type LECtin [Source:RefSeq peptide;Acc:NP_507836]								-7.16182	7.16182
WBGene00044756	293.032	87.3223	1.7466	2.9298e-11	6.459e-09	F58F12.4	-								-8.18983	8.18983
WBGene00007594	40.6445	12.1159	1.7462	0.00011689	0.0090297	lgc-23	Ligand-Gated ion Channel [Source:RefSeq peptide;Acc:NP_510016]								-2.04433	2.04433
WBGene00021193	209.542	63.1876	1.7295	6.2362e-10	1.133e-07	math-44	MATH (meprin-associated Traf homology) domain containing [Source:RefSeq peptide;Acc:NP_494144]								-6.94577	6.94577
WBGene00019924	176.354	53.2827	1.7267	2.5814e-09	4.3663e-07	fbxc-33	F-box C protein [Source:RefSeq peptide;Acc:NP_493849]								-6.35989	6.35989
WBGene00018270	4366.12	1343.77	1.7001	1.5169e-14	4.3136e-12	F41C3.4	Probable Golgi transport protein 1 [Source:UniProtKB/Swiss-Prot;Acc:Q20263]								-11.3652	11.3652
WBGene00003934	169834	52595.3	1.6911	7.7489e-15	2.2693e-12	pat-10	Paralysed Arrest at Two-fold [Source:RefSeq peptide;Acc:NP_491501]								-11.6441	11.6441
WBGene00004457	236.823	73.9908	1.6784	5.6575e-10	1.0374e-07	rpm-1	E3 ubiquitin-protein ligase rpm-1 [Source:UniProtKB/Swiss-Prot;Acc:Q17551]								-6.98405	6.98405
WBGene00013081	2949.14	931.357	1.6629	8.4567e-14	2.2124e-11	Y51A2D.14	-								-10.6551	10.6551
WBGene00015424	70.9881	22.4767	1.6591	6.7769e-06	0.00067497	C04E6.8	-								-3.17072	3.17072
WBGene00021711	55.5446	18.0892	1.6185	5.014e-05	0.0042223	wago-11	Piwi-like protein [Source:RefSeq peptide;Acc:NP_494593]								-2.37445	2.37445
WBGene00000815	3386.99	1107.86	1.6122	3.2828e-13	8.258e-11	csn-3	COP9 signalosome complex subunit 3 [Source:UniProtKB/Swiss-Prot;Acc:Q9N425]								-10.0831	10.0831
WBGene00022205	237.718	78.1514	1.6049	8.2524e-09	1.2851e-06	Y73B3A.3	-								-5.89106	5.89106
WBGene00004382	2324.55	768.873	1.5961	9.4577e-13	2.3196e-10	rnh-1.0	RNase H [Source:RefSeq peptide;Acc:NP_001040787]								-9.63459	9.63459
WBGene00001783	101.008	33.4584	1.594	1.1102e-06	0.00013282	gst-35	Glutathione S-Transferase [Source:RefSeq peptide;Acc:NP_741061]								-3.87674	3.87674
WBGene00021176	36.2364	12.0497	1.5884	0.00070424	0.037447	Y9C9A.1	-								-1.42658	1.42658
WBGene00001759	195.524	66.4304	1.5574	7.3246e-07	9.0959e-05	gst-11	Glutathione S-Transferase [Source:RefSeq peptide;Acc:NP_508625]								-4.04115	4.04115
WBGene00018728	50.24	17.3002	1.538	0.00015283	0.011106	frpr-8	FMRFamide Peptide Receptor family [Source:RefSeq peptide;Acc:NP_509470]								-1.95444	1.95444
WBGene00009899	2206.79	764.071	1.5302	4.9174e-12	1.1766e-09	efl-3	E2F-like (mammalian transcription factor) [Source:RefSeq peptide;Acc:NP_495771]								-8.92937	8.92937
WBGene00010123	460.709	160.222	1.5238	4.7548e-10	8.8851e-08	F55G11.2	-								-7.05134	7.05134
WBGene00000845	1117.47	389.626	1.5201	1.4932e-10	2.9897e-08	cup-4	Acetylcholine receptor-like protein cup-4 [Source:UniProtKB/Swiss-Prot;Acc:P34271]								-7.52437	7.52437
WBGene00009768	46.5018	16.2953	1.5128	0.00029779	0.019477	F46B6.2	-								-1.71048	1.71048
WBGene00000556	110.336	39.3485	1.4875	2.562e-06	0.00028725	cnc-2	CaeNaCin (Caenorhabditis bacteriocin) [Source:RefSeq peptide;Acc:NP_503418]								-3.54174	3.54174
WBGene00017018	3707.03	1324.02	1.4853	2.1069e-11	4.7517e-09	D1014.5	-								-8.32315	8.32315
WBGene00007891	914.88	327.391	1.4826	1.6922e-08	2.5739e-06	C33B4.2	-								-5.58941	5.58941
WBGene00020938	323.011	116.205	1.4749	2.8469e-06	0.00031738	clec-218	C-type LECtin [Source:RefSeq peptide;Acc:NP_505147]								-3.49842	3.49842
Novel00058	101.055	36.4186	1.4724	5.5632e-06	0.00056557	Novel00058	W04H10.1 [Caenorhabditis elegans]>gi|351064884|emb|CCD73634.1| W04H10.1 [Caenorhabditis elegans]								-3.24751	3.24751
WBGene00007978	1005.71	366.181	1.4576	1.9564e-10	3.8007e-08	C36B1.11	-								-7.42014	7.42014
WBGene00018290	1770.55	645.906	1.4548	8.7247e-11	1.8607e-08	vps-60	related to yeast Vacuolar Protein Sorting factor [Source:RefSeq peptide;Acc:NP_505219]								-7.73032	7.73032
WBGene00012387	40.271	14.7714	1.4469	0.0009143	0.045999	Y6B3B.1	-								-1.33725	1.33725
WBGene00001947	41.9388	15.4925	1.4367	0.00094046	0.046971	his-73	HIStone [Source:RefSeq peptide;Acc:NP_001263681]								-1.32817	1.32817
WBGene00016989	1979.3	733.398	1.4323	1.3922e-10	2.8161e-08	CD4.3	-								-7.55035	7.55035
WBGene00018488	2808.76	1049.25	1.4206	1.1499e-10	2.3501e-08	acs-1	fatty Acid CoA Synthetase family [Source:RefSeq peptide;Acc:NP_001023937]								-7.62891	7.62891
WBGene00011696	1112.18	421.785	1.3988	7.6839e-10	1.3832e-07	eea-1	EEA1 (Early Endosome Antigen, Rab effector) homolog [Source:RefSeq peptide;Acc:NP_001024127]								-6.85912	6.85912
WBGene00008043	706.808	270.572	1.3853	4.4669e-09	7.184e-07	C40H1.8	-								-6.14363	6.14363
WBGene00013330	48.5138	18.613	1.3821	0.00074812	0.039459	Y57G11C.41	-								-1.40385	1.40385
WBGene00004016	2101.42	817.8	1.3615	8.8447e-10	1.5776e-07	phf-5	PHd Finger family [Source:RefSeq peptide;Acc:NP_001022909]								-6.802	6.802
WBGene00010327	364.512	144.84	1.3315	7.8785e-08	1.1202e-05	F59C6.8	UPF0392 protein F59C6.8 [Source:UniProtKB/Swiss-Prot;Acc:Q93834]								-4.9507	4.9507
WBGene00019907	179.502	71.4907	1.3282	1.9394e-06	0.00022253	R05H11.1	-								-3.65261	3.65261
WBGene00009724	3309.27	1326.76	1.3186	1.6015e-09	2.7564e-07	F45D3.4	-								-6.55966	6.55966
WBGene00007744	153.511	61.6297	1.3166	4.5434e-06	0.00048187	C26D10.3	-								-3.31707	3.31707
WBGene00011672	399.014	160.879	1.3105	9.2836e-08	1.3105e-05	cyp-13A5	Putative cytochrome P450 CYP13A5 [Source:UniProtKB/Swiss-Prot;Acc:Q27514]								-4.88256	4.88256
WBGene00000068	324.626	130.939	1.3099	2.0443e-07	2.7854e-05	acy-1	Adenylyl CYclase [Source:RefSeq peptide;Acc:NP_497970]								-4.55511	4.55511
WBGene00021587	107.44	43.5213	1.3037	0.0010028	0.049437	clec-76	C-type LECtin [Source:RefSeq peptide;Acc:NP_500449]								-1.30595	1.30595
WBGene00022653	2603.38	1059.54	1.2969	3.6236e-09	5.9249e-07	ZK105.1	-								-6.22732	6.22732
WBGene00001669	543.946	222.432	1.2901	7.0218e-08	1.0056e-05	gpa-7	Guanine nucleotide-binding protein alpha-7 subunit [Source:UniProtKB/Swiss-Prot;Acc:Q21917]								-4.99757	4.99757
WBGene00021504	56.9461	23.3275	1.2876	0.00070052	0.03735	Y41D4A.1	-								-1.42771	1.42771
WBGene00017088	2490.14	1024.19	1.2817	5.2979e-09	8.4512e-07	akir-1	AKIRin (conserved nuclear protein family) homolog [Source:RefSeq peptide;Acc:NP_491304]								-6.07308	6.07308
WBGene00013058	318.523	133.857	1.2507	6.8817e-07	8.6555e-05	clec-247	C-type LECtin [Source:RefSeq peptide;Acc:NP_507577]								-4.06271	4.06271
WBGene00019644	549.151	232.09	1.2425	1.4676e-07	2.0279e-05	cpt-4	Carnitine Palmitoyl Transferase [Source:RefSeq peptide;Acc:NP_504348]								-4.69295	4.69295
WBGene00008085	142.102	60.1254	1.2409	2.0811e-05	0.001856	C44C10.4	-								-2.73142	2.73142
WBGene00013950	72.8407	30.8429	1.2398	0.00040123	0.024834	ZK262.3	Lipase ZK262.3 [Source:UniProtKB/Swiss-Prot;Acc:Q9XTR8]								-1.60495	1.60495
WBGene00003696	323.077	137.337	1.2342	1.0009e-06	0.00012048	nhr-106	Nuclear hormone receptor family member nhr-106 [Source:UniProtKB/Swiss-Prot;Acc:O16966]								-3.91909	3.91909
WBGene00020984	211.538	90.3505	1.2273	4.961e-06	0.00051776	W03D8.1	-								-3.28587	3.28587
WBGene00011668	6874.36	2954.05	1.2185	2.0839e-08	3.1213e-06	clec-47	C-type LECtin [Source:RefSeq peptide;Acc:NP_506744]								-5.50566	5.50566
WBGene00003995	723.962	311.644	1.216	1.3846e-07	1.9267e-05	pgp-1	Multidrug resistance protein pgp-1 [Source:UniProtKB/Swiss-Prot;Acc:P34712]								-4.71519	4.71519
Novel00096	175.803	76.1046	1.2079	1.3982e-05	0.0013064	Novel00096									-2.88392	2.88392
WBGene00006667	65.5269	28.5654	1.1978	0.00091393	0.045999	twk-12	TWiK family of potassium channels protein 12 [Source:RefSeq peptide;Acc:NP_505731]								-1.33725	1.33725
WBGene00019234	507.001	222.39	1.1889	6.1087e-07	7.7328e-05	ugt-8	UDP-GlucuronosylTransferase [Source:RefSeq peptide;Acc:NP_504315]								-4.11166	4.11166
WBGene00021235	356.705	156.574	1.1879	3.52e-05	0.0030292	Y19D10B.6	-								-2.51867	2.51867
WBGene00017267	105.496	46.3754	1.1857	0.00015027	0.011002	numr-2	NUclear localized Metal Responsive [Source:RefSeq peptide;Acc:NP_498628]								-1.95853	1.95853
WBGene00006586	2620.39	1159.29	1.1765	0.00012884	0.0097227	tni-4	Troponin I 4 [Source:UniProtKB/Swiss-Prot;Acc:O44572]								-2.01221	2.01221
WBGene00004328	76.0055	33.7344	1.1719	0.00056453	0.031202	rdy-2	-								-1.50582	1.50582
WBGene00003731	204.825	91.5195	1.1622	5.8667e-05	0.0048983	nhx-3	Probable Na(+)/H(+) antiporter nhx-3 [Source:UniProtKB/Swiss-Prot;Acc:O16452]								-2.30995	2.30995
WBGene00007236	918.459	411.62	1.1579	4.049e-07	5.2964e-05	C01G10.9	Methylthioribose-1-phosphate isomerase [Source:UniProtKB/Swiss-Prot;Acc:Q93169]								-4.27602	4.27602
WBGene00010833	322.426	145.479	1.1482	2.6933e-05	0.0023698	M03B6.1	-								-2.62529	2.62529
WBGene00015352	102.087	46.2096	1.1435	0.00028138	0.018589	C02F5.12	Putative zinc finger protein C02F5.12 [Source:UniProtKB/Swiss-Prot;Acc:Q95QY7]								-1.73074	1.73074
WBGene00019150	179.835	81.7081	1.1381	3.2594e-05	0.0028423	H04J21.1	-								-2.54633	2.54633
WBGene00001776	872.509	399.298	1.1277	7.4909e-07	9.2439e-05	gst-28	Glutathione S-Transferase [Source:RefSeq peptide;Acc:NP_497117]								-4.03414	4.03414
WBGene00012703	155.543	71.1855	1.1277	7.0495e-05	0.0057394	nhr-145	Nuclear Hormone Receptor family [Source:RefSeq peptide;Acc:NP_001256841]								-2.24113	2.24113
WBGene00016499	245.174	112.361	1.1257	1.6674e-05	0.001536	C37C3.7	-								-2.81361	2.81361
WBGene00044339	218.86	101.23	1.1124	0.0001419	0.010547	nspc-4	Nematode Specific Peptide family, group C [Source:RefSeq peptide;Acc:NP_001024348]								-1.97687	1.97687
WBGene00009947	540.68	251.849	1.1022	7.2413e-06	0.00071041	F52H3.5	Tetratricopeptide repeat protein 36 homolog [Source:UniProtKB/Swiss-Prot;Acc:Q20683]								-3.14849	3.14849
WBGene00021533	569.987	266.582	1.0963	9.6376e-06	0.00092696	Y42G9A.3	-								-3.03294	3.03294
WBGene00012830	1741.12	815.874	1.0936	7.6966e-07	9.4385e-05	mrps-28	Mitochondrial Ribosomal Protein, Small [Source:RefSeq peptide;Acc:NP_507808]								-4.0251	4.0251
WBGene00019730	1178.59	552.68	1.0925	1.1826e-06	0.00013978	asns-2	Asparagine synthetase [Source:RefSeq peptide;Acc:NP_741864]								-3.85455	3.85455
WBGene00016990	1086.92	509.734	1.0924	1.173e-06	0.00013949	vps-37	related to yeast Vacuolar Protein Sorting factor [Source:RefSeq peptide;Acc:NP_504474]								-3.85546	3.85546
WBGene00003616	305.399	143.526	1.0894	0.00015629	0.011275	nhr-17	Nuclear Hormone Receptor family [Source:RefSeq peptide;Acc:NP_510115]								-1.94788	1.94788
WBGene00007384	2246.97	1064.68	1.0776	8.6121e-07	0.00010431	swt-3	Sugar transporter SWEET [Source:RefSeq peptide;Acc:NP_502000]								-3.98167	3.98167
WBGene00018465	805.934	383.343	1.072	2.4558e-06	0.00027693	F45E1.4	-								-3.55763	3.55763
WBGene00010745	1071.65	516.72	1.0524	3.0855e-06	0.00033821	dod-17	Downstream Of DAF-16 (regulated by DAF-16) [Source:RefSeq peptide;Acc:NP_502486]								-3.47081	3.47081
WBGene00006979	163.412	78.838	1.0516	0.0004401	0.02657	zig-2	2 (Zwei) IG domain protein [Source:RefSeq peptide;Acc:NP_510069]								-1.57561	1.57561
WBGene00011340	219.464	106.549	1.0425	0.00024183	0.016362	ugt-30	UDP-glucuronosyltransferase [Source:RefSeq peptide;Acc:NP_506729]								-1.78616	1.78616
WBGene00012592	793.064	385.142	1.042	4.5202e-06	0.00048187	Y38E10A.14	-								-3.31707	3.31707
WBGene00011295	198.131	96.5035	1.0378	0.00011054	0.0085726	R102.8	-								-2.06689	2.06689
WBGene00019264	1023.06	500.791	1.0306	4.9923e-06	0.00051828	H35B03.2	-								-3.28544	3.28544
WBGene00022386	176.98	86.7215	1.0291	0.00017497	0.012439	Y95B8A.6	-								-1.90521	1.90521
WBGene00007353	833.854	411.996	1.0172	5.6797e-05	0.0047625	C06A1.2	-								-2.32217	2.32217
WBGene00001985	251.785	124.513	1.0159	6.9415e-05	0.005675	hop-1	Presenilin hop-1 [Source:UniProtKB/Swiss-Prot;Acc:O02100]								-2.24603	2.24603
WBGene00009785	753.652	378.56	0.99338	1.8395e-05	0.0016633	F46C5.10	-								-2.77903	2.77903
WBGene00009730	261.091	132.065	0.98331	0.00012226	0.0092978	myo-6	MYOsin heavy chain structural genes [Source:RefSeq peptide;Acc:NP_001022590]								-2.03162	2.03162
WBGene00015087	173.775	87.9384	0.98265	0.0003513	0.022326	B0252.1	-								-1.65119	1.65119
WBGene00022268	3617.95	1837.96	0.97707	6.9365e-06	0.00068738	Y73E7A.1	-								-3.1628	3.1628
WBGene00017314	162.339	83.2892	0.96281	0.00052504	0.030122	lgc-39	Ligand-Gated ion Channel [Source:RefSeq peptide;Acc:NP_504821]								-1.52112	1.52112
WBGene00010059	492.329	253.939	0.95514	0.00017871	0.012659	F54E4.3	-								-1.8976	1.8976
WBGene00012701	219.071	114.195	0.9399	0.0003171	0.020534	Y39B6A.43	-								-1.68753	1.68753
WBGene00017262	1931.06	1009.75	0.9354	2.3438e-05	0.0020809	F08F3.4	-								-2.68175	2.68175
WBGene00001078	396.792	207.595	0.93461	0.00054766	0.030615	dpy-19	C-mannosyltransferase dpy-19 [Source:UniProtKB/Swiss-Prot;Acc:P34413]								-1.51407	1.51407
WBGene00008417	496.624	260.054	0.93334	6.7121e-05	0.0055104	D2030.7	-								-2.25882	2.25882
WBGene00019836	1033.37	547.687	0.91594	4.2172e-05	0.0035976	R02F2.7	-								-2.44399	2.44399
WBGene00000373	398.39	212.401	0.90739	0.0001485	0.01095	cyp-14A5	CYtochrome P450 family [Source:RefSeq peptide;Acc:NP_504435]								-1.96059	1.96059
WBGene00010044	2212.78	1179.9	0.9072	3.5036e-05	0.0030284	F54C9.9	-								-2.51879	2.51879
WBGene00018343	675.499	360.381	0.90643	0.00013222	0.0099183	F42A10.7	-								-2.00356	2.00356
WBGene00008820	274.732	146.665	0.9055	0.00033701	0.02161	F14F11.2	-								-1.66535	1.66535
WBGene00003474	522.523	280.186	0.89911	0.00012065	0.0092475	mtl-2	Metallothionein-2 [Source:UniProtKB/Swiss-Prot;Acc:P17512]								-2.03398	2.03398
WBGene00000795	393.212	210.863	0.899	0.00019502	0.013666	crn-2	Cell-death-Related Nuclease [Source:RefSeq peptide;Acc:NP_504476]								-1.86436	1.86436
WBGene00016004	762.125	410.478	0.89272	9.3144e-05	0.0073991	C18H9.6	-								-2.13082	2.13082
WBGene00011250	740.753	401.748	0.8827	0.00010127	0.0078851	R11H6.2	-								-2.10319	2.10319
WBGene00007362	513.21	279.042	0.87907	0.0001797	0.012683	cyp-35C1	CYtochrome P450 family [Source:RefSeq peptide;Acc:NP_741638]								-1.89678	1.89678
WBGene00003919	477.266	260.401	0.87406	0.00020432	0.014066	par-4	Serine/threonine-protein kinase par-4 [Source:UniProtKB/Swiss-Prot;Acc:Q9GN62]								-1.85183	1.85183
WBGene00020895	634.688	346.834	0.8718	0.00015688	0.011275	T28D9.3	-								-1.94788	1.94788
WBGene00045275	677.663	372.491	0.86336	0.00015632	0.011275	F18E3.12	-								-1.94788	1.94788
WBGene00043156	1893.78	1043.23	0.86021	9.7518e-05	0.0076536	C27F2.9	-								-2.11613	2.11613
WBGene00008380	893.388	493.04	0.85758	0.00014499	0.010735	prp-38	yeast PRP (splicing factor) related [Source:RefSeq peptide;Acc:NP_505762]								-1.9692	1.9692
WBGene00013250	305.628	168.779	0.85664	0.0005459	0.030615	Y57A10A.5	-								-1.51407	1.51407
WBGene00008076	335.629	185.932	0.85209	0.00049261	0.028722	lgc-43	Ligand-Gated ion Channel [Source:RefSeq peptide;Acc:NP_001023062]								-1.54179	1.54179
WBGene00003094	282.905	156.885	0.85062	0.00070667	0.037475	lys-5	LYSozyme [Source:RefSeq peptide;Acc:NP_502193]								-1.42626	1.42626
WBGene00021898	351.838	196.198	0.8426	0.00046136	0.027599	Y54G2A.36	-								-1.55911	1.55911
WBGene00194674	1343.65	751.739	0.83785	0.00015158	0.011056	F23D12.11	-								-1.9564	1.9564
WBGene00021026	2774.4	1553.2	0.83694	0.00011879	0.0091405	W04C9.4	-								-2.03903	2.03903
WBGene00009177	1187.21	665.799	0.83441	0.00017436	0.012439	F26H9.5	Probable phosphoserine aminotransferase [Source:UniProtKB/Swiss-Prot;Acc:P91856]								-1.90521	1.90521
WBGene00009049	835.076	468.814	0.83289	0.00025057	0.016722	F22B8.7	-								-1.77671	1.77671
WBGene00007695	474.034	268.191	0.82173	0.00046284	0.027603	C23H4.7	Carboxylic ester hydrolase [Source:RefSeq peptide;Acc:NP_741910]								-1.55904	1.55904
WBGene00019087	308.506	175.782	0.81151	0.00088689	0.045199	F59A6.5	-								-1.34487	1.34487
WBGene00010133	1183.21	676.678	0.80617	0.00030633	0.019902	F55H12.2	-								-1.7011	1.7011
WBGene00009996	995.996	571.26	0.80199	0.00036095	0.022699	F53F4.14	-								-1.64399	1.64399
WBGene00003511	2486.21	1432.57	0.79535	0.00024755	0.016578	mxl-3	MaX-Like [Source:RefSeq peptide;Acc:NP_510223]								-1.78047	1.78047
WBGene00016133	3771.3	2174.08	0.79466	0.0002346	0.015927	C26B9.3	-								-1.79787	1.79787
WBGene00011156	41407.2	23948	0.78997	0.00020776	0.014203	R09B3.3	-								-1.84762	1.84762
WBGene00019407	638.292	371.065	0.78254	0.00074511	0.039407	K05F1.5	-								-1.40443	1.40443
WBGene00001758	1126.14	654.856	0.78214	0.00041973	0.025702	gst-10	Glutathione S-transferase P 10 [Source:UniProtKB/Swiss-Prot;Acc:Q9N4X8]								-1.59003	1.59003
WBGene00009723	2218.29	1292.22	0.77959	0.0003516	0.022326	F45D3.3	-								-1.65119	1.65119
WBGene00015163	1020.83	594.961	0.77887	0.00047151	0.02795	B0361.9	-								-1.55362	1.55362
WBGene00022765	3845.76	2241.49	0.77881	0.00036	0.022699	ZK546.14	-								-1.64399	1.64399
WBGene00009142	2164.38	1266.78	0.77279	0.00040537	0.025012	F26A3.4	-								-1.60185	1.60185
WBGene00021545	2380.16	1395.35	0.77043	0.00039421	0.024477	Y43H11AL.1	-								-1.61124	1.61124
WBGene00015695	1306.22	766.369	0.76929	0.00054111	0.030509	ugt-26	UDP-glucuronosyltransferase [Source:RefSeq peptide;Acc:NP_491435]								-1.51557	1.51557
WBGene00007155	1042.82	611.93	0.76905	0.00059036	0.032447	B0379.1	-								-1.48883	1.48883
WBGene00008197	612.193	359.994	0.76601	0.00081174	0.04236	C49C3.7	-								-1.37304	1.37304
WBGene00010670	1706.63	1005.74	0.76289	0.00053263	0.030405	K08E4.6	-								-1.51705	1.51705
WBGene00007574	690.09	407.514	0.75994	0.00085641	0.04422	C14B1.3	-								-1.35438	1.35438
WBGene00000088	820.639	485.427	0.75749	0.00084953	0.043981	aex-5	-								-1.35673	1.35673
WBGene00000226	790.664	469.152	0.75301	0.00086636	0.044616	atl-1	Serine/threonine-protein kinase ATR [Source:UniProtKB/Swiss-Prot;Acc:Q22258]								-1.35051	1.35051
WBGene00017982	25202.3	15111.4	0.73792	0.00054677	0.030615	hpo-18	-								-1.51407	1.51407
WBGene00011300	2068.83	1251.23	0.72546	0.00093241	0.04679	R107.5	-								-1.32985	1.32985
WBGene00007617	3552.2	2162.83	0.71579	0.00094081	0.046971	rrbs-1	Ribosome biogenesis regulatory protein homolog [Source:UniProtKB/Swiss-Prot;Acc:Q9XVT0]								-1.32817	1.32817

## Sheet: Downregulated
Gene_id	readcount_int	readcount_control	log2FoldChange	pval	padj	Associated Gene Name	Description									log padj
WBGene00021002	7.20502	3173.55	-8.7829	3.5645e-145	6.994e-141	W03F9.4	-									-140.155	140.155
WBGene00003099	7.90494	1223.92	-7.2745	7.8322e-18	2.8996e-15	lys-10	LYSozyme [Source:RefSeq peptide;Acc:NP_501405]									-14.5377	14.5377
WBGene00013941	0.355934	13.0929	-5.201	1.7346e-05	0.0015904	ZK218.7	-									-2.79849	2.79849
WBGene00016669	20.9865	416.017	-4.3091	3.6483e-08	5.3421e-06	ilys-2	Invertebrate LYSozyme [Source:RefSeq peptide;Acc:NP_500207]									-5.27229	5.27229
WBGene00016670	20.355	391.75	-4.2665	0.00013244	0.0099183	ilys-3	Invertebrate LYSozyme [Source:RefSeq peptide;Acc:NP_500206]									-2.00356	2.00356
WBGene00010754	1.03503	19.2112	-4.2142	1.4954e-06	0.00017362	K10G4.5	-									-3.7604	3.7604
WBGene00008575	3.15127	23.4459	-2.8953	1.2533e-05	0.0011766	scl-24	SCP-Like extracellular protein [Source:RefSeq peptide;Acc:NP_507429]									-2.92937	2.92937
WBGene00013939	18.4964	136.198	-2.8804	3.3605e-09	5.5409e-07	ZK218.5	-									-6.25642	6.25642
WBGene00013943	3.81842	26.8486	-2.8138	0.00012858	0.0097227	ZK218.11	-									-2.01221	2.01221
WBGene00002259	285.67	1758.56	-2.622	1.3148e-09	2.283e-07	lbp-7	Fatty acid-binding protein homolog 7 [Source:UniProtKB/Swiss-Prot;Acc:O02323]									-6.64149	6.64149
WBGene00003726	52.9608	284.836	-2.4271	5.8678e-12	1.3871e-09	nhr-136	Nuclear hormone receptor family member nhr-136 [Source:UniProtKB/Swiss-Prot;Acc:O01930]									-8.85789	8.85789
WBGene00008494	221.123	1157.44	-2.388	7.8213e-07	9.5318e-05	F01D5.3	-									-4.02083	4.02083
WBGene00020326	9.28396	42.2317	-2.1855	4.3344e-06	0.00046473	math-38	MATH (meprin-associated Traf homology) domain containing [Source:RefSeq peptide;Acc:NP_494001]									-3.3328	3.3328
WBGene00016061	716.581	3079.01	-2.1033	1.2788e-20	5.8353e-18	hpo-15	-									-17.2339	17.2339
WBGene00012583	485.74	1904.73	-1.9713	4.1547e-18	1.5677e-15	clec-4	C-type LECtin [Source:RefSeq peptide;Acc:NP_496688]									-14.8047	14.8047
WBGene00013900	34.6818	123.524	-1.8325	0.00016656	0.011927	ugt-18	UDP-glucuronosyltransferase [Source:RefSeq peptide;Acc:NP_506209]									-1.92347	1.92347
WBGene00021032	18.0454	63.4249	-1.8134	2.9272e-06	0.00032266	clec-118	C-type LECtin [Source:RefSeq peptide;Acc:NP_493771]									-3.49125	3.49125
WBGene00019146	15.0966	52.5712	-1.8001	1.7799e-05	0.0016168	H02F09.3	-									-2.79134	2.79134
WBGene00021580	23.0477	75.3779	-1.7095	7.9708e-05	0.0064096	clec-174	C-type LECtin [Source:RefSeq peptide;Acc:NP_500441]									-2.19317	2.19317
WBGene00020741	35.1047	111.75	-1.6705	2.4105e-07	3.2395e-05	dlhd-1	DieneLactone Hydrolase Domain containing protein [Source:RefSeq peptide;Acc:NP_493925]									-4.48952	4.48952
WBGene00010127	15.5343	43.9285	-1.4997	0.00047591	0.028042	F55G11.7	-									-1.55219	1.55219
WBGene00009397	1017.6	2870.44	-1.4961	1.28e-11	2.9898e-09	clec-66	C-type LECtin [Source:RefSeq peptide;Acc:NP_496746]									-8.52436	8.52436
WBGene00021865	16.8151	46.4712	-1.4666	0.00053591	0.030405	fbxa-66	F-box A protein [Source:RefSeq peptide;Acc:NP_497535]									-1.51705	1.51705
WBGene00001906	21.3394	54.7504	-1.3594	0.00054042	0.030509	his-32	Histone H3 [Source:UniProtKB/Swiss-Prot;Acc:P08898]									-1.51557	1.51557
WBGene00013270	369.132	920.689	-1.3186	0.00014901	0.01095	Y57A10A.31	-									-1.96059	1.96059
WBGene00017060	80.3184	198.897	-1.3082	1.511e-06	0.00017439	D2063.1	-									-3.75848	3.75848
WBGene00011850	260.546	634.19	-1.2834	4.1858e-08	6.0389e-06	T20B3.1	-									-5.21904	5.21904
WBGene00013509	32.3747	78.3922	-1.2758	0.00021994	0.014984	Y71A12B.12	-									-1.82437	1.82437
WBGene00017782	175.933	412.094	-1.2279	5.1156e-07	6.6035e-05	F25E5.1	-									-4.18023	4.18023
WBGene00005703	50.9458	117.009	-1.1996	7.1103e-05	0.0057649	sru-40	Serpentine Receptor, class U [Source:RefSeq peptide;Acc:NP_001256139]									-2.23921	2.23921
WBGene00235369	39.644	89.9978	-1.1828	0.00029983	0.019545	K08D10.18	-									-1.70896	1.70896
WBGene00017678	5988.09	13543.8	-1.1775	4.0309e-08	5.8586e-06	asp-12	ASpartyl Protease [Source:RefSeq peptide;Acc:NP_505134]									-5.23221	5.23221
WBGene00044212	48.3667	108.077	-1.16	0.00018564	0.013055	Y68A4A.13	-									-1.88422	1.88422
WBGene00022763	73.3204	163.816	-1.1598	3.9195e-05	0.0033583	ZK546.7	-									-2.47388	2.47388
WBGene00011844	179.073	398.416	-1.1537	1.954e-06	0.0002229	T19C9.8	-									-3.65189	3.65189
WBGene00019738	937.452	2064.82	-1.1392	2.1517e-07	2.9116e-05	clec-265	C-type LECtin [Source:RefSeq peptide;Acc:NP_508518]									-4.53587	4.53587
WBGene00011262	250.62	540.787	-1.1096	2.8988e-06	0.00032134	pho-8	intestinal acid PHOsphatase [Source:RefSeq peptide;Acc:NP_505983]									-3.49304	3.49304
WBGene00009361	49.7218	105.64	-1.0872	0.00044715	0.026913	F33E2.5	-									-1.57004	1.57004
WBGene00011330	1693.05	3594.6	-1.0862	5.8252e-07	7.4704e-05	T01D3.6	-									-4.12666	4.12666
WBGene00018971	264.526	556.856	-1.0739	5.0237e-06	0.00051879	clec-67	C-type LECtin [Source:RefSeq peptide;Acc:NP_500437]									-3.28501	3.28501
WBGene00013733	53.0487	111.631	-1.0733	0.00046675	0.027752	Y111B2A.9	-									-1.55671	1.55671
WBGene00019404	59.4584	123.933	-1.0596	0.00032183	0.020772	K05B2.4	-									-1.68252	1.68252
WBGene00020812	1387.67	2889.02	-1.0579	1.2279e-06	0.00014426	acdh-7	Acyl CoA DeHydrogenase [Source:RefSeq peptide;Acc:NP_510789]									-3.84085	3.84085
WBGene00007372	204.74	425.491	-1.0553	0.00097781	0.048326	C06B8.7	-									-1.31582	1.31582
WBGene00022203	175.489	353.868	-1.0118	0.0001994	0.013874	Y73B3A.1	-									-1.8578	1.8578
WBGene00021590	322.39	649.558	-1.0107	1.1984e-05	0.0011359	Y46D2A.2	-									-2.94466	2.94466
WBGene00016995	1192.99	2403.61	-1.0106	4.0433e-06	0.00043831	acly-1	Probable ATP-citrate synthase [Source:UniProtKB/Swiss-Prot;Acc:P53585]									-3.35822	3.35822
WBGene00007143	2039.27	4046.84	-0.98874	5.1401e-06	0.00052529	B0334.3	-									-3.2796	3.2796
WBGene00001240	4057.04	8027.39	-0.98451	4.6196e-06	0.00048732	elo-2	Elongation of very long chain fatty acids protein [Source:RefSeq peptide;Acc:NP_503114]									-3.31219	3.31219
WBGene00011474	1816.87	3583.62	-0.97996	6.2648e-06	0.00063037	aldo-1	Fructose-bisphosphate aldolase 1 [Source:UniProtKB/Swiss-Prot;Acc:P54216]									-3.2004	3.2004
WBGene00004076	3691.9	7210.67	-0.96577	7.0142e-06	0.00069159	pod-2	-									-3.16015	3.16015
WBGene00014213	208.415	406.438	-0.96358	6.6802e-05	0.0055072	ZK1073.1	-									-2.25907	2.25907
WBGene00006565	2278.16	4418.42	-0.95566	1.0496e-05	0.00099968	tfg-1	human TFG related [Source:RefSeq peptide;Acc:NP_493462]									-3.00014	3.00014
WBGene00010596	82.1043	158.901	-0.9526	0.00062657	0.03415	K06A4.6	-									-1.46661	1.46661
WBGene00000783	731.03	1408.18	-0.94583	0.00065334	0.035412	cpr-3	Cathepsin B-like cysteine proteinase 3 [Source:UniProtKB/Swiss-Prot;Acc:P43507]									-1.45085	1.45085
WBGene00020701	260.833	500.581	-0.94047	6.3697e-05	0.0052958	T22F7.1	-									-2.27607	2.27607
WBGene00000776	19228.1	36735.3	-0.93395	1.2456e-05	0.001175	cpl-1	CathePsin L family [Source:RefSeq peptide;Acc:NP_001256718]									-2.92996	2.92996
WBGene00000123	1090.93	2080.07	-0.93107	2.3778e-05	0.0021016	ama-1	DNA-directed RNA polymerase II subunit RPB1 [Source:UniProtKB/Swiss-Prot;Acc:P16356]									-2.67745	2.67745
WBGene00003091	5085.93	9672.84	-0.92743	1.583e-05	0.0014651	lys-2	LYSozyme [Source:RefSeq peptide;Acc:NP_505643]									-2.83413	2.83413
WBGene00016029	104.033	196.48	-0.91734	0.00055877	0.030971	elf-1	see eff [Source:RefSeq peptide;Acc:NP_001021180]									-1.50904	1.50904
WBGene00011586	115.859	217.672	-0.90978	0.00053492	0.030405	flp-33	FMRF-Like Peptide [Source:RefSeq peptide;Acc:NP_871818]									-1.51705	1.51705
WBGene00009825	206.322	387.121	-0.90789	0.00049137	0.028722	F47G4.4	-									-1.54179	1.54179
WBGene00009065	421.829	789.499	-0.90428	7.537e-05	0.0060857	F22G12.5	-									-2.21569	2.21569
WBGene00018145	1357.14	2539.57	-0.90402	3.388e-05	0.0029414	F37C4.5	-									-2.53145	2.53145
WBGene00010769	372.116	683.652	-0.87751	0.00013442	0.010028	asah-1	Acid ceramidase [Source:UniProtKB/Swiss-Prot;Acc:O45686]									-1.99879	1.99879
WBGene00021020	603.681	1107.43	-0.87536	9.0506e-05	0.0072188	W04B5.3	Galectin [Source:RefSeq peptide;Acc:NP_741097]									-2.14153	2.14153
WBGene00001581	1926.6	3509.3	-0.86513	0.00029034	0.019117	gfi-1	GEI-4 (Four) Interacting protein [Source:RefSeq peptide;Acc:NP_504626]									-1.71858	1.71858
WBGene00004093	747.818	1361.18	-0.8641	0.00038463	0.023958	ppw-1	Piwi-like protein [Source:RefSeq peptide;Acc:NP_740835]									-1.62055	1.62055
WBGene00020208	181.058	328.864	-0.86104	0.00047348	0.027982	T04C4.1	-									-1.55312	1.55312
WBGene00004135	194.044	350.551	-0.85324	0.00045844	0.027508	pqn-48	Prion-like-(Q/N-rich)-domain-bearing protein [Source:RefSeq peptide;Acc:NP_494711]									-1.56054	1.56054
WBGene00019540	2176.41	3930.25	-0.85267	8.6239e-05	0.0069065	K08D12.6	-									-2.16074	2.16074
WBGene00002078	814.663	1470.33	-0.85187	0.00067444	0.036156	xpo-1	eXPOrtin (nuclear export receptor) [Source:RefSeq peptide;Acc:NP_741567]									-1.44182	1.44182
WBGene00022037	1965.66	3540.89	-0.84909	9.3633e-05	0.007408	acs-13	fatty Acid CoA Synthetase family [Source:RefSeq peptide;Acc:NP_001293195]									-2.1303	2.1303
WBGene00002271	2233.15	4017.9	-0.84736	9.9279e-05	0.0077608	lec-8	Probable galaptin lec-8 [Source:UniProtKB/Swiss-Prot;Acc:Q09610]									-2.11009	2.11009
WBGene00010244	156.886	281.801	-0.84496	0.00080008	0.041863	F58D5.5	-									-1.37817	1.37817
WBGene00018921	230.898	413.046	-0.83905	0.00042792	0.025995	sago-2	Piwi-like protein [Source:RefSeq peptide;Acc:NP_490758]									-1.58511	1.58511
WBGene00010070	5458.3	9756.39	-0.83789	9.6343e-05	0.0075917	nep-17	NEPrilysin metallopeptidase family [Source:RefSeq peptide;Acc:NP_001254395]									-2.11966	2.11966
WBGene00006533	203.35	362.621	-0.8345	0.00057266	0.031563	tba-7	TuBulin, Alpha [Source:RefSeq peptide;Acc:NP_499463]									-1.50082	1.50082
WBGene00004053	441.491	784.649	-0.82966	0.00027597	0.018293	tank-1	Tankyrase-like protein [Source:UniProtKB/Swiss-Prot;Acc:Q9TXQ1]									-1.73772	1.73772
WBGene00007703	1212.45	2154.24	-0.82926	0.00090811	0.045923	gbf-1	-									-1.33797	1.33797
WBGene00007068	469.093	833.158	-0.82872	0.00024526	0.016481	cTel55X.1	-									-1.78302	1.78302
WBGene00002219	841.931	1489.84	-0.82338	0.00020569	0.014111	klp-7	Kinesin-like protein [Source:RefSeq peptide;Acc:NP_001022677]									-1.85044	1.85044
WBGene00015713	1320	2324.46	-0.81636	0.00019603	0.013688	C12D12.1	-									-1.86366	1.86366
WBGene00002090	278.584	484.765	-0.79917	0.00065072	0.035368	ins-7	Probable insulin-like peptide beta-type 4 [Source:UniProtKB/Swiss-Prot;Acc:Q23430]									-1.45139	1.45139
WBGene00021879	1088.28	1882.47	-0.79058	0.00034317	0.021933	clec-83	C-type LECtin [Source:RefSeq peptide;Acc:NP_500260]									-1.6589	1.6589
WBGene00002174	782.685	1345.67	-0.78183	0.00042048	0.025702	itx-1	InTestinal NeureXin-like [Source:RefSeq peptide;Acc:NP_001249244]									-1.59003	1.59003
WBGene00018602	1156.94	1988.57	-0.78142	0.00033301	0.021423	F48D6.4	-									-1.66912	1.66912
WBGene00000214	44515.3	76451.6	-0.78025	0.00025634	0.01705	asp-1	ASpartyl Protease [Source:RefSeq peptide;Acc:NP_741677]									-1.76828	1.76828
WBGene00012897	677.441	1161.19	-0.77743	0.00049489	0.028729	pisy-1	PhosphatidylInositol SYnthase [Source:RefSeq peptide;Acc:NP_496711]									-1.54168	1.54168
WBGene00013106	437.799	749.395	-0.77546	0.00066813	0.035916	set-26	SET (trithorax/polycomb) domain containing [Source:RefSeq peptide;Acc:NP_502971]									-1.44471	1.44471
WBGene00021583	592.806	1014.7	-0.77542	0.00049331	0.028722	clec-72	C-type LECtin [Source:RefSeq peptide;Acc:NP_500442]									-1.54179	1.54179
WBGene00009314	473.631	808.915	-0.77222	0.00065693	0.035509	F32B4.4	-									-1.44966	1.44966
WBGene00010923	826.422	1407.06	-0.76774	0.00055023	0.03067	rle-1	Regulation of longevity by E3 ubiquitin-protein ligase [Source:UniProtKB/Swiss-Prot;Acc:O45962]									-1.51329	1.51329
WBGene00019978	2650.76	4513.08	-0.76771	0.00036809	0.023001	hacd-1	Hydroxy-Acyl-CoA Dehydrogenase [Source:RefSeq peptide;Acc:NP_503421]									-1.63825	1.63825
WBGene00020366	2633.43	4480.05	-0.76657	0.00036757	0.023001	acdh-10	Probable medium-chain specific acyl-CoA dehydrogenase 10, mitochondrial [Source:UniProtKB/Swiss-Prot;Acc:Q22347]									-1.63825	1.63825
WBGene00007027	621.127	1054.37	-0.76343	0.00066025	0.03559	ssl-1	Helicase ssl-1 [Source:UniProtKB/Swiss-Prot;Acc:Q9NEL2]									-1.44867	1.44867
WBGene00007175	481.659	817.095	-0.76249	0.00077401	0.040716	B0395.3	-									-1.39023	1.39023
WBGene00004094	1236.25	2095.87	-0.76157	0.00051697	0.029746	ppw-2	Piwi-like protein [Source:RefSeq peptide;Acc:NP_491535]									-1.52657	1.52657
WBGene00020831	1860.88	3153.72	-0.76107	0.00043564	0.026382	T26C12.1	Acetolactate synthase-like protein [Source:UniProtKB/Swiss-Prot;Acc:O61856]									-1.57869	1.57869
WBGene00019511	353.468	599.006	-0.76099	0.0010125	0.049788	K08A2.1	-									-1.30288	1.30288
WBGene00001099	1696.66	2873.19	-0.75996	0.00048013	0.028206	dsc-4	Defecation Suppressor of Clk-1 [Source:RefSeq peptide;Acc:NP_499903]									-1.54966	1.54966
WBGene00000781	15962	27022.9	-0.75954	0.00035898	0.022699	cpr-1	Gut-specific cysteine proteinase [Source:UniProtKB/Swiss-Prot;Acc:P25807]									-1.64399	1.64399
WBGene00000219	26053.3	43941.1	-0.75411	0.00040871	0.025139	asp-6	Aspartic protease 6 [Source:UniProtKB/Swiss-Prot;Acc:O01530]									-1.59965	1.59965
WBGene00004167	2135.99	3580.92	-0.74543	0.00087476	0.044814	pqn-87	Prion-like-(Q/N-rich)-domain-bearing protein [Source:RefSeq peptide;Acc:NP_496594]									-1.34859	1.34859
WBGene00018783	550.288	922.138	-0.7448	0.00090256	0.04576	cbs-2	Cystathionine Beta-Synthase [Source:RefSeq peptide;Acc:NP_494215]									-1.33951	1.33951
WBGene00022389	908.195	1517.9	-0.74101	0.00077934	0.040886	pde-6	Probable 3',5'-cyclic phosphodiesterase pde-6 [Source:UniProtKB/Swiss-Prot;Acc:Q9N2V9]									-1.38843	1.38843
WBGene00004432	20662	34522	-0.74054	0.00053616	0.030405	rpl-20	60S ribosomal protein L18a [Source:UniProtKB/Swiss-Prot;Acc:O44480]									-1.51705	1.51705
WBGene00000785	16187.5	26968.8	-0.73641	0.00049924	0.028811	cpr-5	Cathepsin B-like cysteine proteinase 5 [Source:UniProtKB/Swiss-Prot;Acc:P43509]									-1.54044	1.54044
WBGene00020662	14887.7	24777.1	-0.73488	0.00055737	0.030971	T21H3.1	-									-1.50904	1.50904
WBGene00001168	91295.4	151572	-0.73139	0.0006191	0.033837	eef-1A.1	Elongation factor 1-alpha [Source:UniProtKB/Swiss-Prot;Acc:P53013]									-1.47061	1.47061
WBGene00004415	37152.9	61365.1	-0.72395	0.00069458	0.037134	rpl-4	60S ribosomal protein L4 [Source:UniProtKB/Swiss-Prot;Acc:O02056]									-1.43023	1.43023
WBGene00009396	1487.43	2456.16	-0.72359	0.00088531	0.045199	clec-65	C-type LECtin [Source:RefSeq peptide;Acc:NP_496745]									-1.34487	1.34487
WBGene00021562	3140.82	5172.03	-0.71959	0.00084547	0.043981	nuo-5	NADH Ubiquinone Oxidoreductase [Source:RefSeq peptide;Acc:NP_503733]									-1.35673	1.35673
WBGene00006529	10872.5	17867.7	-0.71667	0.00084947	0.043981	tba-2	Tubulin alpha-2 chain [Source:UniProtKB/Swiss-Prot;Acc:P34690]									-1.35673	1.35673
WBGene00006725	17413	28486.4	-0.71011	0.00089461	0.045474	ubl-1	Ubiquitin-like protein 1-40S ribosomal protein S27a Ubiquitin-like protein 1 40S ribosomal protein S27a [Source:UniProtKB/Swiss-Prot;Acc:P37165]									-1.34224	1.34224
WBGene00010419	26104.3	42550.2	-0.70488	0.00096297	0.047834	H28O16.1	ATP synthase subunit alpha, mitochondrial [Source:UniProtKB/Swiss-Prot;Acc:Q9XXK1]									-1.32026	1.32026
WBGene00003902	30481.9	49672.1	-0.70448	0.00096279	0.047834	pab-1	Polyadenylate-binding protein [Source:RefSeq peptide;Acc:NP_001021709]									-1.32026	1.32026
WBGene00004398	7427.01	12084.3	-0.70228	0.00096852	0.047988	rol-8	Cuticle collagen 6 [Source:UniProtKB/Swiss-Prot;Acc:P18831]									-1.31887	1.31887
