# Supplementary material for: Transcellular chaperone signaling is an intercellular stress-response distinct from the HSF-1–mediated heat shock response
Source: PLoS Biol. 2023 Feb 13;21(2):e3001605. doi: 10.1371/journal.pbio.3001605 (PMC9956597; doi:10.1371/journal.pbio.3001605)
Supplement: S7 Table — (XLSX) [file pbio.3001605.s012.xlsx]

## Sheet: All
Gene_id	readcount_neuro	readcount_control	log2FoldChange	pval	padj	Associated Gene Name	Description
WBGene00021002	13.4111	3103.98	-7.8545	9.7603e-125	9.6163e-121	W03F9.4	-
WBGene00003099	23.0354	1200.1	-5.7032	4.8335e-13	8.9013e-11	lys-10	LYSozyme [Source:RefSeq peptide;Acc:NP_501405]
WBGene00005044	0.339374	11.6816	-5.1052	8.8803e-05	0.0020699	sra-18	Serpentine receptor class alpha-18 [Source:UniProtKB/Swiss-Prot;Acc:O18689]
WBGene00000646	40.221	630.43	-3.9703	0.00025939	0.0048819	H17B01.2	-
WBGene00016773	9.24575	133.855	-3.8557	3.0334e-11	3.8561e-09	oac-10	O-ACyltransferase homolog [Source:RefSeq peptide;Acc:NP_494678]
WBGene00044339	8.76392	98.9527	-3.4971	2.212e-17	8.8955e-15	nspc-4	Nematode Specific Peptide family, group C [Source:RefSeq peptide;Acc:NP_001024348]
WBGene00045178	1.3694	13.2585	-3.2753	0.00061108	0.009549	fipr-27	FIP (Fungus-Induced Protein) Related [Source:RefSeq peptide;Acc:NP_001076736]
WBGene00013471	6.27199	56.8942	-3.1813	5.6967e-11	6.7218e-09	clec-242	C-type LECtin [Source:RefSeq peptide;Acc:NP_507369]
WBGene00018809	2.38752	21.5494	-3.1741	1.784e-05	0.00055536	F54D10.8	-
WBGene00016669	51.2036	408.013	-2.9943	2.1168e-05	0.00064271	ilys-2	Invertebrate LYSozyme [Source:RefSeq peptide;Acc:NP_500207]
WBGene00023477	12.5705	97.7008	-2.9583	3.8446e-14	9.4697e-12	nspc-1	Nematode Specific Peptide family, group C [Source:RefSeq peptide;Acc:NP_001024352]
WBGene00008575	3.15878	22.8834	-2.8569	2.7222e-05	0.00079648	scl-24	SCP-Like extracellular protein [Source:RefSeq peptide;Acc:NP_507429]
Novel00051	2.45758	16.7516	-2.769	0.0018214	0.022242	-//-
WBGene00013621	14.5584	97.4214	-2.7424	1.969e-11	2.6215e-09	clec-239	C-type LECtin [Source:RefSeq peptide;Acc:NP_507288]
WBGene00008906	5.91016	39.5284	-2.7416	2.5485e-07	1.3285e-05	oac-17	O-ACyltransferase homolog [Source:RefSeq peptide;Acc:NP_493309]
WBGene00016064	9.04717	60.1916	-2.734	1.3815e-09	1.2721e-07	acd-1	-
WBGene00021779	578.653	3792.45	-2.7124	4.4563e-05	0.0012005	Y51H7C.1	-
WBGene00011460	867.561	5479.62	-2.659	0.001018	0.014369	ttr-14	TransThyretin-Related family domain [Source:RefSeq peptide;Acc:NP_509801]
WBGene00008036	26.881	169.006	-2.6524	1.633e-05	0.00051077	C40C9.3	-
WBGene00015392	18.1413	111.817	-2.6238	4.4592e-13	8.4489e-11	nspc-7	Nematode Specific Peptide family, group C [Source:RefSeq peptide;Acc:NP_741862]
WBGene00138719	45.5823	275.794	-2.597	0.0032887	0.033852	F26F2.10	-
WBGene00019379	2.75003	16.5383	-2.5883	0.0008737	0.012631	K04A8.10	-
WBGene00011447	2.15256	12.8208	-2.5744	0.0029901	0.031514	T04F8.9	-
WBGene00004394	2711.45	15987.6	-2.5598	0.00091602	0.013118	rol-1	ROLler: helically twisted, animals roll when moving [Source:RefSeq peptide;Acc:NP_496589]
WBGene00012901	308.286	1779.96	-2.5295	0.00085332	0.012431	cnp-2	CalciNeurin binding Protein [Source:RefSeq peptide;Acc:NP_496715]
WBGene00000626	2421.88	13473.8	-2.476	0.001529	0.019489	col-49	COLlagen [Source:RefSeq peptide;Acc:NP_491106]
WBGene00021791	1465.06	8054.93	-2.4589	0.00032446	0.005807	Y51H7C.13	-
WBGene00011135	4.8094	26.4131	-2.4573	0.00012576	0.0027473	fbxa-147	F-box A protein [Source:RefSeq peptide;Acc:NP_506633]
WBGene00000711	5768.84	31495.7	-2.4488	0.00086477	0.012548	col-138	COLlagen [Source:RefSeq peptide;Acc:NP_503048]
WBGene00013622	35.2801	187.413	-2.4093	1.205e-14	3.2526e-12	clec-238	C-type LECtin [Source:RefSeq peptide;Acc:NP_507286]
Novel00348	15.8779	83.8295	-2.4004	5.1552e-10	5.1047e-08	--	SRH-206 [Caenorhabditis elegans]>gi|3880650|emb|CAA20958.1| SRH-206 [Caenorhabditis elegans]
WBGene00000639	3645.15	19068	-2.3871	7.347e-05	0.0017895	col-63	COLlagen [Source:RefSeq peptide;Acc:NP_492245]
WBGene00010360	4.4588	23.1947	-2.3791	0.00052264	0.0085183	fbxa-96	F-box A protein [Source:RefSeq peptide;Acc:NP_510502]
WBGene00000647	7466.53	38798.9	-2.3775	1.4246e-05	0.00045719	col-71	COLlagen [Source:RefSeq peptide;Acc:NP_494562]
WBGene00006962	3.8025	19.4411	-2.3541	0.00075942	0.011337	xol-1	XO lethal protein 1 [Source:UniProtKB/Swiss-Prot;Acc:Q23229]
WBGene00022375	14.0409	71.3867	-2.346	7.7321e-09	5.9873e-07	Y94H6A.2	-
WBGene00016893	42.478	214.512	-2.3363	0.0023786	0.02689	C53B7.2	-
WBGene00021032	12.3321	62.0078	-2.33	3.8906e-08	2.5385e-06	clec-118	C-type LECtin [Source:RefSeq peptide;Acc:NP_493771]
WBGene00019153	18.4892	91.7845	-2.3116	6.6399e-10	6.4137e-08	H04M03.3	-
WBGene00019601	35.2501	171.421	-2.2818	0.001762	0.021728	K09H11.4	-
WBGene00001164	15.9146	75.9731	-2.2551	1.6149e-06	6.858e-05	efn-3	Eph(F)riN [Source:RefSeq peptide;Acc:NP_510250]
WBGene00012231	53.1894	253.858	-2.2548	4.6271e-05	0.0012338	W04A4.2	-
WBGene00194736	3.86134	18.3068	-2.2452	0.0013212	0.017544	-//-
WBGene00022680	1383.86	6546.26	-2.242	0.00073891	0.011066	ZK180.6	-
WBGene00001495	34.8231	161.899	-2.217	6.6995e-07	3.1507e-05	frm-9	FERM domain (protein4.1-ezrin-radixin-moesin) family [Source:RefSeq peptide;Acc:NP_001257113]
WBGene00013058	28.2494	130.779	-2.2108	3.377e-11	4.2385e-09	clec-247	C-type LECtin [Source:RefSeq peptide;Acc:NP_507577]
WBGene00010467	85.3366	389.372	-2.1899	0.00021944	0.0042855	K01D12.8	-
WBGene00000930	1481.25	6733.43	-2.1845	5.9654e-14	1.4162e-11	dao-4	Dauer or Aging adult Overexpression [Source:RefSeq peptide;Acc:NP_509691]
WBGene00016152	28.5749	129.624	-2.1815	7.0989e-11	8.1328e-09	pho-12	intestinal acid PHOsphatase [Source:RefSeq peptide;Acc:NP_494934]
WBGene00008494	250.903	1130.69	-2.172	2.7543e-06	0.00011009	F01D5.3	-
WBGene00012596	12.1155	54.4125	-2.1671	7.8013e-05	0.001877	nhr-234	Nuclear Hormone Receptor family [Source:RefSeq peptide;Acc:NP_496701]
WBGene00008448	4020.41	18007.8	-2.1632	2.654e-11	3.4406e-09	E01G4.6	-
WBGene00000748	4626.13	20212.3	-2.1274	0.00021445	0.0042048	col-175	COLlagen [Source:RefSeq peptide;Acc:NP_001294831]
WBGene00008843	6.26144	27.2691	-2.1227	0.00025508	0.0048284	arrd-9	ARRestin Domain protein [Source:RefSeq peptide;Acc:NP_496661]
WBGene00020760	70.2408	300.668	-2.0978	2.5792e-08	1.7647e-06	T24C4.4	-
WBGene00000256	6078.45	25849.1	-2.0883	0.00076976	0.011456	bli-6	BLIstered cuticle [Source:RefSeq peptide;Acc:NP_741423]
WBGene00045038	124.398	528.517	-2.087	1.5506e-09	1.4016e-07	F13G11.3	-
Novel00065	6.62326	28.0809	-2.084	0.00024252	0.0046498	--	hypothetical protein CRE_06607 [Caenorhabditis remanei]>gi|308244992|gb|EFO88944.1| hypothetical protein CRE_06607 [Caenorhabditis remanei]
WBGene00000615	7344.67	30238.8	-2.0416	0.00019937	0.0039763	col-38	COLlagen [Source:RefSeq peptide;Acc:NP_495810]
WBGene00006925	95.0955	389.972	-2.0359	3.0743e-14	7.7664e-12	vit-1	Vitellogenin-1 [Source:UniProtKB/Swiss-Prot;Acc:P55155]
WBGene00016484	73.6014	301.164	-2.0327	0.0050294	0.045689	C36C5.15	-
WBGene00015453	371.31	1517.75	-2.0312	5.1606e-06	0.00018762	C04G6.2	-
WBGene00003981	712.511	2910.14	-2.0301	6.2964e-06	0.00022395	pes-8	Patterned Expression Site [Source:RefSeq peptide;Acc:NP_509558]
WBGene00018227	105.888	430.376	-2.0231	2.4593e-09	2.1348e-07	nep-15	NEPrilysin metallopeptidase family [Source:RefSeq peptide;Acc:NP_001257056]
WBGene00044352	14.1708	56.6012	-1.9979	2.7708e-06	0.00011052	ZK381.8	-
WBGene00013559	213.293	842.613	-1.982	9.1536e-16	2.9092e-13	Y75B8A.28	-
WBGene00021261	4.94817	19.3765	-1.9693	0.0027344	0.029868	Y22D7AR.7	-
WBGene00015257	7.65194	29.4918	-1.9464	0.00035871	0.0062831	B0554.4	-
WBGene00006695	5.11374	19.6801	-1.9443	0.0047751	0.044052	twk-45	TWiK family of potassium channels [Source:RefSeq peptide;Acc:NP_001122742]
WBGene00022517	346.991	1329.57	-1.938	4.3609e-15	1.2637e-12	ZC123.1	-
WBGene00018573	57.9808	218.561	-1.9144	0.0042196	0.040248	oac-30	O-ACyltransferase homolog [Source:RefSeq peptide;Acc:NP_493935]
WBGene00013329	9.74904	36.5662	-1.9072	0.00011757	0.0026179	Y57G11C.40	-
WBGene00044109	1872.02	6921.65	-1.8865	0.00026165	0.0049103	K02E11.10	-
WBGene00000672	5668.89	20906.6	-1.8828	0.0029461	0.031233	col-97	COLlagen [Source:RefSeq peptide;Acc:NP_499700]
WBGene00015646	1847.22	6809.62	-1.8822	2.0391e-11	2.6967e-09	mlt-10	-
WBGene00006950	808.315	2956.04	-1.8707	9.3637e-05	0.0021631	wrt-4	Warthog protein 4 Warthog protein 4 N-product Warthog protein 4 C-product [Source:UniProtKB/Swiss-Prot;Acc:Q94129]
WBGene00000625	2801.46	10218.2	-1.8669	1.8182e-05	0.00056422	col-48	COLlagen [Source:RefSeq peptide;Acc:NP_491088]
WBGene00013070	11.772	42.8874	-1.8652	0.0039643	0.038558	Y51A2B.6	-
WBGene00013171	40.689	146.93	-1.8524	2.4118e-07	1.2707e-05	Y53F4B.25	-
WBGene00010969	20.4448	73.3037	-1.8422	0.0034119	0.034835	R01E6.5	-
WBGene00001502	2310.01	8246.83	-1.8359	1.3975e-15	4.2494e-13	ftt-2	14-3-3-like protein 2 [Source:UniProtKB/Swiss-Prot;Acc:Q20655]
WBGene00000683	3689.58	13068.9	-1.8246	1.0616e-05	0.00035217	col-109	COLlagen [Source:RefSeq peptide;Acc:NP_500138]
WBGene00008727	61.1977	214.239	-1.8077	5.2334e-10	5.1562e-08	F13A7.12	-
WBGene00010267	201.5	699.431	-1.7954	1.0757e-08	7.9688e-07	lips-9	LIPaSe related [Source:RefSeq peptide;Acc:NP_496756]
WBGene00011979	52.1431	178.931	-1.7789	9.3842e-08	5.5697e-06	T24B8.5	-
WBGene00012671	49.5332	169.98	-1.7789	5.0097e-09	4.0457e-07	Y39B6A.9	-
WBGene00004127	299.34	1026.66	-1.7781	0.001052	0.014733	abu-12	Activated in Blocked Unfolded protein response [Source:RefSeq peptide;Acc:NP_508104]
WBGene00013846	23.8617	81.2641	-1.7679	4.7402e-05	0.0012605	ZC84.1	-
WBGene00001714	1328.21	4513.07	-1.7646	3.0444e-14	7.7664e-12	grl-5	GRound-Like (grd related) [Source:RefSeq peptide;Acc:NP_504216]
WBGene00006955	93.5271	317.031	-1.7612	2.0222e-08	1.4031e-06	wrt-9	WaRThog (hedgehog-like family) [Source:RefSeq peptide;Acc:NP_508298]
WBGene00023407	64.1855	216.346	-1.753	0.0018419	0.022418	cex-1	Calexcitin-1 [Source:UniProtKB/Swiss-Prot;Acc:Q10131]
WBGene00020983	35.3651	118.979	-1.7503	1.1919e-07	6.8276e-06	W03D2.9	-
WBGene00004230	203.584	682.242	-1.7447	6.1003e-05	0.0015391	ptr-16	PaTched Related family [Source:RefSeq peptide;Acc:NP_001300201]
WBGene00194670	311.785	1041.97	-1.7407	1.0401e-05	0.00034562	K07E3.9	-
WBGene00009684	31.6551	105.648	-1.7388	0.0028538	0.030679	msd-3	Major Sperm protein Domain containing [Source:RefSeq peptide;Acc:NP_501808]
WBGene00017814	108.518	361.746	-1.737	1.566e-08	1.106e-06	F26A10.2	-
WBGene00001716	1666.5	5536.36	-1.7321	9.2875e-14	2.1036e-11	grl-7	GRound-Like (grd related) [Source:RefSeq peptide;Acc:NP_001024093]
WBGene00016483	115.323	379.769	-1.7194	0.0022925	0.026203	C36C5.14	-
WBGene00011175	13.5621	44.5332	-1.7153	0.00013961	0.0029709	R09E10.5	-
WBGene00008150	290.31	943.138	-1.6999	1.0238e-08	7.7001e-07	mam-2	MAM (Meprin, A5-protein, PTPmu) domain protein [Source:RefSeq peptide;Acc:NP_501799]
WBGene00000644	70.9353	229.355	-1.693	3.7886e-05	0.0010441	col-68	COLlagen [Source:RefSeq peptide;Acc:NP_493660]
WBGene00004259	806.231	2605.46	-1.6923	3.6425e-13	7.1776e-11	pyr-1	PYRimidine biosynthesis [Source:RefSeq peptide;Acc:NP_495838]
WBGene00044059	18.9653	61.1719	-1.6895	0.00019824	0.0039577	T27C5.12	-
WBGene00004120	919.657	2965.89	-1.6893	1.2919e-09	1.1952e-07	pqn-32	Prion-like-(Q/N-rich)-domain-bearing protein [Source:RefSeq peptide;Acc:NP_001022127]
WBGene00018203	8.02702	25.7901	-1.6839	0.0028728	0.030865	F39F10.3	-
WBGene00016921	65.227	209.545	-1.6837	3.7169e-06	0.00014361	C54F6.3	-
WBGene00018414	18.1855	58.3847	-1.6828	3.0743e-05	0.00087542	nstp-8	Nucleotide Sugar TransPorter family [Source:RefSeq peptide;Acc:NP_503604]
WBGene00044446	179.12	572.497	-1.6763	2.068e-09	1.8274e-07	C06G4.6	-
WBGene00018708	44.4049	141.009	-1.667	6.4166e-05	0.0015987	oac-32	O-ACyltransferase homolog [Source:RefSeq peptide;Acc:NP_001300114]
WBGene00001700	11.1759	35.4484	-1.6653	0.00070128	0.010622	grd-11	GRounDhog (hedgehog-like family) [Source:RefSeq peptide;Acc:NP_507923]
WBGene00015247	17.7417	55.6282	-1.6487	0.00037661	0.006537	B0545.4	-
WBGene00017815	22.8092	71.4607	-1.6475	5.526e-05	0.0014206	F26B1.1	-
WBGene00000755	518.818	1619.91	-1.6426	3.7953e-12	5.6656e-10	col-182	COLlagen [Source:RefSeq peptide;Acc:NP_510110]
WBGene00016029	61.5157	191.96	-1.6418	1.6169e-08	1.1379e-06	elf-1	see eff [Source:RefSeq peptide;Acc:NP_001021180]
WBGene00020560	1256.81	3881.78	-1.627	2.2068e-12	3.4511e-10	T19C3.2	-
WBGene00001691	163.873	505.335	-1.6247	2.5792e-06	0.00010351	grd-2	GRounDhog (hedgehog-like family) [Source:RefSeq peptide;Acc:NP_507977]
WBGene00013173	295.769	910.158	-1.6216	4.7446e-06	0.00017475	Y53F4B.27	-
WBGene00010714	160.364	488.15	-1.606	3.3053e-09	2.7953e-07	mam-3	MAM (Meprin, A5-protein, PTPmu) domain protein [Source:RefSeq peptide;Acc:NP_502592]
WBGene00013579	87.5337	265.415	-1.6003	0.0019913	0.023623	Y79H2A.2	Putative uncharacterized protein C51G7.2; Uncharacterized protein [Source:UniProtKB/TrEMBL;Acc:G5ECK2]
WBGene00012115	55.6647	168.606	-1.5988	0.0028366	0.030603	T28B8.4	-
WBGene00009133	177.042	535.941	-1.598	2.8056e-05	0.00081289	bed-3	BED-type zinc finger putative transcription factor [Source:RefSeq peptide;Acc:NP_501785]
WBGene00007800	8.65951	26.1765	-1.5959	0.0039786	0.038639	C29A12.6	-
WBGene00017998	857.236	2586.12	-1.593	5.7832e-08	3.6175e-06	F33D4.6	-
WBGene00004232	487.471	1470.33	-1.5927	0.00011876	0.0026265	ptr-18	PaTched Related family [Source:RefSeq peptide;Acc:NP_496761]
WBGene00021590	212.426	634.557	-1.5788	1.2224e-10	1.3609e-08	Y46D2A.2	-
WBGene00013965	39.2179	117.125	-1.5785	3.9711e-06	0.00015106	ZK287.4	-
WBGene00009205	60.0429	179.306	-1.5784	9.2775e-08	5.5276e-06	F28C6.5	-
WBGene00015546	88.4671	263.176	-1.5728	0.0034242	0.034943	C06G1.2	-
Novel00394	8.67209	25.7094	-1.5678	0.0045732	0.042668	--	F13A2.3 [Caenorhabditis elegans]>gi|373254588|emb|CCD69365.1| F13A2.3 [Caenorhabditis elegans]
WBGene00044404	50.0025	147.604	-1.5617	3.158e-07	1.6121e-05	F36H2.5	-
WBGene00012917	358.839	1057.98	-1.5599	7.2649e-06	0.00025292	Y46G5A.29	-
WBGene00012481	332.289	977.278	-1.5563	0.0023311	0.026534	Y18D10A.11	-
WBGene00010933	90.6342	265.501	-1.5506	7.9998e-06	0.00027492	M162.7	-
WBGene00023451	431.769	1262.32	-1.5477	0.00064749	0.010023	mlc-7	Myosin Light Chain [Source:RefSeq peptide;Acc:NP_001022669]
WBGene00044297	40.468	118.298	-1.5476	3.5235e-06	0.0001373	C25B8.8	-
WBGene00019640	58.4773	170.935	-1.5475	4.0225e-07	2.0262e-05	dos-2	Delta and OSM-11-like [Source:RefSeq peptide;Acc:NP_494703]
WBGene00016954	99.9605	291.387	-1.5435	0.00022103	0.004308	C55C3.4	Tyrosine-protein kinase [Source:RefSeq peptide;Acc:NP_500846]
WBGene00019112	60.0521	174.173	-1.5362	0.00029728	0.0054234	F59E11.6	-
WBGene00011938	1122.82	3256.3	-1.5361	1.6854e-09	1.5165e-07	alh-13	Probable delta-1-pyrroline-5-carboxylate synthase Glutamate 5-kinase Gamma-glutamyl phosphate reductase [Source:UniProtKB/Swiss-Prot;Acc:P54889]
WBGene00022160	501.924	1455.26	-1.5357	1.3063e-10	1.4461e-08	Y71G12B.25	-
WBGene00206364	18.7598	54.2479	-1.5319	0.000196	0.003925	C07A12.18	-
WBGene00077697	2540.91	7341.04	-1.5306	0.00025294	0.0048017	F58E6.13	-
WBGene00018640	128.412	370.469	-1.5286	6.5986e-08	4.0633e-06	F49E10.2	-
WBGene00022541	19.8705	56.9967	-1.5203	0.00015687	0.003279	ZC190.7	-
WBGene00018737	597.251	1711.26	-1.5186	6.6049e-06	0.00023324	F53B1.4	-
WBGene00005085	19.9071	57.0118	-1.518	0.0019659	0.02342	srd-7	Serpentine receptor class delta-7 [Source:UniProtKB/Swiss-Prot;Acc:Q17760]
WBGene00009355	469.431	1341.51	-1.5149	0.0031139	0.032638	F33A8.7	-
WBGene00007996	194.952	554.334	-1.5076	1.6985e-09	1.517e-07	C38C6.3	-
WBGene00016805	189.612	535.918	-1.499	5.1996e-09	4.1649e-07	C50D2.1	-
WBGene00010915	61.8707	174.32	-1.4944	4.4673e-07	2.2229e-05	M110.7	Uncharacterized NTE family protein M110.7 [Source:UniProtKB/Swiss-Prot;Acc:Q21534]
WBGene00018630	334.739	941.243	-1.4915	1.7019e-05	0.00053064	F49D11.6	-
WBGene00000649	19514	54789.7	-1.4894	0.0010628	0.014821	col-73	COLlagen [Source:RefSeq peptide;Acc:NP_494880]
WBGene00016870	59.3193	165.895	-1.4837	9.4067e-05	0.002168	ets-10	ETS class transcription factor [Source:RefSeq peptide;Acc:NP_741767]
WBGene00018969	1341.63	3741.56	-1.4797	1.9402e-10	2.0891e-08	F56D3.1	-
WBGene00008851	1585.37	4397.26	-1.4718	0.0013943	0.018208	F15B9.8	-
WBGene00017577	86.3979	237.233	-1.4572	9.2247e-07	4.1406e-05	F18F11.4	-
WBGene00009948	303.794	832.97	-1.4552	0.0052011	0.046607	F52H3.6	Serine/threonine-protein phosphatase [Source:RefSeq peptide;Acc:NP_496167]
WBGene00009983	6506.36	17807.8	-1.4526	0.001387	0.018125	cut-2	Cuticlin-2 [Source:UniProtKB/Swiss-Prot;Acc:P34682]
WBGene00017963	21.822	59.6479	-1.4507	0.00071738	0.010807	F31F4.17	-
WBGene00007170	185.307	504.327	-1.4444	9.65e-06	0.00032394	B0393.5	-
WBGene00020283	524.436	1425.62	-1.4428	1.2075e-07	6.8968e-06	T06A4.3	-
WBGene00003104	391.582	1062.15	-1.4396	0.0020222	0.023846	mab-7	Protein male abnormal 7 [Source:UniProtKB/Swiss-Prot;Acc:Q95Q39]
WBGene00017542	985.633	2665.25	-1.4351	0.0011852	0.016051	F17E9.5	-
WBGene00010396	86.1514	232.797	-1.4341	2.362e-07	1.2546e-05	H13N06.2	-
Novel00270	36.1761	97.2888	-1.4272	0.0027516	0.029989	-//-
WBGene00009005	62.9864	168.871	-1.4228	0.00040322	0.0068732	F21C3.6	-
WBGene00003776	1594.84	4267.1	-1.4198	0.0032799	0.033802	nmy-1	Non-muscle MYosin [Source:RefSeq peptide;Acc:NP_508504]
WBGene00019901	194.153	519.368	-1.4196	0.00067835	0.010394	R05G6.9	-
WBGene00017584	11.279	30.1484	-1.4184	0.0051516	0.046353	F19B10.2	-
WBGene00004133	929.054	2483	-1.4183	4.6737e-08	2.9804e-06	abu-13	Activated in Blocked Unfolded protein response [Source:RefSeq peptide;Acc:NP_498515]
WBGene00010650	191.239	510.731	-1.4172	0.0019592	0.023369	K08C9.1	-
WBGene00006952	644	1719.3	-1.4167	5.6303e-08	3.5333e-06	wrt-6	Warthog protein 6 Warthog protein 6 N-product Warthog protein 6 C-product [Source:UniProtKB/Swiss-Prot;Acc:P91573]
WBGene00003057	6265.19	16697.8	-1.4142	0.00015529	0.0032587	lon-3	Cuticle collagen lon-3 [Source:UniProtKB/Swiss-Prot;Acc:Q23628]
WBGene00019920	91.6789	244.241	-1.4136	0.0029907	0.031514	acs-15	fatty Acid CoA Synthetase family [Source:RefSeq peptide;Acc:NP_493856]
WBGene00008350	32.6491	86.943	-1.413	4.0421e-05	0.0011032	CE7X_3.2	-
WBGene00009261	380.455	1011	-1.41	7.5339e-05	0.001826	F30A10.2	-
WBGene00019189	29.6644	78.7984	-1.4094	0.0022394	0.025746	H11L12.1	-
WBGene00010673	257.952	681.991	-1.4027	2.3111e-07	1.2308e-05	K08E7.5	-
WBGene00008802	146.77	387.27	-1.3998	1.7905e-06	7.459e-05	acp-2	ACid Phosphatase family [Source:RefSeq peptide;Acc:NP_495774]
WBGene00022626	69.3026	182.868	-1.3998	8.4244e-06	0.0002867	ZC513.1	-
WBGene00013186	36.3832	95.7441	-1.3959	9.989e-05	0.0022782	Y53H1C.3	-
WBGene00019236	1058.54	2781.71	-1.3939	0.0013278	0.017584	H23N18.5	-
WBGene00017483	1028.89	2700.65	-1.3922	1.7014e-09	1.517e-07	lgc-22	Ligand-Gated ion Channel [Source:RefSeq peptide;Acc:NP_001255260]
WBGene00000655	1493.63	3913.87	-1.3898	5.6277e-05	0.0014402	col-79	Putative cuticle collagen 79 [Source:UniProtKB/Swiss-Prot;Acc:Q09233]
WBGene00016259	65.5021	171.421	-1.3879	0.0021453	0.024925	C30F8.3	-
WBGene00001074	13000.2	34018.1	-1.3878	0.0010305	0.014515	dpy-13	Cuticle collagen dpy-13 [Source:UniProtKB/Swiss-Prot;Acc:P17657]
WBGene00021326	311.655	812.754	-1.3829	1.202e-05	0.00039215	Y34B4A.10	-
WBGene00018497	193.946	505.649	-1.3825	0.00038229	0.0066021	F46F5.6	-
WBGene00011888	208.621	541.773	-1.3768	0.0043279	0.040981	cutl-15	CUTiclin-Like [Source:RefSeq peptide;Acc:NP_495904]
WBGene00018500	51.5187	133.645	-1.3752	0.0017492	0.021592	F46F5.9	-
WBGene00019026	874.69	2264.16	-1.3721	0.0028176	0.030456	F58A6.9	Major Sperm Protein; Uncharacterized protein [Source:UniProtKB/TrEMBL;Acc:G5EEW3]
WBGene00017112	1147.45	2969.37	-1.3717	0.0018202	0.022242	E03H12.5	-
WBGene00005018	12570.8	32493.3	-1.3701	1.5362e-09	1.395e-07	sqt-3	Cuticle collagen 1 [Source:UniProtKB/Swiss-Prot;Acc:P08124]
WBGene00011425	72.9977	188.526	-1.3688	2.6807e-06	0.00010736	T04B2.7	-
WBGene00007632	20.7974	53.5667	-1.3649	0.00085099	0.012412	C16C10.13	-
WBGene00013085	37.9536	97.7025	-1.3642	5.1758e-05	0.0013491	mpz-6	Multiple PDZ domain protein [Source:RefSeq peptide;Acc:NP_496007]
WBGene00009318	26.9756	69.3178	-1.3616	0.0021435	0.024922	F32B4.8	-
WBGene00016327	163.728	418.502	-1.3539	0.0021355	0.024869	C32E12.1	-
WBGene00001066	12399.8	31680.7	-1.3533	0.0011618	0.015844	dpy-4	DumPY: shorter than wild-type [Source:RefSeq peptide;Acc:NP_502808]
WBGene00017937	627.484	1600.35	-1.3507	3.3557e-06	0.00013199	F30H5.3	-
WBGene00018027	19.7773	50.3505	-1.3482	0.0035589	0.035816	F35A5.5	-
WBGene00007343	1072.83	2730.32	-1.3477	5.0667e-09	4.0751e-07	C05E7.1	-
WBGene00007755	110.084	279.463	-1.3441	9.8105e-06	0.00032877	C27A7.3	Ectonucleotide pyrophosphatase/phosphodiesterase C27A7.3 [Source:UniProtKB/Swiss-Prot;Acc:P90755]
WBGene00018978	24.9043	63.1196	-1.3417	0.0047281	0.043761	ttr-58	TransThyretin-Related family domain [Source:RefSeq peptide;Acc:NP_001021506]
WBGene00007949	77.7013	196.422	-1.3379	0.00049407	0.0081377	C35A5.5	UPF0392 protein C35A5.5 [Source:UniProtKB/Swiss-Prot;Acc:Q18473]
WBGene00020014	180.21	455.445	-1.3376	8.1565e-07	3.7232e-05	R11G11.6	-
WBGene00019950	60.2075	151.883	-1.3349	0.0013394	0.017714	clec-175	C-type LECtin [Source:RefSeq peptide;Acc:NP_500560]
WBGene00003388	467.975	1179.46	-1.3336	0.0023395	0.0266	moe-3	see oma [Source:RefSeq peptide;Acc:NP_496795]
WBGene00000251	1982.44	4995.07	-1.3332	0.0012718	0.017001	bli-1	Cuticle collagen bli-1 [Source:UniProtKB/Swiss-Prot;Acc:Q09457]
WBGene00021016	49.4202	124.291	-1.3305	0.0027585	0.030032	W03G9.5	-
WBGene00010573	814.635	2046.48	-1.3289	1.0016e-07	5.8739e-06	K04H4.2	-
WBGene00011278	453.158	1135.9	-1.3258	0.00035188	0.0061853	R74.2	-
WBGene00017555	43.7672	109.459	-1.3225	0.00021518	0.0042148	nep-10	NEPrilysin metallopeptidase family [Source:RefSeq peptide;Acc:NP_494532]
WBGene00003462	65.4528	163.684	-1.3224	7.5442e-06	0.0002608	msp-74	Major Sperm Protein [Source:RefSeq peptide;Acc:NP_494949]
WBGene00015236	189.839	474.723	-1.3223	0.00019074	0.0038509	B0511.11	-
WBGene00013138	147.085	367.382	-1.3206	0.0021031	0.02458	Y53C10A.10	-
WBGene00138711	489.576	1220.79	-1.3182	0.00017814	0.0036489	R07B1.13	-
WBGene00003534	235.051	585.976	-1.3179	9.7169e-08	5.7327e-06	nas-15	Zinc metalloproteinase nas-15 [Source:UniProtKB/Swiss-Prot;Acc:P55115]
WBGene00020356	253.361	631.332	-1.3172	0.00015947	0.0033113	T08B6.9	-
WBGene00009229	36.5815	91.063	-1.3158	0.00011226	0.0025253	F28G4.4	-
WBGene00021373	29.7626	73.8403	-1.3109	0.00068544	0.010462	Y37E11AR.7	-
WBGene00219493	14.0052	34.731	-1.3103	0.005678	0.049771	C18D4.12	-
WBGene00014183	1340.05	3317.43	-1.3078	1.2349e-08	8.9794e-07	ZK1025.3	-
WBGene00021871	142.005	351.465	-1.3074	3.9797e-06	0.0001511	dml-1	yeast DiM Like [Source:RefSeq peptide;Acc:NP_001023505]
WBGene00020713	1131.08	2795.12	-1.3052	0.0033537	0.034365	T23B3.5	-
WBGene00012432	48.864	120.497	-1.3022	3.7066e-05	0.0010287	Y11D7A.8	-
WBGene00004264	1557.57	3826.04	-1.2966	9.2293e-05	0.0021396	qua-1	QUAhog (hedgehog related) [Source:RefSeq peptide;Acc:NP_495725]
WBGene00020701	199.098	488.831	-1.2959	1.6212e-07	8.8738e-06	T22F7.1	-
WBGene00019561	314.933	771.356	-1.2924	0.0015962	0.020152	K09C6.7	-
WBGene00009429	129.19	316.124	-1.291	7.6498e-07	3.5056e-05	F35E12.5	-
WBGene00006539	184.686	449.193	-1.2823	3.0891e-07	1.581e-05	tbb-6	TuBulin, Beta [Source:RefSeq peptide;Acc:NP_506075]
WBGene00021398	1159.27	2817.26	-1.2811	0.0040523	0.039161	Y38C1AA.7	-
WBGene00007420	388.714	943.446	-1.2792	3.7369e-05	0.0010342	C07E3.10	-
WBGene00015335	215.927	523.641	-1.278	0.002152	0.024982	acdh-6	Probable acyl-CoA dehydrogenase 6 [Source:UniProtKB/Swiss-Prot;Acc:P34275]
WBGene00004233	47.4643	115.045	-1.2773	5.9962e-05	0.0015187	ptr-19	PaTched Related family [Source:RefSeq peptide;Acc:NP_001255085]
WBGene00004398	4873.37	11811.8	-1.2772	1.8503e-08	1.2884e-06	rol-8	Cuticle collagen 6 [Source:UniProtKB/Swiss-Prot;Acc:P18831]
WBGene00015696	119.693	289.465	-1.274	0.00018837	0.0038226	C10H11.7	Major sperm protein [Source:RefSeq peptide;Acc:NP_491434]
WBGene00015153	47.9063	115.745	-1.2727	6.8966e-05	0.0016987	B0348.5	-
WBGene00022725	21.3602	51.5785	-1.2718	0.0015964	0.020152	ZK381.2	UPF0392 protein ZK381.2 [Source:UniProtKB/Swiss-Prot;Acc:Q23469]
WBGene00000497	121.678	293.702	-1.2713	0.00024496	0.0046863	chs-2	CHitin Synthase [Source:RefSeq peptide;Acc:NP_493682]
WBGene00022132	17.6941	42.6888	-1.2706	0.0048137	0.044283	-//-
WBGene00007833	166.523	401.526	-1.2698	5.1759e-05	0.0013491	oac-6	O-ACyltransferase homolog [Source:RefSeq peptide;Acc:NP_507118]
WBGene00020840	2140.13	5158.99	-1.2694	0.0041899	0.04004	spch-3	SPerm CHromatin enriched [Source:RefSeq peptide;Acc:NP_491760]
WBGene00009328	41.4286	99.829	-1.2688	0.00060056	0.0094145	F32D8.3	-
WBGene00018001	84.3208	203.134	-1.2685	7.4217e-06	0.00025747	F33D11.2	-
WBGene00005017	4828.59	11625.8	-1.2677	2.3795e-08	1.6394e-06	sqt-2	SQuaT [Source:RefSeq peptide;Acc:NP_493635]
WBGene00206502	216.427	520.868	-1.267	4.0309e-07	2.0262e-05	T01B7.13	-
WBGene00017782	167.614	403.232	-1.2665	6.6028e-07	3.1126e-05	F25E5.1	-
WBGene00011515	42.109	101.285	-1.2662	0.0018153	0.022204	oac-42	O-ACyltransferase homolog [Source:RefSeq peptide;Acc:NP_001263902]
WBGene00010563	224.049	538.843	-1.2661	0.00030371	0.0055006	K04G2.4	-
WBGene00013809	73.8103	177.008	-1.2619	0.0021301	0.024851	Y116A8C.33	-
WBGene00001724	1952.26	4658.3	-1.2547	3.9379e-08	2.5609e-06	grl-15	GRound-Like (grd related) [Source:RefSeq peptide;Acc:NP_499592]
WBGene00077714	143.992	343.462	-1.2542	0.00015614	0.0032697	R102.11	-
WBGene00013891	756.155	1803.37	-1.2539	0.0005243	0.0085261	ZC434.3	-
WBGene00012323	16.1016	38.3793	-1.2531	0.0050595	0.045838	oac-54	O-ACyltransferase homolog [Source:RefSeq peptide;Acc:NP_495953]
WBGene00016698	105.602	251.586	-1.2524	0.0015594	0.019787	C46A5.1	-
WBGene00008801	56.1115	133.513	-1.2506	0.0017238	0.021418	acp-3	ACid Phosphatase family [Source:RefSeq peptide;Acc:NP_495776]
WBGene00017424	21.6129	51.4132	-1.2502	0.0020592	0.024182	F13C5.3	-
WBGene00010082	92.8946	220.956	-1.2501	0.0017415	0.021556	F55A11.11	-
WBGene00003906	56.7002	134.83	-1.2497	4.9531e-05	0.0013066	paf-1	PAF-acetylhydrolase [Source:RefSeq peptide;Acc:NP_491492]
WBGene00022032	132.548	315.071	-1.2492	2.8716e-05	0.00082847	Y65B4A.9	-
WBGene00009356	88.9218	211.328	-1.2489	3.301e-05	0.00092923	F33A8.10	-
WBGene00044620	263.186	624.255	-1.2461	0.00057881	0.009161	bus-4	-
WBGene00020019	39.882	94.4785	-1.2442	0.0035321	0.035637	R12B2.3	-
WBGene00012429	919.62	2175.07	-1.242	3.1274e-05	0.0008867	Y11D7A.5	-
WBGene00044388	229.187	541.886	-1.2415	0.00098306	0.013946	C27D6.11	-
WBGene00008724	1042.37	2458.8	-1.2381	0.00044354	0.007432	F13A7.1	Major sperm protein [Source:RefSeq peptide;Acc:NP_507136]
WBGene00015908	251.985	592.148	-1.2326	0.00091399	0.013098	C17F3.3	-
WBGene00010373	124.938	293.191	-1.2306	0.0016129	0.020322	H08M01.1	-
WBGene00006977	122.841	288.236	-1.2305	3.9548e-06	0.00015073	zif-1	Zinc finger-interacting factor 1 [Source:UniProtKB/Swiss-Prot;Acc:P34482]
WBGene00007382	46.5634	109.251	-1.2304	0.00014862	0.0031423	C06C6.8	-
WBGene00018572	2225.33	5214.41	-1.2285	1.5518e-07	8.5412e-06	lin-42	Period protein homolog lin-42 [Source:UniProtKB/Swiss-Prot;Acc:Q65ZG8]
WBGene00009573	381.458	893.782	-1.2284	0.0026794	0.029495	F40E10.5	-
WBGene00000499	59.5108	139.431	-1.2283	0.00012043	0.0026532	chk-2	Serine/threonine-protein kinase chk-2 [Source:UniProtKB/Swiss-Prot;Acc:Q9U1Y5]
WBGene00012470	18.9105	44.2675	-1.2271	0.0039228	0.038304	Y17G7B.19	-
WBGene00013437	107.378	250.718	-1.2234	0.00039102	0.0067117	Y66D12A.11	-
WBGene00008605	1022.78	2387.16	-1.2228	6.1924e-06	0.00022186	mlt-9	-
WBGene00010366	204.881	478.196	-1.2228	0.0052149	0.046681	H05L14.1	-
WBGene00019272	1637.56	3821.51	-1.2226	0.00038271	0.0066035	H42K12.3	-
WBGene00206373	239.665	559.224	-1.2224	6.1576e-07	2.9379e-05	C27A2.12	-
WBGene00021153	39.9296	93.1101	-1.2215	0.00029994	0.0054599	Y4C6A.3	-
WBGene00004102	20.7336	48.3363	-1.2211	0.0029123	0.031016	pqn-10	Prion-like-(Q/N-rich)-domain-bearing protein [Source:RefSeq peptide;Acc:NP_498440]
WBGene00044003	33.9606	79.0974	-1.2198	0.005534	0.048769	Y41E3.18	-
WBGene00001123	80.8271	187.916	-1.2172	0.00020786	0.0040956	dyf-7	-
WBGene00012173	140.324	325.338	-1.2132	0.0016968	0.021162	W01B6.6	-
WBGene00013033	274.444	635.575	-1.2115	0.0024834	0.027814	Y49E10.10	-
WBGene00012583	804.869	1861.76	-1.2098	1.2574e-07	7.1402e-06	clec-4	C-type LECtin [Source:RefSeq peptide;Acc:NP_496688]
WBGene00001246	215.548	498.244	-1.2088	5.5283e-05	0.0014206	elo-8	Elongation of very long chain fatty acids protein [Source:RefSeq peptide;Acc:NP_001255110]
WBGene00015106	160.739	370.943	-1.2065	1.4482e-05	0.00046251	B0280.11	Putative tyrosine-protein phosphatase B0280.11 [Source:UniProtKB/Swiss-Prot;Acc:P42083]
WBGene00008496	367.542	846.239	-1.2032	5.1782e-07	2.5194e-05	F01D5.6	-
WBGene00010920	138.079	317.708	-1.2022	0.0031211	0.032696	M117.4	-
WBGene00022090	505.183	1162.23	-1.202	0.0023421	0.0266	Y69A2AR.19	-
WBGene00017783	118.625	272.665	-1.2007	6.6332e-06	0.00023383	F25E5.2	-
WBGene00009901	123.95	284.593	-1.1991	7.059e-06	0.00024706	F49E12.8	-
WBGene00004210	1409.31	3233.95	-1.1983	1.5263e-07	8.4722e-06	ptc-3	PaTChed family [Source:RefSeq peptide;Acc:NP_494384]
WBGene00017058	445.734	1020.52	-1.1951	0.0050375	0.045712	D2062.6	-
WBGene00008500	112.566	257.479	-1.1937	8.4813e-05	0.0020042	F01D5.10	-
WBGene00002120	112.707	257.692	-1.1931	0.0027047	0.029642	ins-37	INSulin related [Source:RefSeq peptide;Acc:NP_496902]
WBGene00004104	181.046	413.931	-1.193	0.00024882	0.0047419	pqn-13	Prion-like-(Q/N-rich)-domain-bearing protein [Source:RefSeq peptide;Acc:NP_504494]
WBGene00002983	224.026	511.899	-1.1922	6.1338e-05	0.0015436	lgx-1	Lin-12 and Glp-1 X-hybridizing [Source:RefSeq peptide;Acc:NP_741795]
WBGene00011478	174.436	398.279	-1.1911	0.0032273	0.03347	T05D4.5	Major sperm protein [Source:RefSeq peptide;Acc:NP_499807]
WBGene00001150	55.0938	125.73	-1.1904	0.00012809	0.0027747	ech-1.1	Enoyl-CoA Hydratase [Source:RefSeq peptide;Acc:NP_506810]
Novel00060	90.9519	207.172	-1.1877	0.00025047	0.0047639	--	F28A10.7 [Caenorhabditis elegans]>gi|351062173|emb|CCD70089.1| F28A10.7 [Caenorhabditis elegans]
WBGene00000776	15781.4	35927	-1.1868	1.5023e-07	8.3858e-06	cpl-1	CathePsin L family [Source:RefSeq peptide;Acc:NP_001256718]
WBGene00015218	153.953	350.424	-1.1866	0.00295	0.031252	B0507.1	-
WBGene00019531	274.6	624.334	-1.185	0.0032429	0.033579	scrm-5	SCRaMblase (phospholipid scramblase) [Source:RefSeq peptide;Acc:NP_500500]
WBGene00022140	173.072	393.329	-1.1844	0.0018692	0.022638	Y71G12A.4	-
WBGene00013960	26.5743	60.393	-1.1843	0.0019294	0.023126	cutl-8	CUTiclin-Like [Source:RefSeq peptide;Acc:NP_001250722]
WBGene00000684	2541.33	5753.53	-1.1789	0.0005357	0.0086738	col-110	COLlagen [Source:RefSeq peptide;Acc:NP_500598]
WBGene00005016	4229.02	9567.98	-1.1779	2.1084e-07	1.129e-05	sqt-1	Cuticle collagen sqt-1 [Source:UniProtKB/Swiss-Prot;Acc:P12114]
WBGene00014197	255.97	578.783	-1.1771	0.0033215	0.034142	ZK1053.2	-
WBGene00012433	1490.94	3370.05	-1.1766	1.6356e-06	6.9016e-05	Y11D7A.9	-
WBGene00022103	784.52	1773.14	-1.1764	0.0032698	0.033749	cdh-12	CaDHerin family [Source:RefSeq peptide;Acc:NP_497340]
WBGene00008376	453.939	1025.72	-1.1761	6.3274e-07	3.0116e-05	D1054.9	-
WBGene00016274	708.718	1596.15	-1.1713	4.6738e-07	2.314e-05	C30G12.2	-
WBGene00007793	342.612	770.671	-1.1695	0.00082295	0.012075	C28D4.5	-
WBGene00018121	205.194	460.808	-1.1672	0.0023875	0.026945	F36H12.5	-
WBGene00022705	503.846	1130.95	-1.1665	0.00041566	0.0070628	ZK354.2	-
WBGene00016598	431.337	967.573	-1.1656	0.0035793	0.035948	C42D4.13	-
WBGene00005013	86.3217	193.389	-1.1637	4.1047e-05	0.0011187	jmjd-1.1	JuMonJi (transcription factor) Domain protein [Source:RefSeq peptide;Acc:NP_496520]
WBGene00020846	1195.6	2677.62	-1.1632	0.00036161	0.0063169	T27A10.6	-
WBGene00001067	11341.8	25381.6	-1.1621	0.0039504	0.038462	dpy-5	Cuticle collagen dpy-5 [Source:UniProtKB/Swiss-Prot;Acc:P91285]
WBGene00009964	488.107	1088.78	-1.1574	4.8974e-05	0.0012954	fip-6	Fungus-Induced Protein [Source:RefSeq peptide;Acc:NP_740901]
WBGene00020281	125.37	279.486	-1.1566	2.8951e-05	0.00083281	T06A4.1	-
WBGene00050875	338.009	753.208	-1.156	1.6131e-06	6.858e-05	bah-1	Biofilm Absent on Head (after Yersinia exposure) [Source:RefSeq peptide;Acc:NP_492929]
WBGene00009182	109.66	243.862	-1.153	0.0012888	0.017193	F26H11.4	-
WBGene00015841	296.388	658.447	-1.1516	2.1035e-06	8.6354e-05	skpo-2	ShK domain and PerOxidase domain containing protein [Source:RefSeq peptide;Acc:NP_494540]
WBGene00016106	651.882	1445.13	-1.1485	8.7409e-07	3.9687e-05	C25F6.7	-
WBGene00009492	135.196	299.638	-1.1482	0.00058368	0.0092158	F36H1.3	Protein-tyrosine-phosphatase [Source:RefSeq peptide;Acc:NP_502058]
WBGene00013457	120.751	266.778	-1.1436	1.9692e-05	0.00060724	paqr-3	Progestin and AdipoQ Receptor family [Source:RefSeq peptide;Acc:NP_502745]
WBGene00044463	374.133	826.149	-1.1428	1.5467e-06	6.6255e-05	W09G12.10	-
WBGene00022665	1096.2	2415.41	-1.1398	2.0716e-05	0.00063485	ZK154.1	-
WBGene00194787	139.057	306.044	-1.1381	1.54e-05	0.00048554	T16G1.13	-
WBGene00010254	573.882	1261.99	-1.1369	0.0013625	0.017887	F58E6.5	Major sperm protein [Source:RefSeq peptide;Acc:NP_505516]
WBGene00001522	255.624	561.778	-1.136	3.153e-06	0.00012451	gbh-1	Probable gamma-butyrobetaine dioxygenase [Source:UniProtKB/Swiss-Prot;Acc:Q19000]
WBGene00000778	395.547	869.059	-1.1356	2.2225e-06	9.067e-05	cpn-2	Transgelin [Source:RefSeq peptide;Acc:NP_493713]
WBGene00013651	44.4214	97.4512	-1.1334	0.0042758	0.040605	Y105C5B.11	-
WBGene00012357	491.705	1078.38	-1.133	0.00021924	0.0042855	W09D6.4	-
WBGene00004221	238.199	522.348	-1.1328	4.9132e-06	0.00018029	ptr-6	PaTched Related family [Source:RefSeq peptide;Acc:NP_494986]
WBGene00022157	205.985	450.538	-1.1291	0.0037765	0.037226	Y71G12B.22	-
WBGene00016413	76.0541	166.296	-1.1287	0.00077606	0.011507	C34F11.1	-
WBGene00018176	46.0221	100.628	-1.1286	0.00055495	0.0089195	F38B6.7	-
WBGene00011173	242.797	530.82	-1.1285	0.0020103	0.023778	acs-18	fatty Acid CoA Synthetase family [Source:RefSeq peptide;Acc:NP_501893]
WBGene00044501	36.594	79.9149	-1.1269	0.0010882	0.015095	C55C3.8	-
WBGene00009397	1286.55	2806.67	-1.1254	7.2331e-07	3.3379e-05	clec-66	C-type LECtin [Source:RefSeq peptide;Acc:NP_496746]
WBGene00011594	170.517	371.507	-1.1235	1.1794e-05	0.00038669	T07G12.3	-
WBGene00020091	271.749	591.92	-1.1231	0.0033973	0.03474	rnp-8	RNP (RRM RNA binding domain) containing [Source:RefSeq peptide;Acc:NP_001293232]
WBGene00021114	889.505	1937.42	-1.1231	0.0014933	0.019182	W09C3.7	-
WBGene00014127	87.2674	189.675	-1.12	0.0024554	0.027585	ZK892.3	-
WBGene00018300	49.7192	107.832	-1.1169	0.00046513	0.0077477	F41G3.3	-
WBGene00013429	231.945	502.85	-1.1163	0.00071205	0.010752	Y66D12A.3	-
WBGene00018575	252.284	546.797	-1.116	0.0013141	0.017485	clec-119	C-type LECtin [Source:RefSeq peptide;Acc:NP_493933]
WBGene00022698	27.0337	58.5809	-1.1157	0.0040544	0.039163	ZK353.2	-
WBGene00012689	185.866	402.623	-1.1152	0.0041015	0.039494	Y39B6A.30	-
WBGene00016595	161.088	348.373	-1.1128	1.562e-05	0.00049088	C42D4.2	-
WBGene00017560	255.819	552.522	-1.1109	0.0039932	0.038705	F18C5.5	-
WBGene00018113	143.8	310.048	-1.1084	0.0046674	0.043464	F36H9.5	-
WBGene00002068	905.004	1950.82	-1.1081	0.0016101	0.020299	ify-1	Interactor of FizzY protein [Source:RefSeq peptide;Acc:NP_494931]
WBGene00000893	226.136	486.709	-1.1059	3.5936e-05	0.00099875	cyn-17	CYclophyliN [Source:RefSeq peptide;Acc:NP_001123070]
WBGene00015616	25.4168	54.7	-1.1058	0.0049601	0.045291	C08G5.3	-
WBGene00006063	169.535	364.62	-1.1048	6.9051e-05	0.0016987	sto-1	Stomatin-1 [Source:UniProtKB/Swiss-Prot;Acc:Q19200]
WBGene00015689	619.293	1325.02	-1.0973	0.0035357	0.035649	spch-2	SPerm CHromatin enriched [Source:RefSeq peptide;Acc:NP_491812]
WBGene00011951	430.856	920.469	-1.0952	7.2446e-05	0.0017711	T23F6.3	-
WBGene00019030	293.426	626.562	-1.0945	1.3763e-05	0.00044315	exc-6	Excretory canal abnormal protein 6 [Source:UniProtKB/Swiss-Prot;Acc:Q9TYU9]
WBGene00007177	135.251	288.646	-1.0937	0.00011402	0.0025561	oac-1	O-ACyltransferase homolog [Source:RefSeq peptide;Acc:NP_507799]
WBGene00008215	1524.71	3251.38	-1.0925	0.00072255	0.010869	C49F8.3	-
WBGene00018347	160.837	342.557	-1.0907	0.00095137	0.013545	F42C5.5	-
WBGene00021641	13985.4	29684.2	-1.0858	0.0010085	0.014246	Y47G6A.15	-
WBGene00010474	228.675	485.209	-1.0853	0.0030172	0.031759	K01D12.15	-
WBGene00175027	441.689	937.202	-1.0853	0.0034996	0.035455	W02F12.8	-
WBGene00006394	88.5233	187.766	-1.0848	0.00012814	0.0027747	taf-11.2	TAF (TBP-associated transcription factor) family [Source:RefSeq peptide;Acc:NP_492019]
WBGene00018591	38.7908	82.2509	-1.0843	0.0014458	0.018719	npax-2	N-terminal PAX (PAI domain only) protein [Source:RefSeq peptide;Acc:NP_508396]
WBGene00016061	1421.27	3012.51	-1.0838	2.2728e-06	9.2152e-05	hpo-15	-
WBGene00019660	119.543	253.22	-1.0829	0.003647	0.036272	K11H12.4	-
WBGene00011124	339.623	719.143	-1.0823	0.00030846	0.0055713	sdz-27	SKN-1 Dependent Zygotic transcript [Source:RefSeq peptide;Acc:NP_502099]
WBGene00017672	111.879	236.336	-1.0789	0.00087257	0.012631	F21F3.2	-
WBGene00004238	560.349	1182.75	-1.0777	4.0574e-06	0.00015316	ptr-24	PaTched Related family [Source:RefSeq peptide;Acc:NP_001257220]
WBGene00007869	94.7272	199.931	-1.0777	0.0029581	0.031304	C32H11.6	-
WBGene00022747	81.4304	171.854	-1.0775	0.0040077	0.038796	ZK470.6	-
WBGene00016329	264.649	558.031	-1.0763	0.0005272	0.0085572	osr-1	Osmotic stress resistance protein; Uncharacterized protein [Source:UniProtKB/TrEMBL;Acc:G5EEJ4]
WBGene00017553	155.713	328.257	-1.0759	0.0014036	0.018293	nep-8	NEPrilysin metallopeptidase family [Source:RefSeq peptide;Acc:NP_494533]
WBGene00011910	727.369	1532.8	-1.0754	0.00080323	0.011838	alg-3	Argonaute (plant)-Like Gene [Source:RefSeq peptide;Acc:NP_502218]
WBGene00018051	177.017	372.577	-1.0736	0.0018661	0.022615	che-10	-
WBGene00044447	221.265	465.705	-1.0736	0.0025585	0.028451	ZK688.10	-
WBGene00010679	367.758	773.684	-1.073	8.7198e-06	0.00029625	K08F4.5	-
WBGene00010291	132.276	277.905	-1.071	0.00068406	0.010449	F58H10.1	-
WBGene00013592	130.827	274.759	-1.0705	0.0031921	0.033245	Y81G3A.4	-
WBGene00017026	136.245	286.127	-1.0705	0.001351	0.017807	ipla-4	Intracelllar PhosphoLipase A family [Source:RefSeq peptide;Acc:NP_491201]
WBGene00019148	721.946	1515.55	-1.0699	0.0017372	0.021515	H03E18.1	-
WBGene00012711	62.9364	132.068	-1.0693	0.00044003	0.0073795	Y39E4A.1	-
WBGene00017199	27.3912	57.4453	-1.0685	0.0047182	0.04371	clec-45	C-type LECtin [Source:RefSeq peptide;Acc:NP_504977]
WBGene00019461	223.801	468.625	-1.0662	0.0033314	0.034208	K07A3.3	-
WBGene00018174	389.2	814.173	-1.0648	8.4136e-06	0.0002867	F38B6.4	-
WBGene00020659	155.623	325.087	-1.0628	0.0010354	0.014542	T21G5.1	Tyrosine-protein kinase [Source:RefSeq peptide;Acc:NP_491966]
WBGene00007305	175.833	367.093	-1.0619	0.0029097	0.031012	C04G2.2	-
WBGene00021720	145.286	303.293	-1.0618	0.00068371	0.010449	Y49F6B.8	-
WBGene00011401	374.293	781.079	-1.0613	0.0034418	0.035068	T03F6.6	Receptor expression-enhancing protein [Source:RefSeq peptide;Acc:NP_499756]
WBGene00004084	66.3077	138.208	-1.0596	0.0019452	0.023245	pph-2	-
WBGene00016461	641.813	1337.81	-1.0596	0.00026013	0.0048911	C35E7.9	Major sperm protein [Source:RefSeq peptide;Acc:NP_492824]
WBGene00011491	315.005	655.611	-1.0575	0.0039314	0.03837	T05F1.5	-
WBGene00004026	61.8608	128.675	-1.0566	0.00055673	0.0089209	phy-3	Proline HYdroxylase [Source:RefSeq peptide;Acc:NP_507251]
WBGene00010719	568.148	1181.24	-1.056	0.00087623	0.012656	K09E4.1	-
WBGene00012219	87.7257	182.035	-1.0531	0.0050129	0.045583	W03C9.1	-
WBGene00001984	629.945	1307.06	-1.053	6.026e-06	0.00021748	hog-1	HOG only (Hedgehog Hog domain alone) [Source:RefSeq peptide;Acc:NP_001257029]
WBGene00004998	1252.2	2598.16	-1.053	0.00017639	0.0036206	spp-13	SaPosin-like Protein family [Source:RefSeq peptide;Acc:NP_509428]
WBGene00016276	287.555	596.57	-1.0529	0.0046828	0.04356	C30G12.4	-
WBGene00000788	6893.34	14296.1	-1.0523	6.2611e-05	0.00157	cpz-1	CathePsin Z [Source:RefSeq peptide;Acc:NP_001293391]
WBGene00010072	83.6982	173.57	-1.0523	0.0023767	0.026884	F54F12.1	Protein-tyrosine-phosphatase [Source:RefSeq peptide;Acc:NP_499709]
WBGene00004091	813.706	1685.88	-1.0509	5.5484e-06	0.00020098	pps-1	3'-Phosphoadenosine 5'-Phosphosulfate Synthetase [Source:RefSeq peptide;Acc:NP_001293960]
WBGene00017059	415.538	860.378	-1.05	0.00084071	0.012295	D2062.7	-
WBGene00195051	188.666	390.533	-1.0496	3.4113e-05	0.00095755	T22D1.18	-
WBGene00010263	445.607	921.978	-1.049	0.0036027	0.036073	wago-4	Piwi-like protein [Source:RefSeq peptide;Acc:NP_496751]
WBGene00013385	247.253	511.469	-1.0487	2.2891e-05	0.0006855	Y62E10A.19	-
WBGene00045308	74.6323	154.355	-1.0484	0.00033307	0.0059395	C37H5.14	-
WBGene00044393	134.169	277.473	-1.0483	7.9223e-05	0.0018968	ZK1248.20	-
WBGene00010069	29.2563	60.5011	-1.0482	0.0051313	0.046233	F54F11.1	-
WBGene00015035	91.2417	188.532	-1.047	0.00030009	0.0054599	otpl-1	OToPetrin-Like [Source:RefSeq peptide;Acc:NP_500374]
WBGene00004966	124.971	258.184	-1.0468	0.0016966	0.021162	spe-12	SPE-12; Uncharacterized protein [Source:UniProtKB/TrEMBL;Acc:G5EEF3]
WBGene00019728	135.018	278.819	-1.0462	0.00014694	0.00311	M02D8.2	-
WBGene00010900	455.362	940.253	-1.046	0.00069762	0.010582	M28.9	-
WBGene00021151	87.7962	181.23	-1.0456	0.00036017	0.0062981	Y4C6A.1	-
WBGene00020812	1370.17	2825.09	-1.0439	4.7316e-06	0.0001746	acdh-7	Acyl CoA DeHydrogenase [Source:RefSeq peptide;Acc:NP_510789]
WBGene00014184	94.8918	195.587	-1.0435	0.0022355	0.025746	ZK1025.4	-
WBGene00007264	288.551	594.261	-1.0423	0.0010842	0.015055	C02F4.4	-
WBGene00015246	117.07	241.079	-1.0421	0.00032047	0.0057565	scl-23	SCP-Like extracellular protein [Source:RefSeq peptide;Acc:NP_499859]
WBGene00009997	68.7559	141.566	-1.0419	0.00039711	0.0068045	F53F4.15	-
WBGene00018119	395.504	814.165	-1.0416	0.00018922	0.0038359	F36H12.3	Major sperm protein [Source:RefSeq peptide;Acc:NP_500767]
WBGene00044475	221.963	456.676	-1.0408	0.003907	0.038207	F56D6.13	-
WBGene00020694	34.8509	71.6903	-1.0406	0.0035163	0.035564	dhhc-11	Palmitoyltransferase [Source:RefSeq peptide;Acc:NP_491675]
WBGene00007325	90.6003	186.311	-1.0401	0.0002078	0.0040956	C05C9.1	-
WBGene00009217	75.3767	154.656	-1.0369	0.00090758	0.013055	oig-7	-
WBGene00003092	62.2302	127.62	-1.0362	0.00066336	0.01022	lys-3	Lysozyme-like protein 3 [Source:UniProtKB/Swiss-Prot;Acc:Q9XXS1]
WBGene00010596	75.7858	155.428	-1.0362	0.00038843	0.0066789	K06A4.6	-
WBGene00009308	1606.87	3289.25	-1.0335	0.00087347	0.012631	F32A11.3	-
WBGene00009705	111.69	228.384	-1.032	0.00016145	0.0033488	F44F4.10	-
WBGene00018207	69.7761	142.436	-1.0295	0.00050642	0.0082882	F39G3.2	-
WBGene00007210	476.51	972.58	-1.0293	0.0055292	0.048749	agmo-1	Alkylglycerol monooxygenase homolog [Source:UniProtKB/Swiss-Prot;Acc:O17554]
WBGene00016953	272.744	556.198	-1.0281	3.0634e-05	0.00087483	C55C3.3	-
WBGene00008260	1660.95	3384.36	-1.0269	6.8229e-06	0.00024008	C52G5.2	-
WBGene00001506	188.729	384.166	-1.0254	0.00025226	0.0047934	fut-2	FUcosyl Transferase [Source:RefSeq peptide;Acc:NP_504671]
WBGene00013926	661.702	1345.78	-1.0242	1.079e-05	0.00035734	nep-1	Neprilysin-1 [Source:UniProtKB/Swiss-Prot;Acc:Q18673]
WBGene00017716	702.705	1429.07	-1.0241	0.0030593	0.032152	F22F4.1	-
WBGene00001399	1985.41	4036.18	-1.0236	5.2269e-06	0.00018968	fat-7	Delta(9)-fatty-acid desaturase fat-7 [Source:UniProtKB/Swiss-Prot;Acc:G5EGH6]
WBGene00007082	528.922	1071.73	-1.0188	0.0034567	0.035183	acs-10	fatty Acid CoA Synthetase family [Source:RefSeq peptide;Acc:NP_506502]
WBGene00009183	60.7778	123.15	-1.0188	0.0027977	0.030341	F27C8.2	-
WBGene00013999	474.122	960.702	-1.0188	0.0023323	0.026534	ZK550.5	-
WBGene00006719	76.2567	154.419	-1.0179	0.0034551	0.035183	ubc-24	UBiquitin Conjugating enzyme [Source:RefSeq peptide;Acc:NP_495769]
WBGene00016416	427.431	865.316	-1.0175	0.0023712	0.026838	C34F11.5	Tyrosine-protein kinase [Source:RefSeq peptide;Acc:NP_494971]
WBGene00044662	114.727	232.204	-1.0172	0.0047093	0.043669	F26G1.9	-
WBGene00017703	184.04	372.417	-1.0169	0.0017633	0.02173	F22E5.1	-
WBGene00021878	82.6259	166.904	-1.0144	0.0031405	0.03283	Y54G2A.13	-
WBGene00021215	44.5044	89.8039	-1.0128	0.002305	0.0263	Y18H1A.11	-
WBGene00013352	2996.12	6042.16	-1.012	8.1458e-06	0.00027867	lon-8	LONg [Source:RefSeq peptide;Acc:NP_507520]
WBGene00000005	207.651	418.534	-1.0112	4.297e-05	0.0011663	aat-4	Amino Acid Transporter [Source:RefSeq peptide;Acc:NP_001023382]
WBGene00001690	452.451	911.716	-1.0108	1.7892e-05	0.00055609	grd-1	GRounDhog (hedgehog-like family) [Source:RefSeq peptide;Acc:NP_001024843]
WBGene00018921	200.371	403.484	-1.0098	5.1857e-05	0.0013499	sago-2	Piwi-like protein [Source:RefSeq peptide;Acc:NP_490758]
WBGene00011790	72.2172	145.409	-1.0097	0.00073335	0.011001	T15H9.5	-
WBGene00011911	677.647	1363.14	-1.0083	0.00055567	0.0089209	T22B3.3	Major sperm protein [Source:RefSeq peptide;Acc:NP_502216]
WBGene00044533	159.25	320.129	-1.0074	0.00013823	0.0029478	F41F3.8	-
WBGene00010612	481.213	966.551	-1.0062	0.0046918	0.04356	K07A1.5	-
WBGene00013130	113.085	227.074	-1.0058	0.00020519	0.0040677	Y52B11B.1	-
WBGene00015345	68.8895	138.322	-1.0057	0.0050893	0.045939	C02F5.2	-
WBGene00013800	175.683	352.562	-1.0049	0.0022488	0.025823	Y116A8C.23	-
WBGene00020084	985.31	1976.38	-1.0042	0.0034945	0.035421	R105.1	-
WBGene00011114	239.325	479.828	-1.0035	0.0043936	0.041365	R07E5.6	-
WBGene00013192	220.623	442.173	-1.003	0.001369	0.017949	Y54E2A.7	-
WBGene00007714	321.353	643.803	-1.0025	3.232e-05	0.00091288	C25D7.1	Major sperm protein [Source:RefSeq peptide;Acc:NP_506701]
WBGene00008124	235.63	471.727	-1.0014	0.0031647	0.032995	C47A4.3	Serine/threonine-protein phosphatase [Source:RefSeq peptide;Acc:NP_502650]
WBGene00011203	306.769	613.421	-0.99972	0.00062552	0.0097437	R10E4.7	-
WBGene00008875	177.556	354.79	-0.99869	8.53e-05	0.002013	F15H10.8	-
WBGene00010924	1114.92	2225.59	-0.99725	0.00065339	0.010106	M153.1	-
WBGene00018416	957.903	1909.67	-0.99537	0.0017786	0.021863	-//-
WBGene00009361	51.8936	103.378	-0.9943	0.0017965	0.022028	F33E2.5	-
WBGene00021579	807.49	1608.48	-0.99418	0.0037822	0.037249	clec-73	C-type LECtin [Source:RefSeq peptide;Acc:NP_500445]
Novel00188	113.832	226.616	-0.99335	0.00026197	0.0049116	--	Y54G2A.13 [Caenorhabditis elegans]>gi|548932437|emb|CCD83501.2| Y54G2A.13 [Caenorhabditis elegans]
WBGene00001428	3728.82	7422.23	-0.99313	4.5598e-05	0.0012191	fkb-3	Peptidyl-prolyl cis-trans isomerase [Source:RefSeq peptide;Acc:NP_504835]
WBGene00020072	80.5377	160.223	-0.99234	0.00076435	0.011402	R13H9.6	-
WBGene00015026	75.3182	149.709	-0.99109	0.00077264	0.011482	B0207.1	Protein-tyrosine-phosphatase [Source:RefSeq peptide;Acc:NP_491722]
WBGene00002204	83.6267	166.118	-0.99017	0.0047615	0.043987	kin-21	Tyrosine-protein kinase [Source:RefSeq peptide;Acc:NP_501758]
WBGene00019341	108.245	214.974	-0.98987	0.0021944	0.02539	K02F6.7	-
WBGene00022504	99.1021	196.376	-0.98663	0.00036021	0.0062981	mam-1	MAM (Meprin, A5-protein, PTPmu) domain protein [Source:RefSeq peptide;Acc:NP_508173]
WBGene00017975	259.822	514.54	-0.98576	0.00019806	0.0039577	F32B5.1	-
WBGene00010268	85.9528	170.204	-0.98565	0.00056833	0.0090606	arrd-10	ARRestin Domain protein [Source:RefSeq peptide;Acc:NP_496757]
WBGene00014239	80.8774	159.899	-0.98335	0.001196	0.016153	ZK1225.5	-
WBGene00010786	70.4265	139.022	-0.98112	0.0052165	0.046681	K12D12.4	-
WBGene00013170	73.7434	145.562	-0.98105	0.00092795	0.013269	Y53F4B.24	-
WBGene00006980	107.031	211.231	-0.9808	0.00034206	0.0060614	zig-3	2 (Zwei) IG domain protein [Source:RefSeq peptide;Acc:NP_509336]
WBGene00013279	136.41	269.061	-0.97998	0.0029631	0.031308	Y57A10B.7	-
WBGene00044777	303.518	598.669	-0.97998	0.0015226	0.019444	T02B11.9	-
WBGene00007274	435.759	858.872	-0.97891	0.0011026	0.015236	C03C11.1	-
WBGene00018251	69	135.895	-0.97783	0.0011081	0.0153	F40H3.3	-
WBGene00010241	593.816	1169.51	-0.97781	0.0019967	0.023673	F58D2.2	-
WBGene00015806	1457	2865.75	-0.97592	2.1798e-05	0.00065877	C16A3.1	Putative SMARCAL1-like protein [Source:UniProtKB/Swiss-Prot;Acc:Q8MNV7]
WBGene00002297	433.402	852.169	-0.97543	0.0021862	0.025311	ect-2	ECT2 (mammalian Rho GEF) homolog [Source:RefSeq peptide;Acc:NP_496318]
WBGene00016354	465.373	913.787	-0.97347	3.3652e-05	0.00094597	rig-6	neuRonal IGCAM [Source:RefSeq peptide;Acc:NP_494862]
WBGene00002090	241.564	474.062	-0.97267	8.0092e-05	0.0019107	ins-7	Probable insulin-like peptide beta-type 4 [Source:UniProtKB/Swiss-Prot;Acc:Q23430]
WBGene00018735	263.833	517.687	-0.97245	7.6848e-05	0.0018547	F53B1.2	Sphingomyelin synthase-related 1 [Source:UniProtKB/Swiss-Prot;Acc:Q20696]
WBGene00020223	465.989	912.663	-0.96978	0.0024755	0.027747	T05A7.6	-
WBGene00015765	196.811	385.343	-0.96934	0.00029542	0.0054051	C14C11.1	-
WBGene00014029	434.488	850.444	-0.9689	0.0025638	0.028494	ZK637.12	-
WBGene00004207	245.569	479.845	-0.96644	0.0047005	0.043608	ptb-1	human PTB (hnRNP) homolog [Source:RefSeq peptide;Acc:NP_741041]
WBGene00044623	871.663	1700.72	-0.9643	2.9076e-05	0.00083518	bus-8	Glycosyltransferase; Uncharacterized protein [Source:UniProtKB/TrEMBL;Acc:G5ECB6]
WBGene00007987	626.775	1221.47	-0.9626	0.00013018	0.0028065	C36H8.1	Major sperm protein [Source:RefSeq peptide;Acc:NP_502434]
WBGene00015497	87.1474	169.402	-0.95892	0.00080548	0.011863	nhr-76	Nuclear Hormone Receptor family [Source:RefSeq peptide;Acc:NP_499961]
WBGene00044347	287.346	558.018	-0.95752	0.0043589	0.04117	Y71G12B.30	Serine/threonine-protein phosphatase [Source:RefSeq peptide;Acc:NP_001293448]
WBGene00021110	147.605	286.606	-0.95733	0.0021835	0.025294	W09C3.2	-
WBGene00012169	452.077	877.782	-0.95729	0.0018561	0.022563	W01B6.2	-
WBGene00022780	163.824	317.867	-0.95628	0.00039893	0.0068254	ZK622.1	Tyrosine-protein kinase [Source:RefSeq peptide;Acc:NP_494994]
WBGene00017780	487.738	946.135	-0.95594	5.2281e-05	0.0013573	F25E2.2	-
WBGene00016675	168.893	327.494	-0.95536	0.00022747	0.0044031	C45G9.4	-
WBGene00016481	384.796	744.551	-0.95228	0.0035369	0.035649	C36C5.12	UPF0376 protein C36C5.12 [Source:UniProtKB/Swiss-Prot;Acc:O16406]
WBGene00016235	1298.31	2511.81	-0.95209	2.9811e-05	0.00085381	C29H12.2	-
WBGene00020627	191.095	369.462	-0.95114	0.00056956	0.0090656	T20F5.5	-
WBGene00045355	561.259	1084.63	-0.95047	0.0031994	0.033286	D1086.17	-
WBGene00009500	78.5787	151.651	-0.94854	0.0010412	0.014613	F36H2.3	-
WBGene00021389	380.278	732.98	-0.94672	0.0024673	0.027686	Y38A10A.2	-
WBGene00002280	4501.19	8673.27	-0.94627	0.0027718	0.030093	let-2	Collagen alpha-2(IV) chain [Source:UniProtKB/Swiss-Prot;Acc:P17140]
WBGene00008074	344.741	664.129	-0.94595	0.0047866	0.044116	nkb-2	Na+/K+ ATPase, Beta subunit [Source:RefSeq peptide;Acc:NP_501958]
WBGene00017307	883.228	1701.45	-0.9459	0.0020035	0.023723	F09F9.2	-
WBGene00012307	120.287	231.711	-0.94584	0.00050289	0.0082442	W06F12.3	-
WBGene00017057	76.8441	147.517	-0.94088	0.0013269	0.017584	D2062.5	-
WBGene00006449	920.711	1766.11	-0.93975	0.00061465	0.0095896	alg-4	Putative protein tag-76 [Source:UniProtKB/Swiss-Prot;Acc:P34681]
WBGene00014094	141.419	271.122	-0.93897	0.0034268	0.034951	ZK829.3	-
WBGene00020905	891.315	1706.71	-0.93721	0.0025339	0.028209	T28H11.7	-
WBGene00019997	201.274	384.669	-0.93446	0.00022953	0.0044342	R10F2.6	-
WBGene00017736	176.552	336.676	-0.93126	0.0014232	0.018486	F23C8.7	Tyrosine-protein kinase [Source:RefSeq peptide;Acc:NP_490975]
WBGene00016875	410.868	783.389	-0.93105	8.6784e-05	0.002039	-//-
WBGene00006565	2268.67	4320.98	-0.92951	3.9352e-05	0.0010776	tfg-1	human TFG related [Source:RefSeq peptide;Acc:NP_493462]
WBGene00009416	229.026	436.107	-0.92917	0.00021237	0.0041723	F35E2.9	-
WBGene00015034	154.287	293.672	-0.92858	0.00063365	0.009847	B0207.11	-
WBGene00002212	124.044	235.693	-0.92606	0.0034712	0.035221	kin-31	-
WBGene00004901	141.435	268.579	-0.92521	0.00049552	0.0081436	snf-2	Transporter [Source:RefSeq peptide;Acc:NP_492396]
WBGene00016995	1237.95	2350.62	-0.92509	5.0421e-05	0.0013265	acly-1	Probable ATP-citrate synthase [Source:UniProtKB/Swiss-Prot;Acc:P53585]
WBGene00021678	130.747	248.15	-0.92444	0.00059155	0.0092934	Y48G1C.5	-
WBGene00004225	379.585	720.029	-0.92363	0.0001221	0.0026823	ptr-11	PaTched Related family [Source:RefSeq peptide;Acc:NP_001293213]
WBGene00020986	138.479	262.677	-0.92362	0.0053935	0.047944	W03D8.3	-
WBGene00017052	130.549	247.534	-0.92303	0.00057798	0.0091607	D2024.4	-
WBGene00020533	65.4373	124.03	-0.9225	0.0022357	0.025746	T16A1.2	-
WBGene00022621	819.469	1551.31	-0.92073	0.00024989	0.0047576	ZC477.7	-
WBGene00020149	1360.3	2572.25	-0.91911	0.00040225	0.0068685	T01D1.4	1,2-dihydroxy-3-keto-5-methylthiopentene dioxygenase homolog 1 [Source:UniProtKB/Swiss-Prot;Acc:P91416]
WBGene00017554	71.5341	135.183	-0.91821	0.0021438	0.024922	nep-9	NEPrilysin metallopeptidase family [Source:RefSeq peptide;Acc:NP_494531]
WBGene00009039	92.2424	174.295	-0.91803	0.0012575	0.016868	F22B3.8	Tyrosine-protein kinase [Source:RefSeq peptide;Acc:NP_502160]
WBGene00022423	193	364.632	-0.91784	0.0010084	0.014246	nhr-41	Nuclear hormone receptor family member nhr-41 [Source:UniProtKB/Swiss-Prot;Acc:Q9N4B8]
WBGene00007563	146.028	275.719	-0.91695	0.0018116	0.022172	C14A4.13	-
WBGene00020984	46.7913	88.2868	-0.91596	0.0054838	0.048479	W03D8.1	-
WBGene00010876	90.3983	170.563	-0.91593	0.0046367	0.04322	M05D6.3	-
WBGene00018134	233.526	440.415	-0.91528	0.0029551	0.03129	F37A4.4	Ankyrin repeat-containing protein F37A4.4 [Source:UniProtKB/Swiss-Prot;Acc:P41882]
WBGene00007641	54.3959	102.562	-0.91492	0.0043061	0.040853	C17E4.1	-
WBGene00012754	76.1364	143.468	-0.91407	0.002039	0.02403	Y41C4A.7	-
WBGene00010621	365.87	689.103	-0.91339	0.00014938	0.0031514	egg-6	Leucine-rich repeat-containing protein egg-6 [Source:UniProtKB/Swiss-Prot;Acc:P90920]
WBGene00012297	100.631	189.501	-0.91314	0.0034856	0.035349	W06D4.3	-
WBGene00021354	276.839	520.986	-0.9122	0.00020295	0.0040327	fpn-1.1	FerroPortiN [Source:RefSeq peptide;Acc:NP_001032985]
WBGene00009708	173.01	325.2	-0.91048	0.0010966	0.015185	F44G3.7	-
WBGene00016022	476.763	895.194	-0.90893	0.00011305	0.0025401	C23H3.9	-
WBGene00009129	126.037	236.464	-0.90777	0.00080023	0.011812	F25H5.7	Protein-tyrosine-phosphatase [Source:RefSeq peptide;Acc:NP_492454]
WBGene00010836	49.6182	93.0906	-0.90777	0.0052609	0.046993	M03B6.4	-
Novel00344	100.221	188.028	-0.90776	0.0020486	0.024114	--	hypothetical protein CRE_29765 [Caenorhabditis remanei]>gi|308268675|gb|EFP12628.1| hypothetical protein CRE_29765 [Caenorhabditis remanei]
WBGene00022155	497.097	932.151	-0.90704	0.0001244	0.0027206	Y71G12B.17	-
WBGene00016418	433.299	811.04	-0.90441	0.00056261	0.0089985	hpo-27	-
WBGene00009115	138.808	259.756	-0.90407	0.0039117	0.038234	F25F2.1	-
WBGene00014121	391.188	730.759	-0.90153	0.0012604	0.016884	ZK858.8	-
WBGene00001148	269.282	502.992	-0.90142	0.00024754	0.0047266	eat-20	Abnormal pharyngeal pumping eat-20 [Source:UniProtKB/Swiss-Prot;Acc:Q9NL29]
WBGene00019760	5063.24	9453.68	-0.90082	6.1903e-05	0.0015559	calu-1	CALUmenin (calcium-binding protein) homolog [Source:RefSeq peptide;Acc:NP_001024806]
WBGene00022589	193.749	361.314	-0.89907	0.0005458	0.0088011	ZC317.6	-
WBGene00000023	144.061	268.643	-0.89901	0.00068874	0.010496	abt-5	ABC Transporter family [Source:RefSeq peptide;Acc:NP_493041]
WBGene00015165	85.3298	158.986	-0.89777	0.0018964	0.022828	B0361.11	Putative transporter B0361.11 [Source:UniProtKB/Swiss-Prot;Acc:Q7Z118]
WBGene00000492	71.189	132.601	-0.89737	0.0023677	0.026813	che-13	Intraflagellar transport protein che-13 [Source:UniProtKB/Swiss-Prot;Acc:Q93833]
WBGene00013304	199.268	371.134	-0.89723	0.00043571	0.0073257	Y57G11C.6	-
WBGene00004093	716.319	1332.42	-0.89538	0.00012009	0.00265	ppw-1	Piwi-like protein [Source:RefSeq peptide;Acc:NP_740835]
WBGene00004216	355.091	659.788	-0.89381	0.0002249	0.0043704	ptr-1	PaTched Related family [Source:RefSeq peptide;Acc:NP_505380]
WBGene00002228	443.422	823.654	-0.89336	0.0019138	0.022981	klp-18	Kinesin-like protein [Source:RefSeq peptide;Acc:NP_501093]
WBGene00018682	1523.27	2828.74	-0.89299	8.5997e-05	0.002027	aagr-4	Acid Alpha Glucosidase Relate [Source:RefSeq peptide;Acc:NP_508105]
WBGene00007578	230.604	428.201	-0.89287	0.00055594	0.0089209	C14B1.7	Piwi-like protein [Source:RefSeq peptide;Acc:NP_001254877]
WBGene00022037	1866.95	3464.65	-0.89203	8.1632e-05	0.0019404	acs-13	fatty Acid CoA Synthetase family [Source:RefSeq peptide;Acc:NP_001293195]
WBGene00021095	3312.69	6146.46	-0.89175	7.8437e-05	0.0018828	mlt-8	-
WBGene00013400	66.5258	123.304	-0.89024	0.0034617	0.035197	Y62H9A.12	-
WBGene00019165	285.09	527.815	-0.88862	0.00076876	0.01145	mpz-4	Multiple PDZ domain protein [Source:RefSeq peptide;Acc:NP_500654]
WBGene00022707	282.203	521.849	-0.8869	0.0042353	0.040336	ZK354.6	-
WBGene00022880	247.06	455.89	-0.88383	0.00038146	0.0065994	tbc-2	TBC (Tre-2/Bub2/Cdc16) domain family [Source:RefSeq peptide;Acc:NP_495156]
WBGene00008290	61.7266	113.664	-0.88081	0.0042521	0.040457	C54C8.2	-
WBGene00011466	401.934	739.561	-0.87971	0.0054489	0.0483	T05C12.1	-
WBGene00007868	469.069	862.621	-0.87893	0.0012059	0.016246	C32H11.5	-
WBGene00015097	249.315	458.32	-0.87839	0.0010075	0.014246	B0273.1	-
WBGene00004206	410.488	754.041	-0.8773	0.00024562	0.0046944	pst-1	Adenosine 3'-phospho 5'-phosphosulfate transporter 1 [Source:UniProtKB/Swiss-Prot;Acc:Q8MXJ9]
WBGene00000039	1337.03	2455.66	-0.87708	0.0001186	0.0026258	acn-1	Inactive angiotensin-converting enzyme-related protein [Source:UniProtKB/Swiss-Prot;Acc:Q18581]
WBGene00045484	270.999	497.448	-0.87626	0.0020045	0.023723	F34D10.9	-
WBGene00022542	70.8696	130.021	-0.87551	0.0036754	0.036449	ZC190.8	-
WBGene00019972	277.34	508.674	-0.87509	0.00040268	0.00687	R09A1.2	-
WBGene00022287	648.649	1189.34	-0.87465	0.00019329	0.0038904	Y75B7AR.1	-
WBGene00000401	61.8837	113.422	-0.87407	0.0048097	0.044283	cdh-9	CaDHerin family [Source:RefSeq peptide;Acc:NP_510685]
WBGene00022888	265.26	485.94	-0.87337	0.00042231	0.0071369	rnh-1.1	RNase H [Source:RefSeq peptide;Acc:NP_001022508]
WBGene00007209	274.249	502.239	-0.87289	0.0032658	0.033746	BE10.1	-
WBGene00020435	190.136	348.159	-0.87271	0.00096869	0.013762	T11F8.4	-
WBGene00000474	4972.58	9099.94	-0.87186	0.00024846	0.0047394	cey-3	C. Elegans Y-box [Source:RefSeq peptide;Acc:NP_491631]
WBGene00044156	244.189	446.481	-0.8706	0.00047184	0.0078329	Y66C5A.1	-
WBGene00014085	86.2391	157.508	-0.86901	0.0028297	0.030553	ZK809.1	-
WBGene00006865	115.741	211.239	-0.86798	0.001497	0.019195	slcf-2	SoLute Carrier Family [Source:RefSeq peptide;Acc:NP_508586]
WBGene00021271	195.976	357.33	-0.86658	0.00071624	0.010807	spe-47	Major sperm protein [Source:RefSeq peptide;Acc:NP_491010]
WBGene00194816	136.9	249.104	-0.86363	0.0039964	0.038716	ZK616.61	-
WBGene00195147	73.6431	133.988	-0.86348	0.0038562	0.03786	F14E5.8	-
WBGene00013263	9653.67	17538.7	-0.8614	0.00011817	0.0026245	Y57A10A.23	-
WBGene00007405	65.2843	118.457	-0.85956	0.0042742	0.040605	C07A9.9	-
Novel00122	229.115	415.707	-0.8595	0.00057343	0.0090978	--	hypothetical protein C06A1.4 - Caenorhabditis elegans
WBGene00022298	242.436	439.863	-0.85945	0.00084121	0.012295	Y76B12C.4	-
WBGene00018037	72.8239	132.124	-0.85941	0.0039411	0.038426	chtl-1	Choline transporter-like protein 1 [Source:UniProtKB/Swiss-Prot;Acc:Q20026]
WBGene00018533	914.777	1659.51	-0.85926	0.00018715	0.0038058	F47B7.2	Sulfhydryl oxidase [Source:RefSeq peptide;Acc:NP_508654]
WBGene00009904	288.409	523.173	-0.85917	0.0004728	0.0078423	F49E12.12	-
WBGene00017853	208.026	376.973	-0.8577	0.00072776	0.010939	F27C1.3	-
WBGene00007372	229.605	416.018	-0.85749	0.0018805	0.022705	C06B8.7	-
WBGene00022162	387.753	702.564	-0.85749	0.0029304	0.031113	Y71G12B.27	Cyclin-dependent kinases regulatory subunit [Source:RefSeq peptide;Acc:NP_490896]
WBGene00008732	230.804	418.106	-0.8572	0.00057172	0.0090853	F13B12.4	Putative pyridoxal-phosphate dependent protein F13B12.4 [Source:UniProtKB/Swiss-Prot;Acc:Q19374]
Novel00240	63.7223	115.418	-0.857	0.0056485	0.049534	--	hypothetical protein ZK1251.5 - Caenorhabditis elegans
WBGene00012585	227.328	410.914	-0.85406	0.00068349	0.010449	lips-15	LIPaSe related [Source:RefSeq peptide;Acc:NP_496690]
WBGene00002073	1188.06	2146.23	-0.8532	0.00020805	0.0040956	ima-2	Importin subunit alpha-2 [Source:UniProtKB/Swiss-Prot;Acc:P91276]
WBGene00015024	844.143	1524.34	-0.85262	0.0010341	0.014542	B0205.10	-
WBGene00009016	236.653	427.287	-0.85243	0.0006692	0.010302	F21D9.2	-
WBGene00018773	349.656	631.266	-0.85231	0.0018649	0.022615	F53G12.8	-
WBGene00017842	96.1532	173.559	-0.85202	0.0023853	0.026935	nep-12	NEPrilysin metallopeptidase family [Source:RefSeq peptide;Acc:NP_494857]
WBGene00019254	93.0825	167.829	-0.85041	0.0026852	0.029516	H31G24.3	-
WBGene00020107	3108.99	5604.34	-0.8501	0.00015904	0.0033057	R151.2	-
WBGene00022060	95.2652	171.585	-0.8489	0.0027503	0.029989	dmd-9	DM (Doublesex/MAB-3) Domain family [Source:RefSeq peptide;Acc:NP_500305]
WBGene00015558	128.996	232.313	-0.84875	0.0040397	0.039059	C06G4.4	-
WBGene00009921	298.479	536.925	-0.84709	0.00052557	0.0085378	F52B5.2	-
WBGene00009956	312.953	562.922	-0.84699	0.00071209	0.010752	F53B2.5	-
WBGene00016956	91.4052	164.172	-0.84486	0.0032486	0.033603	C55C3.6	-
WBGene00021639	216.427	388.582	-0.84434	0.001047	0.014684	Y47G6A.13	-
WBGene00016963	156.257	280.526	-0.84421	0.0014567	0.018823	C56C10.6	-
WBGene00019347	195.595	351.112	-0.84407	0.0018894	0.022757	mbl-1	Muscleblind-like protein [Source:UniProtKB/Swiss-Prot;Acc:Q94250]
WBGene00002221	176.913	317.487	-0.84366	0.0036483	0.036272	klp-10	-
WBGene00044243	146.434	262.281	-0.84087	0.0014899	0.019163	F16C3.4	-
WBGene00012777	268.656	481.072	-0.84049	0.00067303	0.010345	lact-8	beta-LACTamase domain containing [Source:RefSeq peptide;Acc:NP_001256286]
WBGene00044448	108.28	193.783	-0.83967	0.0026327	0.029063	ZK783.6	-
WBGene00015994	198.796	355.743	-0.83955	0.0013555	0.017831	C18H7.4	Tyrosine-protein kinase [Source:RefSeq peptide;Acc:NP_499953]
WBGene00010992	117.748	210.556	-0.83851	0.0022776	0.026078	R03D7.8	-
WBGene00021358	386.78	691.154	-0.83749	0.00051608	0.0084324	Y37E11AL.2	-
WBGene00019586	421.329	752.4	-0.83655	0.0010796	0.015002	K09F6.3	Protein-tyrosine-phosphatase [Source:RefSeq peptide;Acc:NP_494221]
WBGene00021558	190.626	340.312	-0.83611	0.0010268	0.014484	Y45G5AM.6	-
WBGene00006625	108.818	194.219	-0.83577	0.004687	0.04356	try-7	TRYpsin-like protease [Source:RefSeq peptide;Acc:NP_491910]
WBGene00007072	420.264	749.644	-0.83491	0.00043782	0.0073549	ugt-1	UDP-GlucuronosylTransferase [Source:RefSeq peptide;Acc:NP_505671]
WBGene00020703	470.077	837.581	-0.83333	0.00046842	0.0077892	T22F7.4	-
WBGene00016382	114.251	203.468	-0.83259	0.0026082	0.028857	C33H5.16	Protein-tyrosine-phosphatase [Source:RefSeq peptide;Acc:NP_501293]
WBGene00017576	104.901	186.664	-0.83141	0.0027269	0.029818	cdh-8	CaDHerin family [Source:RefSeq peptide;Acc:NP_001294359]
WBGene00008581	205.597	365.764	-0.8311	0.0011273	0.01549	acl-13	ACyLtransferase-like [Source:RefSeq peptide;Acc:NP_001293956]
WBGene00022064	151.945	270.15	-0.83022	0.0025698	0.028545	Y67D8B.5	-
WBGene00010968	106.601	189.429	-0.82943	0.0028044	0.030363	R01E6.2	-
WBGene00010300	111.004	197.115	-0.82843	0.0029099	0.031012	F59A1.15	-
WBGene00022752	92.0642	163.477	-0.82838	0.0036839	0.036492	ZK484.6	-
WBGene00015103	284.214	504.495	-0.82786	0.00077548	0.011507	B0280.7	-
WBGene00020366	2467.76	4380.34	-0.82784	0.0002424	0.0046498	acdh-10	Probable medium-chain specific acyl-CoA dehydrogenase 10, mitochondrial [Source:UniProtKB/Swiss-Prot;Acc:Q22347]
WBGene00016125	150.27	266.707	-0.8277	0.0018359	0.022373	C26B2.2	-
WBGene00009218	826.242	1465.75	-0.827	0.0011902	0.016085	acs-20	fatty Acid CoA Synthetase family [Source:RefSeq peptide;Acc:NP_502367]
WBGene00044452	103.657	183.871	-0.82688	0.0027966	0.030341	Y102E9.5	-
WBGene00011908	170.073	300.986	-0.82354	0.0015574	0.019777	pash-1	PArtner of DroSHa (DRSH-1 interactor) [Source:RefSeq peptide;Acc:NP_001293461]
WBGene00008659	388.366	687.035	-0.82297	0.0047115	0.043669	clec-151	C-type LECtin [Source:RefSeq peptide;Acc:NP_497944]
WBGene00020293	87.5972	154.784	-0.8213	0.0047602	0.043987	nep-20	NEPrilysin metallopeptidase family [Source:RefSeq peptide;Acc:NP_494530]
WBGene00015988	111.987	197.876	-0.82127	0.0028816	0.030877	C18H2.1	-
WBGene00020117	92.7584	163.851	-0.82083	0.0038749	0.037969	R155.3	Protein-tyrosine-phosphatase [Source:RefSeq peptide;Acc:NP_497485]
WBGene00004115	106.735	188.463	-0.82025	0.0045136	0.042232	pqn-26	Prion-like-(Q/N-rich)-domain-bearing protein [Source:RefSeq peptide;Acc:NP_492375]
WBGene00007335	222.121	391.72	-0.81848	0.0053994	0.047944	C05C12.1	-
WBGene00011191	97.446	171.778	-0.81787	0.0040961	0.039469	R10D12.10	-
WBGene00002957	716.424	1257.25	-0.81138	0.00045827	0.0076398	let-858	Pre-mRNA-splicing factor CWC22 homolog [Source:UniProtKB/Swiss-Prot;Acc:Q17336]
WBGene00044294	824.703	1445.88	-0.81	0.00049433	0.0081377	C01B10.11	-
WBGene00012859	250.938	439.761	-0.80939	0.001033	0.01454	Y45F3A.1	-
WBGene00022727	107.348	188.05	-0.80881	0.0032417	0.033579	prkl-1	Drosophila PRicKLe homolog [Source:RefSeq peptide;Acc:NP_741435]
WBGene00009592	267.609	468.724	-0.80861	0.0036826	0.036492	F40F12.3	-
WBGene00020003	268.944	470.522	-0.80696	0.0011193	0.015412	R11E3.1	Tyrosine-protein kinase [Source:RefSeq peptide;Acc:NP_500644]
WBGene00010634	90.5857	158.383	-0.80606	0.0054015	0.047944	K07F5.6	-
WBGene00009321	1040.78	1817.19	-0.80404	0.0005665	0.0090534	F32B6.4	-
WBGene00001368	213.743	372.959	-0.80314	0.0015576	0.019777	exc-7	-
WBGene00006997	603.63	1052.21	-0.80168	0.0011313	0.015535	zyg-12	Zygote defective protein 12 [Source:UniProtKB/Swiss-Prot;Acc:Q23529]
WBGene00000064	7843.24	13670.1	-0.8015	0.00036315	0.0063382	act-2	Actin-2 [Source:UniProtKB/Swiss-Prot;Acc:P10984]
WBGene00014082	372.766	649.283	-0.80058	0.0023152	0.026401	ZK795.2	-
WBGene00001240	4507.7	7842.52	-0.79892	0.00030056	0.0054599	elo-2	Elongation of very long chain fatty acids protein [Source:RefSeq peptide;Acc:NP_503114]
WBGene00020009	94.0506	163.541	-0.79815	0.0048889	0.04487	R11F4.3	-
WBGene00011171	207.333	359.758	-0.79508	0.0031445	0.032854	R09E10.1	-
WBGene00021633	194.192	336.707	-0.79401	0.0055154	0.048727	Y47G6A.3	-
WBGene00002229	757.257	1312.57	-0.79354	0.0019287	0.023126	klp-19	Kinesin-like protein [Source:RefSeq peptide;Acc:NP_499742]
WBGene00002186	771.362	1336.13	-0.79258	0.0052746	0.047093	kel-10	Kelch repeat-containing protein kel-10 [Source:UniProtKB/Swiss-Prot;Acc:P34569]
WBGene00013193	198.051	342.816	-0.79156	0.0018775	0.022701	Y54E2A.8	-
WBGene00013785	291.198	503.372	-0.78963	0.0033034	0.033973	nep-23	NEPrilysin metallopeptidase family [Source:RefSeq peptide;Acc:NP_503004]
WBGene00012642	236.189	408.073	-0.78888	0.0016025	0.020216	Y39A1A.2	-
WBGene00013311	9769.87	16843.6	-0.78579	0.00043923	0.0073722	sec-61	yeast SEC homolog [Source:RefSeq peptide;Acc:NP_001255838]
WBGene00020116	334.499	576.549	-0.78544	0.0021987	0.025426	moa-1	Modifier Of Apl-1 activity [Source:RefSeq peptide;Acc:NP_497484]
WBGene00001215	637.591	1097.5	-0.78351	0.00080737	0.011881	ego-2	Enhancer of Glp-One (glp-1) [Source:RefSeq peptide;Acc:NP_001076622]
WBGene00007791	382.825	657.659	-0.78066	0.0012429	0.016706	C28A5.6	-
WBGene00016874	538.354	924.351	-0.77989	0.00079096	0.011701	C52B11.5	-
WBGene00006640	367.271	630.429	-0.77949	0.0040613	0.03921	tsp-14	Tetraspanin [Source:RefSeq peptide;Acc:NP_508829]
WBGene00022036	127.196	218.132	-0.77815	0.004212	0.040212	Y65B4BL.4	-
WBGene00008312	165.305	283.316	-0.77728	0.0035977	0.036058	C54G4.2	-
WBGene00021546	433.347	741.388	-0.77471	0.0010955	0.015181	laat-1	Lysosomal amino acid transporter 1 [Source:UniProtKB/Swiss-Prot;Acc:Q95XZ6]
WBGene00018004	307.822	526.362	-0.77396	0.0016311	0.020485	F33D11.7	-
WBGene00000019	153.124	261.653	-0.77295	0.0034707	0.035221	abt-1	ABC Transporter family [Source:RefSeq peptide;Acc:NP_001293854]
WBGene00020580	137.76	235.344	-0.77261	0.0036675	0.036407	T19D12.5	-
WBGene00010361	107.914	184.216	-0.77152	0.0052289	0.046749	H03G16.5	-
WBGene00021908	186.511	318.349	-0.77135	0.0028374	0.030603	Y55B1AR.4	-
WBGene00006626	4232.86	7216.62	-0.76969	0.00061388	0.0095852	tsn-1	Tudor Staphylococcal Nuclease homolog [Source:RefSeq peptide;Acc:NP_494839]
WBGene00000257	581.652	989.532	-0.76659	0.0011677	0.015901	bmk-1	Kinesin-like protein [Source:RefSeq peptide;Acc:NP_001256586]
WBGene00012124	231.13	393.19	-0.76652	0.0021414	0.024922	T28D6.4	-
WBGene00012855	443.33	754.093	-0.76636	0.0014708	0.018967	Y44A6D.5	Branched-chain-amino-acid aminotransferase [Source:RefSeq peptide;Acc:NP_508014]
WBGene00017482	402.013	683.383	-0.76545	0.0013471	0.017779	set-9	SET (trithorax/polycomb) domain containing [Source:RefSeq peptide;Acc:NP_500539]
WBGene00009649	184.445	313.086	-0.76337	0.0027717	0.030093	F43C1.5	-
WBGene00013310	405.523	687.753	-0.76211	0.0019079	0.022938	Y57G11C.14	-
WBGene00016053	185.132	313.519	-0.76	0.0032272	0.03347	C24D10.1	-
WBGene00019843	170.93	289.437	-0.75985	0.0029135	0.031016	R03E9.2	-
WBGene00020396	196.651	332.96	-0.75971	0.0028932	0.030933	T10B5.10	-
WBGene00003768	427.408	723.148	-0.75868	0.00151	0.019309	nlp-30	Neuropeptide-like protein 30 QWGYGGY-amide GYGGYGGY-amide GYGGY-amide GMW-amide PYGGYGW-amide [Source:UniProtKB/Swiss-Prot;Acc:O44663]
WBGene00004391	1156.47	1956.38	-0.75846	0.0010036	0.014218	rnr-1	Ribonucleoside-diphosphate reductase large subunit [Source:UniProtKB/Swiss-Prot;Acc:Q03604]
WBGene00011039	275.717	465.871	-0.75674	0.0022993	0.02625	R05H5.4	Tyrosine-protein kinase [Source:RefSeq peptide;Acc:NP_496201]
WBGene00000493	215.545	363.584	-0.7543	0.0026952	0.029571	che-14	CHE-14 protein; Uncharacterized protein [Source:UniProtKB/TrEMBL;Acc:G5EEW0]
WBGene00001413	140.079	236.284	-0.75429	0.0045693	0.042652	fem-3	Sex-determination protein fem-3 [Source:UniProtKB/Swiss-Prot;Acc:P34691]
WBGene00019506	172.861	291.462	-0.7537	0.0038424	0.037744	K07H8.5	-
WBGene00011393	2206.18	3716.16	-0.75226	0.0053592	0.04772	T03D8.6	-
WBGene00016843	173.02	291.227	-0.7512	0.0041327	0.039624	C50F7.3	-
WBGene00021012	267.104	449.437	-0.75072	0.0029326	0.031118	pig-1	Maternal embryonic leucine zipper kinase [Source:UniProtKB/Swiss-Prot;Acc:U4PR86]
WBGene00004181	405.214	680.313	-0.74751	0.0018885	0.022757	pri-2	DNA primase large subunit [Source:UniProtKB/Swiss-Prot;Acc:O02334]
WBGene00009269	285.784	479.734	-0.74731	0.0026179	0.028932	F30A10.12	-
WBGene00012879	221.414	371.442	-0.74639	0.0031623	0.032995	fbxa-215	F-box A protein [Source:RefSeq peptide;Acc:NP_502641]
WBGene00007024	1650.98	2761.56	-0.74216	0.004885	0.044855	plin-1	PeriLIpiN homolog [Source:RefSeq peptide;Acc:NP_001122526]
WBGene00010651	1161.79	1941.31	-0.74068	0.0036157	0.036113	K08C9.2	-
WBGene00013737	943.71	1576.84	-0.74062	0.0012698	0.016987	tpst-1	Protein-tyrosine sulfotransferase A [Source:UniProtKB/Swiss-Prot;Acc:O77081]
WBGene00022034	575.488	961.271	-0.74016	0.0017747	0.021829	deps-1	-
WBGene00007339	154.769	258.353	-0.73923	0.0049191	0.045021	C05D12.1	-
WBGene00020798	579.772	965.72	-0.73612	0.0017905	0.021983	T25D3.4	-
WBGene00019432	427.613	712.168	-0.73591	0.0021121	0.02467	knl-2	Kinetochore NuLl [Source:RefSeq peptide;Acc:NP_491858]
WBGene00020571	448.588	746.107	-0.73399	0.0021336	0.024862	lpr-7	LiPocalin-Related protein [Source:RefSeq peptide;Acc:NP_508134]
WBGene00022244	412.683	686.044	-0.73327	0.002297	0.026239	Y73B6BL.23	-
WBGene00011831	4100.84	6816.53	-0.73312	0.0011123	0.015327	T19B10.2	-
WBGene00022122	7830.71	13016	-0.73307	0.0010736	0.01493	trap-1	TRanslocon-Associated Protein [Source:RefSeq peptide;Acc:NP_491076]
WBGene00003154	695.369	1155.35	-0.73247	0.0018092	0.022157	mcm-2	DNA helicase [Source:RefSeq peptide;Acc:NP_001022416]
WBGene00008811	316.182	525.11	-0.73187	0.0028802	0.030877	F14F7.4	-
WBGene00021870	1048.17	1738.51	-0.72997	0.0015379	0.019576	samt-1	SAM (S-Adenosyl Methionine) Transporter [Source:RefSeq peptide;Acc:NP_500274]
WBGene00011379	437.135	722.982	-0.72588	0.0039644	0.038558	T02E1.7	-
WBGene00012191	165.173	273.157	-0.72575	0.0054761	0.048435	W02A2.8	-
WBGene00014164	797.319	1317.09	-0.72412	0.00435	0.041131	lact-2	Beta-lactamase domain-containing protein 2 [Source:UniProtKB/Swiss-Prot;Acc:Q09621]
WBGene00000783	832.919	1375.4	-0.7236	0.0036568	0.036323	cpr-3	Cathepsin B-like cysteine proteinase 3 [Source:UniProtKB/Swiss-Prot;Acc:P43507]
WBGene00012524	200.103	330.329	-0.72316	0.0044048	0.04145	Y32B12B.4	-
WBGene00011464	1032.48	1703.35	-0.72225	0.0017499	0.021592	T05B9.1	-
WBGene00219286	243.859	402.197	-0.72185	0.0040948	0.039469	C04F12.16	-
WBGene00018948	190.899	314.45	-0.72002	0.0051977	0.046597	F56C9.3	-
WBGene00011777	464.551	765.079	-0.71977	0.0041734	0.039901	T14G10.8	-
WBGene00015540	1287.31	2119.58	-0.71941	0.0016963	0.021162	sams-4	Probable S-adenosylmethionine synthase 4 [Source:UniProtKB/Swiss-Prot;Acc:P50306]
WBGene00010770	189.494	311.364	-0.71645	0.0053141	0.047425	K11D2.4	-
WBGene00016054	827.388	1359.39	-0.71632	0.0056845	0.049806	C24D10.2	-
WBGene00001511	592.004	972.354	-0.71587	0.002454	0.027585	fzy-1	WD repeat-containing protein fzy-1 [Source:UniProtKB/Swiss-Prot;Acc:Q09373]
WBGene00015326	3029.92	4972.46	-0.71468	0.0014147	0.0184	ivd-1	IsoValeryl-CoA Dehydrogenase [Source:RefSeq peptide;Acc:NP_500720]
WBGene00011867	2520.88	4133.84	-0.71356	0.0016871	0.021107	chc-1	Probable clathrin heavy chain 1 [Source:UniProtKB/Swiss-Prot;Acc:P34574]
WBGene00021968	381.479	625.406	-0.71319	0.0033377	0.034255	Y57G7A.5	-
WBGene00018950	543.688	889.665	-0.71048	0.0027251	0.029815	F56C9.6	-
WBGene00002915	1503.16	2458.98	-0.71006	0.0017058	0.021247	let-805	Myotactin form A; Uncharacterized protein [Source:UniProtKB/TrEMBL;Acc:Q9UB29]
WBGene00009178	196.09	320.523	-0.70891	0.0053393	0.047585	uggt-2	UDP-Glucose Glycoprotein glucosylTransferase [Source:RefSeq peptide;Acc:NP_492484]
WBGene00021252	291.785	475.766	-0.70535	0.0050592	0.045838	cht-4	CHiTinase [Source:RefSeq peptide;Acc:NP_497437]
WBGene00001637	208.382	339.695	-0.70501	0.0051444	0.046309	gly-12	GLYcosylation related [Source:RefSeq peptide;Acc:NP_741838]
WBGene00021430	366.538	595.215	-0.69945	0.0039028	0.038195	Y38F2AR.12	-
WBGene00004960	553.444	897.706	-0.69781	0.0032713	0.033749	spe-6	Probable serine/threonine-protein kinase spe-6 [Source:UniProtKB/Swiss-Prot;Acc:Q95PZ9]
WBGene00009434	575.506	933.116	-0.69722	0.0024066	0.027099	F35E12.10	-
WBGene00001633	3344.21	5416.7	-0.69575	0.0019499	0.023272	gly-8	Probable N-acetylgalactosaminyltransferase 8 [Source:UniProtKB/Swiss-Prot;Acc:O45293]
WBGene00009674	937.952	1518.75	-0.6953	0.0026198	0.028937	nucb-1	NUCleoBindin homolog [Source:RefSeq peptide;Acc:NP_741885]
WBGene00004953	455.822	737.975	-0.6951	0.0038071	0.037445	spd-2	Spindle-defective protein 2 [Source:UniProtKB/Swiss-Prot;Acc:P91870]
WBGene00009714	381.577	617.47	-0.69439	0.0041521	0.039755	F44G4.5	-
WBGene00002244	1296.67	2096.76	-0.69335	0.002357	0.026723	laf-1	Putative DEAD-box RNA helicase; Uncharacterized protein [Source:UniProtKB/TrEMBL;Acc:D0PV95]
WBGene00010134	354.623	572.146	-0.6901	0.0042382	0.040344	F55H12.3	-
WBGene00001263	3648.8	5882.61	-0.68904	0.0022793	0.026082	emb-9	Collagen alpha-1(IV) chain [Source:UniProtKB/Swiss-Prot;Acc:P17139]
WBGene00195178	289.448	466.437	-0.68838	0.0055687	0.048965	ZC581.10	-
WBGene00000162	294.1	473.332	-0.68655	0.0050044	0.045548	apd-3	AP-3 complex subunit delta [Source:RefSeq peptide;Acc:NP_494570]
WBGene00022778	442.743	711.41	-0.68421	0.0043767	0.041264	ZK616.8	-
WBGene00019642	507.519	815.465	-0.68416	0.0037826	0.037249	K11C4.1	-
WBGene00009185	372.326	598.164	-0.68398	0.0048948	0.044882	F27C8.5	-
WBGene00016462	816.078	1310.55	-0.6834	0.0032169	0.033451	C35E7.10	Tyrosine-protein kinase [Source:RefSeq peptide;Acc:NP_492826]
WBGene00021869	499.29	801.732	-0.68324	0.0039718	0.038592	Y54G2A.3	-
WBGene00021192	463.928	744.689	-0.68274	0.0043604	0.04117	Y14H12B.2	-
WBGene00009514	1097.81	1761.76	-0.68239	0.002692	0.029569	F37H8.5	GILT-like protein F37H8.5 [Source:UniProtKB/Swiss-Prot;Acc:O17861]
WBGene00006771	1551.51	2488.05	-0.68135	0.0027206	0.029783	tln-1	TaLiN [Source:RefSeq peptide;Acc:NP_001293439]
WBGene00001077	2267.07	3633.81	-0.68065	0.0026857	0.029516	dpy-18	Prolyl 4-hydroxylase subunit alpha-1 [Source:UniProtKB/Swiss-Prot;Acc:Q10576]
WBGene00021097	1930.8	3088.19	-0.67756	0.0028864	0.030878	cdc-37	Probable Hsp90 co-chaperone cdc37 [Source:UniProtKB/Swiss-Prot;Acc:O02108]
WBGene00013854	1124.81	1797.1	-0.67599	0.0034075	0.034826	cyc-2.2	Probable cytochrome c 2.2 [Source:UniProtKB/Swiss-Prot;Acc:Q23240]
WBGene00001006	661.917	1055.13	-0.67271	0.0041115	0.039551	dlg-1	Drosophila Discs LarGe homolog [Source:RefSeq peptide;Acc:NP_001024431]
WBGene00017807	501.563	799.012	-0.67179	0.0048988	0.044898	F26A1.9	-
WBGene00003089	383.698	610.842	-0.67083	0.0051564	0.046375	ltd-1	Lim and Transglutaminase Domain [Source:RefSeq peptide;Acc:NP_495697]
WBGene00017125	1777.75	2829.63	-0.67056	0.0030852	0.032354	acdh-12	Acyl CoA DeHydrogenase [Source:RefSeq peptide;Acc:NP_001022062]
WBGene00003091	5950.69	9460.45	-0.66885	0.0025746	0.028565	lys-2	LYSozyme [Source:RefSeq peptide;Acc:NP_505643]
WBGene00009431	467.013	741.368	-0.66673	0.0042326	0.040336	dct-17	DAF-16/FOXO Controlled, germline Tumor affecting [Source:RefSeq peptide;Acc:NP_001023877]
WBGene00011122	1932.83	3055.22	-0.66056	0.0034308	0.034974	cpt-2	Carnitine Palmitoyl Transferase [Source:RefSeq peptide;Acc:NP_001040977]
WBGene00023490	475.496	751.575	-0.66048	0.005371	0.047803	F36A2.14	-
WBGene00007703	1335.14	2106.98	-0.65818	0.0039846	0.038659	gbf-1	-
WBGene00004392	1134.29	1783.35	-0.65281	0.0044459	0.041742	rnr-2	Ribonucleoside-diphosphate reductase small chain [Source:UniProtKB/Swiss-Prot;Acc:P42170]
WBGene00013852	642.184	1008.91	-0.65175	0.0051372	0.046265	hhat-1	Homolog of Hedgehog AcylTransferase [Source:RefSeq peptide;Acc:NP_001022489]
WBGene00011272	1954.68	3056.3	-0.64486	0.0043909	0.041359	dtmk-1	Thymidylate kinase [Source:UniProtKB/Swiss-Prot;Acc:Q22018]
WBGene00002061	2334.72	3649.37	-0.6444	0.0047702	0.044027	ife-3	Eukaryotic translation initiation factor 4E-3 [Source:UniProtKB/Swiss-Prot;Acc:O61955]
WBGene00008565	730.37	1135.24	-0.6363	0.0053934	0.047944	acox-2	Acyl-coenzyme A oxidase [Source:RefSeq peptide;Acc:NP_493262]
WBGene00001856	1504.16	2334.19	-0.63397	0.0055231	0.048738	hil-5	Histone H1.5 [Source:UniProtKB/Swiss-Prot;Acc:O01833]
WBGene00000606	10984.9	16959.3	-0.62656	0.0049307	0.045106	col-17	COLlagen [Source:RefSeq peptide;Acc:NP_494878]
WBGene00012813	1907.96	1237.6	0.62449	0.0055168	0.048727	Y43F8B.2	-
WBGene00014058	2901.74	1880.09	0.62612	0.0054764	0.048435	ZK673.2	Probable adenylate kinase isoenzyme ZK673.2 [Source:UniProtKB/Swiss-Prot;Acc:Q09629]
WBGene00000780	2520.3	1630.89	0.62793	0.0054539	0.048323	cpn-4	CalPoNin [Source:RefSeq peptide;Acc:NP_492849]
WBGene00016407	1167.74	751.017	0.63681	0.005069	0.045889	C34D10.2	-
WBGene00007422	2147.99	1380.92	0.63736	0.0051759	0.046507	ugt-17	UDP-GlucuronosylTransferase [Source:RefSeq peptide;Acc:NP_505597]
WBGene00014793	1350.2	867.748	0.63782	0.0055868	0.04908	H40L08.2	-
WBGene00013176	1702.01	1091.83	0.64049	0.0053989	0.047944	Y53F4B.39	Beta-lactamase-like protein 2 homolog [Source:UniProtKB/Swiss-Prot;Acc:Q95Q18]
WBGene00009347	1691.19	1083.1	0.64287	0.0055269	0.048749	F32H5.1	-
WBGene00003659	1063.33	680.651	0.6436	0.0056322	0.049414	nhr-69	Nuclear hormone receptor family member nhr-69 [Source:UniProtKB/Swiss-Prot;Acc:P91829]
WBGene00002054	8242.18	5272.22	0.64462	0.0037038	0.03662	ifb-2	Intermediate filament protein ifb-2 [Source:UniProtKB/Swiss-Prot;Acc:Q19286]
WBGene00003093	45705.1	29087.1	0.65198	0.0034634	0.035197	lys-4	LYSozyme [Source:RefSeq peptide;Acc:NP_502192]
WBGene00012428	1406.1	894.807	0.65205	0.0053948	0.047944	Y11D7A.3	-
WBGene00016197	1285.81	817.956	0.65258	0.0049055	0.044917	pxl-1	Paxillin homolog 1 [Source:UniProtKB/Swiss-Prot;Acc:Q09476]
WBGene00000172	1448.05	920.048	0.65433	0.0043856	0.041328	aqp-4	AQuaPorin or aquaglyceroporin related [Source:RefSeq peptide;Acc:NP_505512]
WBGene00000281	2195.77	1393.23	0.6563	0.003968	0.038574	cah-3	Putative carbonic anhydrase 3 [Source:UniProtKB/Swiss-Prot;Acc:Q27504]
WBGene00019563	1009.3	640.107	0.65697	0.0048247	0.044363	K09C6.9	-
WBGene00015047	1166.4	739.517	0.65741	0.0049356	0.04511	faah-1	Fatty acid amide hydrolase 1 [Source:UniProtKB/Swiss-Prot;Acc:Q17449]
WBGene00004364	1518.29	962.493	0.6576	0.0047665	0.044013	ric-4	Synaptosomal-associated protein [Source:RefSeq peptide;Acc:NP_505641]
WBGene00010897	1108.09	700.837	0.66092	0.0045448	0.042483	lact-3	beta-LACTamase domain containing [Source:RefSeq peptide;Acc:NP_496299]
WBGene00016450	1229.22	776.752	0.66222	0.0041546	0.03976	clec-5	C-type LECtin [Source:RefSeq peptide;Acc:NP_498022]
WBGene00012592	597.235	377.021	0.66366	0.0050031	0.045548	Y38E10A.14	-
WBGene00016335	1438.14	907.419	0.66437	0.0036068	0.036077	gba-1	Putative glucosylceramidase 1 [Source:UniProtKB/Swiss-Prot;Acc:O16580]
WBGene00016630	6114.14	3852.41	0.66639	0.0030571	0.032145	acer-1	ACEtyl-CoA Regulator [Source:RefSeq peptide;Acc:NP_495409]
WBGene00009595	3634.55	2289.97	0.66644	0.0028165	0.030456	F40F12.7	-
WBGene00021160	1319.45	830.439	0.66799	0.0031993	0.033286	gba-4	Putative glucosylceramidase 4 [Source:UniProtKB/Swiss-Prot;Acc:Q9UB00]
WBGene00000784	43430.8	27293.1	0.67018	0.0024877	0.02782	cpr-4	Cathepsin B-like cysteine proteinase 4 [Source:UniProtKB/Swiss-Prot;Acc:P43508]
WBGene00002265	4142	2602.65	0.67034	0.0027323	0.029861	lec-2	gaLECtin [Source:RefSeq peptide;Acc:NP_496165]
WBGene00021253	1276.52	801.884	0.67076	0.0035162	0.035564	Y22D7AL.15	-
WBGene00003511	2231.3	1401.14	0.67128	0.0031321	0.032794	mxl-3	MaX-Like [Source:RefSeq peptide;Acc:NP_510223]
WBGene00013119	699.471	438.786	0.67274	0.0047785	0.044062	Y51H4A.25	-
WBGene00001776	624.581	390.531	0.67745	0.0044068	0.04145	gst-28	Glutathione S-Transferase [Source:RefSeq peptide;Acc:NP_497117]
WBGene00000240	1343.73	839.332	0.67893	0.003466	0.035205	pah-1	Probable phenylalanine-4-hydroxylase 1 [Source:UniProtKB/Swiss-Prot;Acc:P90925]
WBGene00016768	469.077	292.674	0.68053	0.0055542	0.048882	cyp-33E1	CYtochrome P450 family [Source:RefSeq peptide;Acc:NP_501480]
WBGene00020455	741.092	461.775	0.68246	0.0035176	0.035564	fbxa-59	F-box A protein [Source:RefSeq peptide;Acc:NP_497299]
WBGene00016500	769.823	479.59	0.68273	0.0036917	0.036536	memo-1	MEMO1 family protein tag-253 [Source:UniProtKB/Swiss-Prot;Acc:Q22915]
WBGene00017582	517.807	322.367	0.68371	0.0044828	0.042003	F18G5.6	-
WBGene00001462	527.174	328.167	0.68385	0.0050993	0.046008	flp-19	FMRFamide-like neuropeptides 19 WANQVRF-amide [Source:UniProtKB/Swiss-Prot;Acc:Q9XVX1]
WBGene00013477	1757.71	1093.69	0.68449	0.0029012	0.030965	Y69E1A.5	-
WBGene00002267	3725.78	2317.6	0.68491	0.0026473	0.029191	lec-4	Galectin [Source:RefSeq peptide;Acc:NP_497763]
WBGene00000512	1385.51	860.809	0.68665	0.0029025	0.030965	ckb-2	Choline kinase B2 [Source:UniProtKB/Swiss-Prot;Acc:P46559]
WBGene00017304	819.805	508.627	0.68867	0.0032252	0.03347	F09F7.7	DNA N6-methyl adenine demethylase [Source:UniProtKB/Swiss-Prot;Acc:Q8MNT9]
WBGene00014106	637.389	395.083	0.69002	0.0038697	0.037957	ZK856.5	-
WBGene00011683	807.91	500.55	0.69068	0.0036159	0.036113	phat-6	PHAryngeal gland Toxin-related [Source:RefSeq peptide;Acc:NP_510525]
WBGene00000003	881.505	545.867	0.69142	0.0036245	0.036144	aat-2	Amino Acid Transporter [Source:RefSeq peptide;Acc:NP_505394]
WBGene00001452	1183.76	732.553	0.69238	0.0028992	0.030965	flp-9	FMRFamide-like neuropeptides 9 KPSFVRF-amide 1 KPSFVRF-amide 2 [Source:UniProtKB/Swiss-Prot;Acc:Q18502]
WBGene00001444	2089.92	1290.65	0.69534	0.0025732	0.028565	flp-1	FMRFamide-like neuropeptides 1 PNFMRY-amide AGSDPNFLRF-amide SQPNFLRF-amide ASGDPNFLRF-amide SDPNFLRF-amide AAADPNFLRF-amide SADPNFLRF-amide PNFLRF-amide [Source:UniProtKB/Swiss-Prot;Acc:P41855]
WBGene00002981	1343.06	829.147	0.69583	0.0020118	0.023781	lgg-2	-
WBGene00007347	502.31	309.977	0.69642	0.0039206	0.038302	C05G5.1	-
WBGene00008435	478.804	295.375	0.69689	0.0043536	0.041145	glna-2	Putative glutaminase 2 [Source:UniProtKB/Swiss-Prot;Acc:Q19013]
WBGene00008336	408.576	251.819	0.69822	0.0048424	0.044485	C55A6.7	-
WBGene00017376	756.778	466.38	0.69837	0.0032772	0.033792	F11C7.2	-
WBGene00010470	2848.65	1755.33	0.69854	0.0022235	0.025698	cdr-4	CaDmium Responsive [Source:RefSeq peptide;Acc:NP_506110]
WBGene00020446	2986.49	1839.71	0.69897	0.0022282	0.025708	T12B3.3	-
WBGene00017220	1544.78	951.063	0.69979	0.0023437	0.026602	F07F6.8	-
WBGene00017262	1602.4	986.141	0.70037	0.0025367	0.028225	F08F3.4	-
WBGene00012149	3251.43	2000.45	0.70075	0.0019809	0.023543	VF13D12L.3	-
WBGene00010471	1836.55	1129.33	0.70153	0.0020905	0.024476	cdr-6	CaDmium Responsive [Source:RefSeq peptide;Acc:NP_506113]
WBGene00022893	651.028	400.072	0.70246	0.0036234	0.036144	ZK1290.13	-
WBGene00022781	9380.92	5763.07	0.70289	0.0017428	0.021557	pmt-1	Phosphoethanolamine MethylTransferase [Source:RefSeq peptide;Acc:NP_494990]
WBGene00015802	1452.75	890.498	0.7061	0.0056985	0.049884	flu-2	Kynureninase [Source:UniProtKB/Swiss-Prot;Acc:Q18026]
WBGene00015756	1327.85	811.615	0.71022	0.0019979	0.023674	C14C6.2	-
WBGene00009626	361.953	221.207	0.7104	0.0049842	0.045428	F42A8.1	-
WBGene00008969	462.531	282.624	0.71067	0.003988	0.038673	F20C5.4	-
WBGene00022798	2095.98	1280.13	0.71134	0.0018647	0.022615	fahd-1	Fumarylacetoacetate hydrolase domain-containing protein 1 [Source:UniProtKB/Swiss-Prot;Acc:P34673]
WBGene00020908	502.393	306.496	0.71295	0.0039039	0.038195	VC5.2	-
WBGene00011445	350.682	213.828	0.71371	0.0043312	0.040993	T04F8.7	-
WBGene00016719	372.856	227.266	0.71423	0.0036152	0.036113	math-24	MATH (meprin-associated Traf homology) domain containing [Source:RefSeq peptide;Acc:NP_494116]
WBGene00008831	349.236	212.798	0.71472	0.0044761	0.041961	F14H3.12	-
WBGene00010539	3792.16	2309.8	0.71525	0.0014972	0.019195	ttr-2	Transthyretin-like protein 2 [Source:UniProtKB/Swiss-Prot;Acc:P34500]
WBGene00007931	266.196	162.102	0.71558	0.0055932	0.049115	C34D1.4	-
WBGene00003741	427.39	259.99	0.7171	0.004069	0.039266	nlp-3	Neuropeptide-Like Protein [Source:RefSeq peptide;Acc:NP_510187]
WBGene00003769	1726.28	1049.76	0.7176	0.0018359	0.022373	nlp-31	Neuropeptide-like protein 31 QWGYGGY-amide GYGGYGGY-amide GYGGY-amide GMYGGY-amide PYGGYGW-amide [Source:UniProtKB/Swiss-Prot;Acc:O44662]
WBGene00001458	304.488	184.889	0.71972	0.0052473	0.046892	flp-15	FMRF-Like Peptide [Source:RefSeq peptide;Acc:NP_499820]
WBGene00016204	1008.04	612.073	0.71977	0.0050786	0.045901	gsto-1	Glutathione transferase omega-1 [Source:UniProtKB/Swiss-Prot;Acc:P34345]
WBGene00017671	1375.46	835.035	0.72001	0.0019903	0.023623	pgal-1	Probable peptidyl-alpha-hydroxyglycine alpha-amidating lyase F21F3.1 [Source:UniProtKB/Swiss-Prot;Acc:P91268]
WBGene00020156	396.253	240.426	0.72083	0.0039407	0.038426	T02B11.4	-
WBGene00010944	782.425	474.21	0.72243	0.0022737	0.026049	M176.5	-
WBGene00000963	769.446	466.091	0.72321	0.0041343	0.039624	dhp-1	Dihydropyrimidinase 1 [Source:UniProtKB/Swiss-Prot;Acc:Q21773]
WBGene00011307	452.279	273.847	0.72384	0.0037169	0.036731	mpst-7	MercaptoPyruvate SulfurTransferase homolog [Source:RefSeq peptide;Acc:NP_506242]
WBGene00007599	642.15	388.686	0.7243	0.0046889	0.04356	C15A11.7	-
WBGene00006949	369.165	223.279	0.72542	0.0041312	0.039624	wrt-3	Warthog protein 3 [Source:UniProtKB/Swiss-Prot;Acc:Q20170]
WBGene00000443	589.063	356.031	0.72642	0.0027456	0.029957	ceh-20	Homeobox protein ceh-20 [Source:UniProtKB/Swiss-Prot;Acc:P41779]
WBGene00008412	1552.92	938.445	0.72664	0.0013613	0.017883	D2030.2	-
WBGene00021190	417.122	251.92	0.7275	0.003541	0.035672	Y14H12A.1	-
WBGene00003124	268.23	161.966	0.72778	0.0056215	0.049341	mai-1	ATPase inhibitor mai-1, mitochondrial [Source:UniProtKB/Swiss-Prot;Acc:P37209]
WBGene00013037	2739.87	1653.14	0.7289	0.0014257	0.018494	Y49E10.18	-
WBGene00021835	3055.22	1842.73	0.72943	0.0013723	0.017967	Y54E10A.17	-
WBGene00045461	431.91	260.321	0.73044	0.0028432	0.030632	C25F9.14	-
WBGene00016028	969.097	584.058	0.73053	0.0024002	0.027058	flp-24	FMRFamide-like neuropeptides 24 VPSAGDMMVRF-amide [Source:UniProtKB/Swiss-Prot;Acc:O17058]
WBGene00017663	312.872	188.515	0.73089	0.0043676	0.041218	F21D12.3	-
WBGene00044500	513.721	309.33	0.73184	0.0028785	0.030877	T19E7.6	-
WBGene00014000	2076.76	1250.46	0.73187	0.0012	0.016197	ZK550.6	Probable phytanoyl-CoA dioxygenase [Source:UniProtKB/Swiss-Prot;Acc:O62515]
WBGene00016438	370.253	222.719	0.73328	0.0038699	0.037957	C35B8.3	-
WBGene00023432	1139.14	684.872	0.73404	0.0016502	0.020698	K12B6.9	-
WBGene00020929	275.069	165.213	0.73546	0.004828	0.044373	W02C12.2	-
WBGene00000846	596.97	358.414	0.73603	0.0020892	0.024475	cup-5	CUP-5L; Uncharacterized protein [Source:UniProtKB/TrEMBL;Acc:Q8T666]
WBGene00021646	920.567	552.494	0.73657	0.0017709	0.021796	Y47G6A.21	-
WBGene00012759	1128.39	676.948	0.73715	0.0014944	0.019184	sup-1	-
WBGene00000175	6190.55	3709.7	0.73877	0.0010637	0.014823	aqp-7	AQuaPorin or aquaglyceroporin related [Source:RefSeq peptide;Acc:NP_508515]
WBGene00019855	294.779	176.573	0.73937	0.0047453	0.043879	R03H10.2	-
WBGene00022329	239.342	143.304	0.74	0.0051089	0.046074	fbxa-79	F-box A protein [Source:RefSeq peptide;Acc:NP_497378]
WBGene00022346	461.995	276.281	0.74174	0.0025281	0.028193	Y82E9BR.13	-
WBGene00012210	294.941	176.325	0.74219	0.003364	0.034435	W02D9.4	-
WBGene00007983	214.948	128.405	0.74329	0.005353	0.047685	C36E8.4	-
WBGene00017667	371.152	221.121	0.74717	0.0043173	0.0409	ttr-37	TransThyretin-Related family domain [Source:RefSeq peptide;Acc:NP_508245]
WBGene00015695	1257.51	748.812	0.7479	0.0013422	0.017739	ugt-26	UDP-glucuronosyltransferase [Source:RefSeq peptide;Acc:NP_491435]
WBGene00004990	30627.3	18228.4	0.74863	0.00075065	0.011231	spp-5	SaPosin-like Protein family [Source:RefSeq peptide;Acc:NP_509238]
WBGene00010827	277.275	165.015	0.74873	0.003881	0.03801	M02B1.2	-
WBGene00010856	330.605	196.745	0.74878	0.0035774	0.035947	M04C9.1	-
WBGene00017103	510.915	303.575	0.75103	0.0018218	0.022242	klo-2	KLOtho (mammalian aging-associated protein) homolog [Source:RefSeq peptide;Acc:NP_497558]
WBGene00006886	619.964	368.362	0.75106	0.0018285	0.02231	vap-1	Venom-Allergen-like Protein [Source:RefSeq peptide;Acc:NP_741951]
WBGene00012564	257.708	153.05	0.75173	0.0040857	0.039407	fbxa-107	F-box A protein [Source:RefSeq peptide;Acc:NP_507536]
WBGene00008730	397.931	236.292	0.75195	0.0026059	0.028848	F13B12.2	-
WBGene00003725	241.978	143.634	0.75249	0.004455	0.041803	nhr-135	Nuclear Hormone Receptor family [Source:RefSeq peptide;Acc:NP_504798]
WBGene00019298	4199.3	2492.59	0.7525	0.00076493	0.011402	K02D7.1	Purine nucleoside phosphorylase [Source:RefSeq peptide;Acc:NP_499900]
WBGene00009192	1413.48	838.952	0.75259	0.00092701	0.013266	F27E5.1	-
WBGene00010334	290.59	172.331	0.7538	0.0036055	0.036077	del-5	DEgenerin Like [Source:RefSeq peptide;Acc:NP_509838]
WBGene00020215	571.049	338.592	0.75407	0.0019216	0.02306	T04G9.4	-
WBGene00020736	1223.09	724.509	0.75546	0.0010885	0.015095	T23F2.3	UPF0057 membrane protein T23F2.3 [Source:UniProtKB/Swiss-Prot;Acc:Q22700]
WBGene00007811	2047.62	1212.8	0.75561	0.00084755	0.012371	C29F7.2	-
WBGene00194692	206.543	122.272	0.75635	0.0050314	0.045689	T02C12.5	-
WBGene00016219	871.846	515.968	0.75679	0.0017165	0.02134	C29F9.4	-
WBGene00017427	408.881	241.889	0.75734	0.0022634	0.025961	acp-5	ACid Phosphatase family [Source:RefSeq peptide;Acc:NP_508977]
WBGene00000245	835.094	494.021	0.75737	0.0013532	0.017812	bca-1	Beta carbonic anhydrase 1 [Source:UniProtKB/Swiss-Prot;Acc:Q22460]
WBGene00011870	1940.33	1147.6	0.75769	0.00090806	0.013055	T20G5.8	-
WBGene00019361	1525.77	901.542	0.75907	0.0010533	0.01474	K03E5.2	-
WBGene00003648	478.266	282.547	0.75932	0.0018653	0.022615	nhr-58	Nuclear Hormone Receptor family [Source:RefSeq peptide;Acc:NP_503236]
WBGene00000781	44802.4	26429.8	0.76141	0.00056785	0.0090603	cpr-1	Gut-specific cysteine proteinase [Source:UniProtKB/Swiss-Prot;Acc:P25807]
WBGene00008548	1161.2	684.997	0.76145	0.0012106	0.016295	F07A11.5	-
WBGene00020317	965.542	569.211	0.76237	0.0011869	0.016063	pdf-1	PDF (arthropod Pigment Dispersing Factor) homolog [Source:RefSeq peptide;Acc:NP_741206]
WBGene00021268	202.131	119.048	0.76375	0.0053297	0.047521	capa-1	CAPA (insect neuropeptide) related [Source:RefSeq peptide;Acc:NP_508991]
WBGene00020887	556.866	327.731	0.76482	0.0017936	0.022007	T28B4.4	-
WBGene00021161	1081.25	635.852	0.76594	0.0041285	0.039624	Y4C6B.7	-
WBGene00021495	463.017	272.176	0.76653	0.0019395	0.023197	sqst-2	SeQueSTosome related [Source:RefSeq peptide;Acc:NP_501171]
WBGene00003756	489.367	287.601	0.76685	0.0018853	0.02275	nlp-18	Neuropeptide-Like Protein [Source:RefSeq peptide;Acc:NP_496365]
WBGene00006672	641.087	376.533	0.76774	0.0020509	0.024127	twk-18	TWiK family of potassium channels protein 18 [Source:UniProtKB/Swiss-Prot;Acc:Q18120]
WBGene00001500	259.152	152.068	0.76908	0.0028022	0.030356	ftn-1	Ferritin [Source:RefSeq peptide;Acc:NP_504944]
WBGene00000981	1757.48	1029.03	0.77223	0.00080019	0.011812	dhs-18	DeHydrogenases, Short chain [Source:RefSeq peptide;Acc:NP_505812]
WBGene00013458	213.779	125.146	0.77251	0.0042004	0.040121	Y67A10A.9	-
WBGene00004092	269.869	157.979	0.77253	0.003285	0.033837	ppt-1	Palmitoyl-protein thioesterase 1 [Source:UniProtKB/Swiss-Prot;Acc:Q20390]
WBGene00008596	349.398	204.453	0.7731	0.002046	0.024099	clec-54	C-type LECtin [Source:RefSeq peptide;Acc:NP_506590]
WBGene00045013	293.814	171.847	0.77378	0.0024542	0.027585	F08A7.1	-
WBGene00007886	257.607	150.585	0.77459	0.0035158	0.035564	ethe-1	ETHE1 (human ETHylmalonic Encephalopathy) homolog [Source:RefSeq peptide;Acc:NP_501684]
WBGene00013382	412.72	241.153	0.77521	0.0018379	0.022383	gcl-1	GCL (Drosophila Germ Cell-Less) homolog [Source:RefSeq peptide;Acc:NP_502585]
WBGene00010236	237.555	138.68	0.7765	0.0033616	0.034429	F58B4.3	-
WBGene00006852	760.587	443.287	0.77887	0.0011729	0.015929	unc-129	UNC-129; Uncharacterized protein [Source:UniProtKB/TrEMBL;Acc:G5EBY8]
WBGene00016272	316.981	184.74	0.7789	0.0020926	0.024487	-//-
WBGene00009544	243.862	142.085	0.77931	0.0031401	0.03283	F38E11.9	-
WBGene00009796	4417.79	2573.94	0.77935	0.0005023	0.0082413	F46G10.1	-
WBGene00002980	17520.1	10200.9	0.78031	0.00041824	0.0070924	lgg-1	-
WBGene00012853	1126	655.577	0.78037	0.00431	0.040864	Y44A6D.2	-
WBGene00003707	189.883	110.415	0.78217	0.0045685	0.042652	nhr-117	Nuclear Hormone Receptor family [Source:RefSeq peptide;Acc:NP_001294718]
WBGene00019837	205.943	119.68	0.78306	0.0041218	0.03962	R02F2.8	-
WBGene00021335	3433.18	1995.09	0.78309	0.00061551	0.0095954	spp-23	SaPosin-like Protein family [Source:RefSeq peptide;Acc:NP_001021741]
WBGene00018391	4339.77	2516.51	0.78619	0.00045606	0.0076157	rpb-4	RNA Polymerase II (B) subunit [Source:RefSeq peptide;Acc:NP_495544]
WBGene00015471	646.177	374.663	0.78634	0.0010519	0.014733	lmp-2	LAMP (lysosome-associated membrane protein) homolog [Source:RefSeq peptide;Acc:NP_508215]
WBGene00019092	282.82	163.801	0.78794	0.0025314	0.028202	F59A7.5	-
WBGene00010177	399.867	231.519	0.78839	0.001546	0.019655	F57A8.1	-
WBGene00006696	246.356	142.125	0.79359	0.0027042	0.029642	twk-46	TWiK family of potassium channels [Source:RefSeq peptide;Acc:NP_741678]
WBGene00022797	235.246	135.709	0.79365	0.0023946	0.02701	best-24	Bestrophin homolog 24 [Source:UniProtKB/Swiss-Prot;Acc:P34672]
WBGene00004096	1409.87	812.845	0.79451	0.00048939	0.0080745	pqm-1	ParaQuat (Methylviologen) responsive [Source:RefSeq peptide;Acc:NP_496391]
WBGene00015251	515.502	296.67	0.79712	0.00088915	0.012817	B0546.4	Protein yippee-like B0546.4 [Source:UniProtKB/Swiss-Prot;Acc:O44440]
WBGene00007982	378.95	217.639	0.80007	0.0014984	0.019198	pxd-1	PleXin Domain containing [Source:RefSeq peptide;Acc:NP_497804]
WBGene00003731	156.026	89.5375	0.80122	0.0050386	0.045712	nhx-3	Probable Na(+)/H(+) antiporter nhx-3 [Source:UniProtKB/Swiss-Prot;Acc:O16452]
WBGene00235291	161.135	92.4233	0.80194	0.0050721	0.045889	C01G5.25	-
WBGene00009406	201.138	115.335	0.80235	0.0033275	0.034186	F35C11.7	-
WBGene00008454	151.567	86.9089	0.80238	0.0054228	0.048112	E02A10.4	-
WBGene00003691	761.952	436.495	0.80373	0.0006566	0.01014	nhr-101	Nuclear Hormone Receptor family [Source:RefSeq peptide;Acc:NP_001041141]
WBGene00008320	181.501	103.929	0.80438	0.0037989	0.037391	C54G10.4	-
WBGene00017464	275.96	157.362	0.81038	0.0017307	0.021449	sulp-2	SULfate Permease family [Source:RefSeq peptide;Acc:NP_508944]
WBGene00018101	685.072	390.542	0.81078	0.00069901	0.010595	math-27	MATH (meprin-associated Traf homology) domain containing [Source:RefSeq peptide;Acc:NP_872003]
WBGene00014092	736.651	419.94	0.8108	0.00068863	0.010496	ZK822.5	-
WBGene00015464	2425.71	1382.01	0.81164	0.00041294	0.0070328	C05C8.7	-
WBGene00000288	271.238	154.52	0.81177	0.0020611	0.024189	cal-4	CALmodulin related genes [Source:RefSeq peptide;Acc:NP_001255491]
WBGene00019719	2500.37	1424.25	0.81193	0.00029278	0.0053667	M01H9.3	-
WBGene00044280	381.315	217.07	0.81282	0.0010684	0.014869	W02A2.9	-
WBGene00011495	637.788	362.882	0.81358	0.00063627	0.0098799	T05F1.11	-
WBGene00014171	186.223	105.925	0.81399	0.0032579	0.033681	nep-26	NEPrilysin metallopeptidase family [Source:RefSeq peptide;Acc:NP_001022539]
WBGene00009723	2221.09	1263.19	0.8142	0.00033664	0.0059768	F45D3.3	-
WBGene00012987	327.399	186.15	0.81458	0.0025149	0.028077	Y48C3A.3	-
WBGene00001459	404.019	229.706	0.81463	0.0011607	0.015839	flp-16	FMRFamide-like neuropeptides 16 AQTFVRF-amide 1 AQTFVRF-amide 2 GQTFVRF-amide [Source:UniProtKB/Swiss-Prot;Acc:Q7YX32]
WBGene00010811	1176.05	668.102	0.8158	0.0005954	0.009341	hmit-1.3	H(+) MyoInositol coTransporter [Source:RefSeq peptide;Acc:NP_497725]
WBGene00018274	201.478	114.426	0.8162	0.0028197	0.030462	F41C3.8	-
WBGene00020658	1717.22	975.047	0.81653	0.00042477	0.0071645	T21F4.1	-
WBGene00010834	2467.24	1400.41	0.81705	0.0003833	0.0066081	mct-3	MonoCarboxylate Transporter family [Source:RefSeq peptide;Acc:NP_510308]
WBGene00011217	220.127	124.938	0.81713	0.0026854	0.029516	R10E11.5	-
WBGene00020112	5921.76	3360.56	0.81732	0.00029196	0.0053568	pfd-5	Probable prefoldin subunit 5 [Source:UniProtKB/Swiss-Prot;Acc:Q21993]
WBGene00021337	866.359	491.504	0.81776	0.00041959	0.0071092	Y34F4.2	-
WBGene00012911	878.376	497.756	0.8194	0.00054918	0.0088339	acl-7	ACyLtransferase-like [Source:RefSeq peptide;Acc:NP_496725]
WBGene00012776	159.048	89.9595	0.82211	0.0036363	0.036207	Y42A5A.1	-
WBGene00017936	200.894	113.619	0.82223	0.0027448	0.029957	F30B5.7	-
WBGene00009142	2189.49	1238.17	0.82238	0.00031956	0.0057454	F26A3.4	-
WBGene00020497	1291.99	730.207	0.82321	0.00036545	0.0063728	T14A8.2	-
WBGene00007387	1594.43	900.62	0.82405	0.00037717	0.006537	jmjd-5	JuMonJi (transcription factor) Domain protein [Source:RefSeq peptide;Acc:NP_505831]
WBGene00019304	193.089	109.036	0.82446	0.0029747	0.031396	K02D10.4	-
WBGene00008886	366.811	207.092	0.82476	0.0019353	0.023169	F16C3.2	-
WBGene00003700	347.951	196.421	0.82494	0.0011727	0.015929	nhr-110	Nuclear Hormone Receptor family [Source:RefSeq peptide;Acc:NP_001041194]
WBGene00008368	285.5	160.753	0.82864	0.0014731	0.018967	D1053.3	-
WBGene00044396	296.96	167.129	0.82931	0.0013306	0.017609	ZK1290.14	-
WBGene00017691	27170.7	15284.4	0.83	0.00019002	0.0038443	ilys-5	Invertebrate LYSozyme [Source:RefSeq peptide;Acc:NP_001024594]
WBGene00011181	2130.47	1198.3	0.83018	0.00026991	0.0050403	R09H10.3	Probable 5-hydroxyisourate hydrolase R09H10.3 [Source:UniProtKB/Swiss-Prot;Acc:Q21882]
WBGene00010705	142.908	80.3609	0.83052	0.004943	0.045156	cyp-14A1	CYtochrome P450 family [Source:RefSeq peptide;Acc:NP_510203]
WBGene00012396	195.593	109.941	0.83113	0.0028459	0.030644	Y6D1A.2	-
WBGene00003647	174.85	98.1995	0.83233	0.0030838	0.032354	nhr-57	Nuclear hormone receptor family member nhr-57 [Source:UniProtKB/Swiss-Prot;Acc:O16425]
WBGene00020678	710.199	398.784	0.83262	0.00052356	0.0085261	T22B11.4	-
WBGene00010744	319.7	179.459	0.83306	0.0011583	0.015818	K10D6.4	-
WBGene00001251	671.255	376.75	0.83325	0.00054225	0.0087582	elt-3	Erythroid-Like Transcription factor family [Source:RefSeq peptide;Acc:NP_001257235]
WBGene00020617	512.91	287.725	0.83402	0.0011229	0.015451	T20D4.11	-
WBGene00010630	626.53	351.295	0.8347	0.00056892	0.0090627	ttll-15	Tubulin Tyrosine Ligase Like [Source:RefSeq peptide;Acc:NP_505663]
Novel00334	169.756	95.1128	0.83575	0.003224	0.03347	-//-
WBGene00014826	1943.5	1087.98	0.83701	0.00052441	0.0085261	R13H4.2	-
WBGene00001456	315.505	176.521	0.83782	0.0010991	0.015198	flp-13	FMRFamide-like neuropeptides 13 SDRPTRAMDSPLIRF-amide AMDSPLIRF-amide AADGAPLIRF-amide 1 APEASPFIRF-amide 1 AADGAPLIRF-amide 2 APEASPFIRF-amide 2 ASPSAPLIRF-amide SPSAVPLIRF-amide SAAAPLIRF-amide ASSAPLIRF-amide [Source:UniProtKB/Swiss-Prot;Acc:O44185]
WBGene00013548	373.206	208.74	0.83827	0.00091271	0.01309	Y75B8A.11	-
WBGene00017901	361.136	201.689	0.84041	0.0022283	0.025708	igeg-1	IG (immunoglobulin), EGF and transmmembrane domain [Source:RefSeq peptide;Acc:NP_001294245]
WBGene00012085	1207.23	673.994	0.84089	0.00027508	0.0051233	T27D12.1	-
WBGene00003112	224.55	125.342	0.84117	0.0031864	0.033204	mab-21	Protein male abnormal 21 [Source:UniProtKB/Swiss-Prot;Acc:Q20054]
WBGene00008301	203.035	113.312	0.84143	0.005573	0.048981	dct-3	DAF-16/FOXO Controlled, germline Tumor affecting [Source:RefSeq peptide;Acc:NP_001256417]
WBGene00020865	822.591	458.939	0.84187	0.00033394	0.0059491	T27E4.7	-
WBGene00001461	1303.04	726.873	0.84211	0.0003224	0.0057754	flp-18	FMRFamide-like neuropeptide 18 EMPGVLRF-amide SVPGVLRF-amide 1 SVPGVLRF-amide 2 EIPGVLRF-amide SEVPGVLRF-amide DVPGVLRF-amide SVPGVLRF-amide 3 [Source:UniProtKB/Swiss-Prot;Acc:Q9N4V0]
WBGene00021235	274.438	152.871	0.84417	0.0013784	0.018024	Y19D10B.6	-
WBGene00010174	4221.3	2348.32	0.84606	0.00015729	0.0032833	F56H9.2	-
WBGene00016218	575.458	320.096	0.8462	0.00034757	0.0061316	C29F9.3	-
WBGene00008298	2996.93	1666.96	0.84627	0.00019306	0.0038899	C54D10.3	-
WBGene00003566	1575.43	875.904	0.8469	0.0002554	0.0048297	ncx-1	Na/Ca eXchangers [Source:RefSeq peptide;Acc:NP_001041182]
WBGene00000983	760.56	422.609	0.84774	0.00036614	0.0063735	dhs-20	DeHydrogenases, Short chain [Source:RefSeq peptide;Acc:NP_505941]
WBGene00020390	139.038	77.2194	0.84845	0.0041314	0.039624	T10B5.4	-
WBGene00003094	276.283	153.348	0.84933	0.0011092	0.0153	lys-5	LYSozyme [Source:RefSeq peptide;Acc:NP_502193]
WBGene00019623	136.391	75.6986	0.84941	0.0035994	0.036058	K10C9.1	-
WBGene00022615	882.74	488.98	0.85221	0.00030636	0.0055412	ZC449.5	-
WBGene00010239	119.306	66.0863	0.85224	0.0049891	0.045451	F58B4.6	-
WBGene00023492	176.258	97.6313	0.85227	0.0020964	0.024516	T24D3.2	-
WBGene00007362	492.621	272.854	0.85235	0.00044499	0.0074498	cyp-35C1	CYtochrome P450 family [Source:RefSeq peptide;Acc:NP_741638]
WBGene00017159	3546.32	1963.64	0.85279	0.00017476	0.0036022	F01F1.2	-
WBGene00003368	232.369	128.623	0.85327	0.0014027	0.018293	mkk-4	MAP kinase kinase mkk-4 [Source:UniProtKB/Swiss-Prot;Acc:Q20347]
WBGene00005648	5055.27	2790.74	0.85714	0.0001235	0.0027069	srp-7	SeRPin [Source:RefSeq peptide;Acc:NP_001023822]
WBGene00011072	3015.39	1664.3	0.85743	0.0013761	0.018005	tag-209	Putative protein tag-209 [Source:UniProtKB/Swiss-Prot;Acc:Q09418]
WBGene00021333	381.455	210.481	0.85783	0.00057332	0.0090978	Y34D9A.8	-
WBGene00016506	189.782	104.535	0.86036	0.0015698	0.019893	abhd-5.1	ABHydrolase Domain containing homolog [Source:RefSeq peptide;Acc:NP_504299]
WBGene00009809	371.795	204.738	0.86073	0.00057996	0.0091718	F47B8.8	-
WBGene00018390	691.927	380.921	0.86113	0.00030268	0.005492	F43E2.1	-
WBGene00010110	141.518	77.8841	0.86158	0.0034635	0.035197	F55D12.1	-
WBGene00021894	299.898	164.961	0.86234	0.00081946	0.012041	Y54G2A.32	-
WBGene00006418	186.476	102.556	0.86258	0.0015821	0.020022	tag-38	-
WBGene00011997	184.45	101.289	0.86475	0.002578	0.028588	T24F1.5	-
WBGene00001755	2617.16	1436.65	0.8653	0.00012232	0.002684	gst-7	Probable glutathione S-transferase 7 [Source:UniProtKB/Swiss-Prot;Acc:P91253]
WBGene00194747	158.056	86.672	0.8668	0.002588	0.028666	H05C05.4	-
WBGene00007760	832.93	454.863	0.87276	0.00022338	0.0043495	C27B7.2	-
WBGene00017355	680.257	371.168	0.87401	0.00022464	0.0043697	F10E9.3	-
WBGene00020784	2230.73	1217.06	0.87411	9.8313e-05	0.0022448	tat-4	Phospholipid-transporting ATPase [Source:RefSeq peptide;Acc:NP_495246]
WBGene00077728	192.859	105.097	0.87583	0.0014131	0.018391	T23G11.11	-
WBGene00013532	1952.41	1063.23	0.8768	0.00013	0.0028058	Y73F8A.27	-
WBGene00008594	1345.13	732.321	0.8772	0.00015814	0.0032906	clec-57	C-type LECtin [Source:RefSeq peptide;Acc:NP_506587]
WBGene00008100	399.217	217.306	0.87744	0.0047434	0.043879	C44H9.5	-
WBGene00013588	329.945	179.577	0.87763	0.0010604	0.014798	nlp-42	Neuropeptide-Like Protein [Source:RefSeq peptide;Acc:NP_507687]
WBGene00010086	1642.99	894.147	0.87774	0.0005613	0.008985	F55B11.4	-
WBGene00003603	230.949	125.614	0.87858	0.0011096	0.0153	nhr-4	Nuclear hormone receptor family member nhr-4 [Source:UniProtKB/Swiss-Prot;Acc:O45436]
WBGene00000740	28285.3	15379.1	0.87908	0.0051932	0.046578	col-167	COLlagen [Source:RefSeq peptide;Acc:NP_509059]
WBGene00016996	223.805	121.677	0.87919	0.0051735	0.046507	D1005.2	-
WBGene00003697	466.534	253.622	0.8793	0.00034587	0.0061124	nhr-107	Nuclear Hormone Receptor family [Source:RefSeq peptide;Acc:NP_504770]
WBGene00017356	2849	1547.98	0.88007	0.00010409	0.0023603	F10E9.4	-
WBGene00016224	147.772	80.2632	0.88057	0.0023287	0.026534	fbxa-57	F-box A protein [Source:RefSeq peptide;Acc:NP_497142]
WBGene00017434	114.702	62.2264	0.88229	0.0039445	0.038441	F13H8.1	-
WBGene00011226	393.602	213.529	0.88231	0.00042504	0.0071645	R11.1	-
WBGene00018395	8002.7	4340.87	0.8825	8.0273e-05	0.0019127	mtch-1	MiTochondrial Carrier Homolog [Source:RefSeq peptide;Acc:NP_871994]
WBGene00009466	325.449	176.474	0.88298	0.00067815	0.010394	F36D1.7	-
WBGene00010049	14962.2	8111.86	0.88321	7.6168e-05	0.0018416	F54D5.3	-
WBGene00020324	203.176	110.132	0.88349	0.00119	0.016085	T07F12.4	-
WBGene00013980	348.961	189.14	0.88361	0.0022305	0.025717	dos-1	Delta and osm-11 homolog protein 1 [Source:UniProtKB/Swiss-Prot;Acc:P34636]
WBGene00017618	184.644	100.077	0.88363	0.0029202	0.031071	F20A1.6	-
WBGene00009334	3508.88	1899.26	0.88557	9.7572e-05	0.0022304	F32D8.12	-
WBGene00021374	314.107	169.89	0.88665	0.0005854	0.0092208	Y37E11B.1	-
WBGene00010475	263.484	142.406	0.88771	0.00056779	0.0090603	K01F9.2	-
WBGene00017840	153.285	82.7717	0.88901	0.0018887	0.022757	ttm-2	Toxin-regulated Targets of MAPK [Source:RefSeq peptide;Acc:NP_494855]
WBGene00006538	104.231	56.2231	0.89054	0.004893	0.044882	tbb-4	Tubulin beta-4 chain [Source:UniProtKB/Swiss-Prot;Acc:P41937]
WBGene00011289	1133.76	611.022	0.89182	0.00013861	0.0029528	R102.2	-
WBGene00011707	566.815	305.456	0.89191	0.0001982	0.0039577	T11B7.2	-
WBGene00000246	320.198	172.443	0.89285	0.00059189	0.0092934	bcc-1	BiCaudal C (Drosophila) homolog [Source:RefSeq peptide;Acc:NP_502067]
WBGene00006979	143.077	77.0491	0.89294	0.0021326	0.024862	zig-2	2 (Zwei) IG domain protein [Source:RefSeq peptide;Acc:NP_510069]
WBGene00003514	1068.47	574.956	0.89402	0.00012753	0.0027707	myo-2	Myosin-2 [Source:UniProtKB/Swiss-Prot;Acc:P12845]
WBGene00020957	1458.17	784.647	0.89404	0.00010076	0.0022954	W02H5.2	-
WBGene00015692	1024.21	550.76	0.89501	0.0001293	0.0027937	ugt-25	UDP-glucuronosyltransferase [Source:RefSeq peptide;Acc:NP_491438]
WBGene00022245	5885.55	3162.29	0.89621	0.0037553	0.037055	acp-6	ACid Phosphatase family [Source:RefSeq peptide;Acc:NP_500982]
WBGene00007926	530.228	284.782	0.89676	0.00018548	0.0037835	C34C12.7	-
WBGene00011849	855.481	459.337	0.89718	0.00011768	0.0026179	T19H5.4	-
WBGene00017769	1872.42	1005.28	0.89731	9.6843e-05	0.0022164	hmgs-1	Hydroxymethylglutaryl-CoA synthase [Source:UniProtKB/Swiss-Prot;Acc:P54871]
WBGene00002253	1579.96	848.126	0.89753	0.00010847	0.0024483	lbp-1	Fatty acid-binding protein homolog 1 [Source:UniProtKB/Swiss-Prot;Acc:Q20223]
WBGene00007219	354.345	190.167	0.89789	0.00041616	0.0070633	nlp-38	Neuropeptide-Like Protein [Source:RefSeq peptide;Acc:NP_001252155]
WBGene00019411	439.931	236.01	0.89843	0.00027948	0.0051829	K05F1.10	-
WBGene00016264	793.225	425.162	0.89972	0.00042102	0.0071237	C30F12.5	-
WBGene00008577	308.488	165.039	0.90241	0.00045319	0.0075807	F08G2.5	-
WBGene00011509	157.724	84.3514	0.90292	0.0016925	0.021161	T05H10.4	-
WBGene00008656	123.779	66.1622	0.90369	0.0028775	0.030877	lron-5	eLRR (extracellular Leucine-Rich Repeat) ONly [Source:RefSeq peptide;Acc:NP_497943]
WBGene00004359	360.862	192.802	0.90433	0.00049476	0.008138	rhr-2	RH (Rhesus) antigen Related [Source:RefSeq peptide;Acc:NP_505961]
WBGene00009476	407.364	217.079	0.9081	0.00030652	0.0055412	F36F2.2	-
WBGene00002012	380.551	202.61	0.90938	0.00032939	0.0058845	hsp-12.3	Heat Shock Protein [Source:RefSeq peptide;Acc:NP_501667]
WBGene00045507	2187.85	1164.34	0.90999	0.0014718	0.018967	F10A3.17	-
WBGene00008634	181.838	96.7494	0.91033	0.0010978	0.015191	F10A3.4	-
WBGene00008841	3328.86	1770.8	0.91063	0.00058501	0.0092208	F15A4.6	-
WBGene00007565	2554.65	1358.8	0.91079	5.6164e-05	0.0014392	clec-48	C-type LECtin [Source:RefSeq peptide;Acc:NP_507547]
WBGene00008038	86.2663	45.8209	0.91279	0.0052268	0.046749	C40H1.2	-
WBGene00007492	1302.22	691.632	0.9129	7.0752e-05	0.001734	C09G9.1	-
WBGene00004988	16438.1	8729.57	0.91306	4.4578e-05	0.0012005	spp-3	SaPosin-like Protein family [Source:RefSeq peptide;Acc:NP_509235]
WBGene00021464	261.287	138.708	0.91358	0.00048967	0.0080745	ugt-31	UDP-GlucuronosylTransferase [Source:RefSeq peptide;Acc:NP_001021756]
WBGene00015947	927.569	491.791	0.91541	8.3801e-05	0.0019847	C18A11.1	-
WBGene00044006	136.766	72.4676	0.9163	0.0019331	0.023156	H32K21.1	-
WBGene00043064	3168.31	1678.51	0.91654	5.2228e-05	0.0013573	nbet-1	Nematode homolog of yeast BET1 (Blocked Early in Transport) [Source:RefSeq peptide;Acc:NP_001023538]
WBGene00007881	136.445	72.2416	0.91741	0.0020634	0.024202	nlp-35	Neuropeptide-Like Protein [Source:RefSeq peptide;Acc:NP_501687]
WBGene00020862	4825.38	2554.26	0.91774	0.00039903	0.0068254	fip-2	Fungus-Induced Protein [Source:RefSeq peptide;Acc:NP_505350]
WBGene00008840	156.133	82.6179	0.91825	0.0014737	0.018967	F15A4.5	-
WBGene00006895	202.435	107.061	0.91903	0.00087668	0.012656	ver-2	-
WBGene00007409	191.691	101.372	0.91912	0.00080133	0.011819	C07B5.4	-
WBGene00019975	161.163	85.2007	0.91959	0.0013704	0.017955	flp-34	FMRF-Like Peptide [Source:RefSeq peptide;Acc:NP_503365]
WBGene00219271	205.184	108.444	0.91998	0.00090562	0.013045	F36H5.14	-
WBGene00000526	162.064	85.2892	0.92613	0.001287	0.017182	clc-5	Clc-like protein 5 [Source:UniProtKB/Swiss-Prot;Acc:Q9NGJ7]
WBGene00007855	1291.38	679.215	0.92697	5.7989e-05	0.0014763	C31H5.4	-
WBGene00002233	90.4049	47.5385	0.92731	0.0051839	0.046545	kqt-1	potassium channel, KvQLT family [Source:RefSeq peptide;Acc:NP_741820]
WBGene00013081	1731.18	909.795	0.92814	0.0015333	0.019531	Y51A2D.14	-
WBGene00010290	296.035	155.479	0.92905	0.0003683	0.0064054	F58H1.7	-
WBGene00015478	93.1233	48.9087	0.92905	0.0045219	0.04229	C05D10.2	Putative serine/threonine-protein kinase C05D10.2 [Source:UniProtKB/Swiss-Prot;Acc:Q11179]
WBGene00011244	296.558	155.415	0.93218	0.00032178	0.0057696	R11D1.3	-
WBGene00018755	436.575	228.683	0.93288	0.00017611	0.0036186	bcmo-2	Beta-Carotene 15,15'-MonoOxygenase [Source:RefSeq peptide;Acc:NP_494694]
WBGene00044636	314.423	164.615	0.93361	0.00024043	0.0046264	B0393.9	-
WBGene00020335	694.221	363.315	0.93417	0.00010339	0.0023471	ttr-30	TransThyretin-Related family domain [Source:RefSeq peptide;Acc:NP_509240]
WBGene00010453	591.858	309.652	0.9346	0.00010421	0.0023603	fozi-1	Formin-homology and zinc finger domains protein 1 [Source:UniProtKB/Swiss-Prot;Acc:P34489]
WBGene00003720	473.183	247.366	0.93575	0.00016372	0.0033887	nhr-130	Nuclear hormone receptor family member nhr-130 [Source:UniProtKB/Swiss-Prot;Acc:O16963]
WBGene00010034	425.33	222.095	0.9374	0.00016798	0.0034733	F54B11.11	-
WBGene00022076	160.349	83.7006	0.9379	0.00090963	0.013055	daao-1	D-amino-acid oxidase [Source:UniProtKB/Swiss-Prot;Acc:Q95XG9]
WBGene00017178	388.654	202.746	0.93881	0.00019219	0.0038762	atg-16.1	Autophagic-related protein 16.1 [Source:UniProtKB/Swiss-Prot;Acc:Q19124]
WBGene00017781	503.614	262.459	0.94022	0.0001009	0.0022958	F25E2.3	-
WBGene00016364	93.9136	48.9343	0.94049	0.004373	0.041249	nhr-161	Nuclear Hormone Receptor family [Source:RefSeq peptide;Acc:NP_504765]
WBGene00008714	130.966	68.2273	0.94077	0.0015621	0.019807	F11F1.1	-
WBGene00001163	928.891	482.512	0.94494	0.00070707	0.010693	efn-2	Eph(F)riN [Source:RefSeq peptide;Acc:NP_501955]
WBGene00043994	167.538	87.0163	0.94513	0.00090899	0.013055	C07A9.12	-
WBGene00016365	114.883	59.662	0.94528	0.0025004	0.027947	nhr-139	Nuclear Hormone Receptor family [Source:RefSeq peptide;Acc:NP_504767]
WBGene00007973	316.691	164.418	0.94571	0.00020637	0.0040861	C36B1.6	-
WBGene00018195	393.276	204.036	0.94672	0.00020083	0.0040015	btb-16	BTB (Broad/complex/Tramtrack/Bric a brac) domain protein [Source:RefSeq peptide;Acc:NP_494499]
WBGene00015052	1295.51	671.417	0.94824	3.8861e-05	0.0010665	clec-52	C-type LECtin [Source:RefSeq peptide;Acc:NP_501371]
WBGene00012239	578.713	299.87	0.94851	8.8713e-05	0.0020699	W04A8.4	-
WBGene00017764	106.221	55.0183	0.94909	0.0024718	0.027721	F25A2.1	-
WBGene00011561	14296.3	7404.41	0.94919	0.00011746	0.0026179	ttr-15	Transthyretin-like protein 15 [Source:UniProtKB/Swiss-Prot;Acc:Q22288]
WBGene00018696	85.0565	44.0516	0.94923	0.0046013	0.04291	pho-6	intestinal acid PHOsphatase [Source:RefSeq peptide;Acc:NP_505167]
WBGene00016367	97.6178	50.542	0.94966	0.0032264	0.03347	nhr-162	Nuclear Hormone Receptor family [Source:RefSeq peptide;Acc:NP_504769]
WBGene00007867	242.512	125.556	0.94972	0.0003892	0.0066863	C32H11.4	-
WBGene00019655	249.596	129.177	0.95024	0.00035011	0.0061597	K11G9.5	-
WBGene00016998	220.74	114.187	0.95094	0.0024064	0.027099	D1005.4	-
WBGene00005003	2364.13	1222.63	0.95132	2.7797e-05	0.00080788	spp-18	SaPosin-like Protein family [Source:RefSeq peptide;Acc:NP_001293972]
WBGene00018154	1638.05	846.627	0.95218	3.7841e-05	0.0010441	exos-9	EXOSome (multiexonuclease complex) component [Source:RefSeq peptide;Acc:NP_741217]
WBGene00012443	1397.2	721.864	0.95274	0.00026607	0.004979	Y15E3A.4	-
WBGene00003828	1145.62	591.784	0.95298	0.00045655	0.0076175	nuc-1	Deoxyribonuclease-2 [Source:UniProtKB/Swiss-Prot;Acc:Q17778]
WBGene00010216	100.823	52.0614	0.95354	0.0031604	0.032995	F57G8.7	-
WBGene00008820	278.262	143.308	0.95733	0.00025935	0.0048819	F14F11.2	-
WBGene00008677	366.546	188.756	0.95747	0.0001275	0.0027707	F11A5.9	-
WBGene00010742	1676.32	863.187	0.95756	0.00017097	0.0035288	K10D6.2	-
WBGene00010865	150.55	77.5002	0.95797	0.0010571	0.014774	M04D8.7	-
WBGene00022125	555.864	285.977	0.95883	9.1185e-05	0.0021189	Y71F9B.1	-
WBGene00015352	87.7973	45.1681	0.95887	0.0036572	0.036323	C02F5.12	Putative zinc finger protein C02F5.12 [Source:UniProtKB/Swiss-Prot;Acc:Q95QY7]
WBGene00002348	1137.45	584.977	0.95935	4.3676e-05	0.0011838	myo-1	Myosin-1 [Source:UniProtKB/Swiss-Prot;Acc:P02567]
WBGene00019156	133.307	68.533	0.95989	0.0013152	0.017487	H04M03.12	-
WBGene00015087	167.157	85.8858	0.96071	0.00077141	0.011472	B0252.1	-
WBGene00007384	2027.32	1041.46	0.96097	2.2982e-05	0.0006872	swt-3	Sugar transporter SWEET [Source:RefSeq peptide;Acc:NP_502000]
WBGene00007690	863.278	443.44	0.96108	3.9373e-05	0.0010776	sftd-3	SFT2 Domain containing protein 3 homolog [Source:RefSeq peptide;Acc:NP_495905]
WBGene00007353	783.6	402.318	0.96178	6.0235e-05	0.0015223	C06A1.2	-
WBGene00022486	340.901	174.982	0.96215	0.0001858	0.0037861	fbxa-61	F-box A protein [Source:RefSeq peptide;Acc:NP_497353]
WBGene00017089	86.8412	44.5708	0.96228	0.0040295	0.038979	poml-2	PON (paraoxonase) and MEC-6 Like [Source:RefSeq peptide;Acc:NP_491306]
Novel00020	180.966	92.8732	0.96238	0.00058127	0.0091852	--	C47F8.3 [Caenorhabditis elegans]>gi|3875103|emb|CAA15841.1| C47F8.3 [Caenorhabditis elegans]
WBGene00009947	480.083	246.093	0.96408	8.662e-05	0.002039	F52H3.5	Tetratricopeptide repeat protein 36 homolog [Source:UniProtKB/Swiss-Prot;Acc:Q20683]
WBGene00195073	167.497	85.7991	0.9651	0.0006813	0.010431	F02E11.7	-
WBGene00001674	485.128	248.502	0.96511	0.00029678	0.0054234	gpa-12	Guanine nucleotide-binding protein alpha-12 subunit [Source:UniProtKB/Swiss-Prot;Acc:Q19572]
WBGene00022592	515.145	263.79	0.96559	0.00024065	0.0046264	klu-2	KLUmpfuss related [Source:RefSeq peptide;Acc:NP_491843]
WBGene00019619	2267.3	1160.31	0.96647	2.3067e-05	0.00068868	asp-14	ASpartyl Protease [Source:RefSeq peptide;Acc:NP_509082]
WBGene00011430	360.813	184.569	0.96709	0.0030062	0.03166	T04C12.8	-
WBGene00011284	937.236	478.221	0.97074	0.0016388	0.020569	ttr-27	TransThyretin-Related family domain [Source:RefSeq peptide;Acc:NP_506225]
WBGene00008110	1853.66	945.625	0.97103	2.5694e-05	0.0007568	C46C2.2	-
WBGene00016924	93.3995	47.6311	0.97151	0.0029627	0.031308	C54F6.6	-
WBGene00003615	134.572	68.6098	0.97189	0.0011389	0.015595	nhr-16	Nuclear hormone receptor family member nhr-16 [Source:UniProtKB/Swiss-Prot;Acc:Q27521]
WBGene00017071	1525.97	777.786	0.97228	9.524e-05	0.0021924	aagr-1	Acid Alpha Glucosidase Relate [Source:RefSeq peptide;Acc:NP_501419]
WBGene00010175	271.683	138.461	0.97245	0.00025601	0.0048366	F56H11.2	-
WBGene00016403	263.094	134.041	0.97291	0.00026331	0.0049321	grsp-3	Glycine Rich Secreted Protein [Source:RefSeq peptide;Acc:NP_001293686]
WBGene00008803	2027.99	1032.4	0.97405	2.2545e-05	0.00067824	lips-10	LIPaSe related [Source:RefSeq peptide;Acc:NP_495777]
WBGene00011684	617.913	314.226	0.9756	5.6537e-05	0.0014431	T10B10.8	-
WBGene00017102	226.239	114.999	0.97623	0.00029066	0.0053428	E02H9.4	-
WBGene00010320	86.4109	43.8933	0.97721	0.002985	0.031487	F59B10.4	-
WBGene00003837	517.174	262.68	0.97735	6.4631e-05	0.001608	oat-1	Organic Anion Transporter [Source:RefSeq peptide;Acc:NP_501442]
WBGene00017428	403.451	204.744	0.97857	0.0001142	0.0025571	F13D11.3	-
WBGene00007390	1469.63	745.175	0.9798	2.2653e-05	0.00067941	lmtr-3	Late endosomal/lysosomal adaptor, Mapk (MAPK) and mToR (MTOR) activator homolog [Source:RefSeq peptide;Acc:NP_741627]
WBGene00007684	11529.6	5845.27	0.98	1.308e-05	0.00042251	C18E9.4	-
WBGene00002118	591.046	299.544	0.9805	0.00013469	0.0028937	ins-35	INSulin related [Source:RefSeq peptide;Acc:NP_507926]
WBGene00019090	477.891	242.11	0.98102	0.00014423	0.0030561	F59A7.2	-
WBGene00018249	413.646	209.367	0.98236	7.2416e-05	0.0017711	F40H3.1	-
WBGene00020796	1892.24	957.054	0.98342	1.9002e-05	0.00058689	mrpl-28	Mitochondrial Ribosomal Protein, Large [Source:RefSeq peptide;Acc:NP_493672]
WBGene00013976	203.276	102.806	0.98351	0.00033421	0.0059491	nhr-33	Nuclear Hormone Receptor family [Source:RefSeq peptide;Acc:NP_509893]
WBGene00013986	1600.35	809.267	0.9837	0.00068993	0.010499	ZK512.7	-
WBGene00044289	166.665	84.2762	0.98376	0.00048201	0.0079614	Y37F4.8	-
WBGene00002125	163.449	82.6405	0.98392	0.00067557	0.010376	inx-3	Innexin-3 [Source:UniProtKB/Swiss-Prot;Acc:Q19746]
WBGene00010516	360.536	182.139	0.98511	0.00010946	0.002468	K02E11.7	-
WBGene00019859	132.786	67.049	0.98582	0.00093616	0.013348	R03H10.7	-
WBGene00043702	71.0142	35.8351	0.98674	0.0050825	0.045901	Y54G2A.7	-
WBGene00006861	1568.8	790.698	0.98846	7.34e-05	0.0017895	cal-5	CALmodulin related genes [Source:RefSeq peptide;Acc:NP_508864]
WBGene00004358	2902.73	1461.21	0.99025	0.00053638	0.0086777	rhr-1	RH (Rhesus) antigen Related [Source:RefSeq peptide;Acc:NP_504436]
WBGene00004401	66.9315	33.6704	0.99121	0.0054629	0.048359	rom-2	Rhomboid-related protein 2 [Source:UniProtKB/Swiss-Prot;Acc:P34356]
WBGene00021121	231.028	116.198	0.99148	0.00024036	0.0046264	W09G12.7	-
WBGene00022063	109.627	55.1222	0.99191	0.0014206	0.018466	Y67D8B.4	-
WBGene00022271	701.067	352.345	0.99256	0.0022385	0.025746	cpx-1	Putative complexin-1 [Source:UniProtKB/Swiss-Prot;Acc:Q9GUM7]
WBGene00195241	136.933	68.8081	0.99282	0.0056882	0.049816	Y113G7B.27	-
WBGene00008027	177.712	89.1989	0.99445	0.0053232	0.047485	scl-5	SCP-Like extracellular protein [Source:RefSeq peptide;Acc:NP_502506]
WBGene00021709	1016.19	509.254	0.99671	0.0013485	0.017786	ugt-29	UDP-GlucuronosylTransferase [Source:RefSeq peptide;Acc:NP_503298]
WBGene00008610	436.54	218.766	0.99673	6.2624e-05	0.00157	F09C3.2	-
WBGene00017292	174.531	87.4073	0.99766	0.00043517	0.0073227	F09E5.16	-
WBGene00012439	1211.33	606.273	0.99855	0.00013542	0.0029006	Y12A6A.1	-
WBGene00009237	3287.12	1641.62	1.0017	1.1201e-05	0.00036909	F28H7.3	-
WBGene00000445	83.1505	41.4481	1.0044	0.0029466	0.031233	ceh-22	Homeobox protein ceh-22 [Source:UniProtKB/Swiss-Prot;Acc:P41936]
WBGene00016840	182.775	91.0218	1.0058	0.00034991	0.0061597	C50F2.7	-
WBGene00044009	84.7719	42.1789	1.0071	0.0041127	0.039551	ZK822.6	-
WBGene00018295	153.175	76.0938	1.0093	0.00063284	0.0098422	oac-29	O-ACyltransferase homolog [Source:RefSeq peptide;Acc:NP_505228]
WBGene00001483	447.333	222.186	1.0096	5.6404e-05	0.0014416	fog-3	Feminization Of Germline [Source:RefSeq peptide;Acc:NP_492646]
WBGene00014030	114.998	57.0679	1.0109	0.0011694	0.015903	glb-1	Globin-like protein [Source:UniProtKB/Swiss-Prot;Acc:P30627]
WBGene00000373	419.162	207.931	1.0114	4.837e-05	0.0012828	cyp-14A5	CYtochrome P450 family [Source:RefSeq peptide;Acc:NP_504435]
WBGene00003095	765.244	379.476	1.0119	2.1308e-05	0.00064595	lys-6	LYSozyme [Source:RefSeq peptide;Acc:NP_502194]
WBGene00020329	332.615	164.868	1.0125	8.9338e-05	0.0020784	bath-26	BTB and MATH domain containing [Source:RefSeq peptide;Acc:NP_494005]
WBGene00018907	279.747	138.612	1.0131	0.00012696	0.0027644	F55G1.15	-
WBGene00013602	181.061	89.7043	1.0132	0.00033247	0.0059343	Y87G2A.16	-
WBGene00018217	1077.6	533.888	1.0132	0.0030696	0.032225	F40A3.2	-
WBGene00015531	115.072	56.9966	1.0136	0.0011694	0.015903	C06E4.2	-
WBGene00019904	290.132	143.619	1.0145	0.00011955	0.002641	twk-49	TWiK family of potassium channels [Source:RefSeq peptide;Acc:NP_001022267]
WBGene00013884	1639.55	810.908	1.0157	0.00067047	0.010314	ZC412.3	-
WBGene00016332	935.642	461.855	1.0185	1.2601e-05	0.00040974	C32F10.4	-
WBGene00014003	5634.05	2775.7	1.0213	7.3133e-06	0.00025416	ZK593.3	-
WBGene00077693	754.07	371.086	1.0229	1.8423e-05	0.0005708	T04C12.11	-
WBGene00008195	404.409	198.957	1.0234	5.1082e-05	0.0013385	ceh-88	C. Elegans Homeobox [Source:RefSeq peptide;Acc:NP_503081]
WBGene00009619	71.7777	35.3081	1.0235	0.0039829	0.038659	npr-6	NeuroPeptide Receptor family [Source:RefSeq peptide;Acc:NP_509725]
WBGene00009750	94.4397	46.4294	1.0244	0.0016169	0.020358	F46A8.7	-
WBGene00020397	1419.88	697.94	1.0246	0.00012373	0.0027091	pcbd-1	Putative pterin-4-alpha-carbinolamine dehydratase [Source:UniProtKB/Swiss-Prot;Acc:Q9TZH6]
WBGene00005643	165.813	81.4409	1.0257	0.00093391	0.013335	srp-2	SeRPin [Source:RefSeq peptide;Acc:NP_503318]
WBGene00013266	686.994	337.33	1.0261	0.0019808	0.023543	Y57A10A.26	-
WBGene00001460	545.317	267.501	1.0276	2.7554e-05	0.00080317	flp-17	FMRF-Like Peptide [Source:RefSeq peptide;Acc:NP_503051]
WBGene00014252	6090.84	2984.14	1.0293	4.2973e-06	0.00016007	ZK1320.2	-
WBGene00008296	1379.52	675.476	1.0302	0.00057086	0.0090789	cdr-2	CaDmium Responsive [Source:RefSeq peptide;Acc:NP_506114]
WBGene00011899	114.531	56.0588	1.0307	0.00093436	0.013335	T21C12.3	-
WBGene00007726	129.152	63.1235	1.0328	0.00064671	0.010021	C25F9.6	-
WBGene00010124	2849.97	1392.18	1.0336	4.1991e-06	0.00015731	F55G11.4	-
WBGene00003689	201.908	98.6024	1.034	0.00015561	0.0032621	nhr-99	Nuclear Hormone Receptor family [Source:RefSeq peptide;Acc:NP_503214]
WBGene00007827	265.544	129.632	1.0345	0.0035916	0.036016	C30H6.10	-
WBGene00009625	141.789	69.1942	1.035	0.00047575	0.0078779	F41E7.9	-
WBGene00206532	75.9386	37.0575	1.0351	0.0028486	0.030656	F11A6.15	-
WBGene00022396	128.248	62.5616	1.0356	0.00051902	0.0084732	Y97E10AR.1	-
WBGene00000239	1677.09	817.947	1.0359	7.1668e-06	0.00025039	bas-1	Biogenic Amine Synthesis related [Source:RefSeq peptide;Acc:NP_001021150]
WBGene00001450	265.388	129.432	1.0359	9.3935e-05	0.0021674	flp-7	FMRF-Like Peptide [Source:RefSeq peptide;Acc:NP_508985]
WBGene00017510	64.2457	31.3281	1.0361	0.004683	0.04356	nhr-178	Nuclear Hormone Receptor family [Source:RefSeq peptide;Acc:NP_503454]
WBGene00000691	2682.44	1305.06	1.0394	0.0042677	0.040587	col-117	COLlagen [Source:RefSeq peptide;Acc:NP_501526]
WBGene00012185	781.944	380.256	1.0401	0.00037719	0.006537	W01F3.2	-
WBGene00000749	11221.1	5456.26	1.0402	0.0011502	0.015729	col-176	COLlagen [Source:RefSeq peptide;Acc:NP_509692]
WBGene00044696	7499.73	3644.38	1.0412	3.9905e-06	0.00015122	F52E1.14	-
WBGene00011725	253.895	123.353	1.0414	9.6642e-05	0.0022143	lips-5	LIPaSe related [Source:RefSeq peptide;Acc:NP_001255589]
WBGene00206525	479.335	232.863	1.0416	0.0051127	0.046087	R74.10	-
WBGene00018025	312.616	151.859	1.0417	6.1123e-05	0.0015402	F35A5.2	-
Novel00084	355.87	172.707	1.043	4.9121e-05	0.0012975	--	hypothetical protein CAEBREN_31141 [Caenorhabditis brenneri]
Novel00299	63.2045	30.6612	1.0436	0.0047221	0.043726	--	FBXA-115 [Caenorhabditis elegans]>gi|5824704|emb|CAB54338.1| FBXA-115 [Caenorhabditis elegans]
WBGene00016594	6211.37	3012.43	1.044	3.2628e-06	0.00012859	C42D4.1	-
WBGene00000169	2311.3	1119.99	1.0452	4.9033e-06	0.00018026	aqp-1	AQuaPorin or aquaglyceroporin related [Source:RefSeq peptide;Acc:NP_495510]
WBGene00000282	4114.35	1993.36	1.0455	3.9431e-06	0.00015058	cah-4	Carbonic AnHydrase [Source:RefSeq peptide;Acc:NP_510265]
WBGene00018403	304.469	147.366	1.0469	6.7045e-05	0.0016597	F44A2.3	-
WBGene00086557	190.557	92.1937	1.0475	0.00019358	0.0038924	K07A12.8	-
WBGene00006782	70.4929	34.0982	1.0478	0.0042199	0.040248	unc-46	-
WBGene00019234	449.364	217.322	1.0481	2.352e-05	0.0007001	ugt-8	UDP-GlucuronosylTransferase [Source:RefSeq peptide;Acc:NP_504315]
WBGene00019197	89.281	43.1696	1.0483	0.0016207	0.020393	H14A12.5	-
WBGene00017160	358.613	173.22	1.0498	0.00020654	0.0040861	F01F1.3	-
WBGene00020245	921.579	444.884	1.0507	2.8093e-05	0.00081289	T05B11.1	-
WBGene00017565	1647.32	794.976	1.0511	6.1819e-06	0.00022186	ddo-2	D-aspartate oxidase 2 [Source:UniProtKB/Swiss-Prot;Acc:Q19564]
WBGene00022004	73.8384	35.6274	1.0514	0.0028743	0.030865	npr-22	NeuroPeptide Receptor family [Source:RefSeq peptide;Acc:NP_001023540]
Novel00160	391.221	188.682	1.052	2.6348e-05	0.00077491	--	hypothetical protein ZC47.10 - Caenorhabditis elegans
WBGene00017467	239.642	115.569	1.0521	7.915e-05	0.0018968	F14F9.4	-
WBGene00007895	61.3879	29.583	1.0532	0.0049776	0.045409	C33D3.4	-
WBGene00012251	757.918	364.449	1.0563	8.0085e-06	0.00027492	clec-49	C-type LECtin [Source:RefSeq peptide;Acc:NP_507829]
WBGene00017394	102.6	49.3382	1.0563	0.0022462	0.025808	cal-8	CALmodulin related genes [Source:RefSeq peptide;Acc:NP_495043]
WBGene00007142	6083.84	2925.07	1.0565	3.5257e-06	0.0001373	ttr-18	TransThyretin-Related family domain [Source:RefSeq peptide;Acc:NP_496453]
WBGene00044007	908.931	436.807	1.0572	0.001808	0.022156	ZK1320.13	-
WBGene00017306	366.308	175.961	1.0578	3.2181e-05	0.00091111	F09F9.1	-
WBGene00019547	223.535	107.319	1.0586	8.7245e-05	0.0020442	K09C4.1	-
WBGene00021583	2066.68	991.339	1.0599	4.1682e-06	0.00015674	clec-72	C-type LECtin [Source:RefSeq peptide;Acc:NP_500442]
WBGene00007388	398.372	190.963	1.0608	2.936e-05	0.00084211	folt-1	Folate transporter 1 [Source:UniProtKB/Swiss-Prot;Acc:Q17766]
WBGene00017022	78.8089	37.6447	1.0659	0.0018605	0.022602	D1022.3	-
WBGene00019663	1521.2	726.513	1.0661	6.5903e-05	0.0016355	K11H12.7	-
WBGene00020143	2044.61	975.494	1.0676	0.0017497	0.021592	T01C8.2	-
WBGene00008483	367.811	175.281	1.0693	2.7218e-05	0.00079648	E04D5.4	-
WBGene00015163	1220.86	581.81	1.0693	3.9021e-06	0.0001493	B0361.9	-
WBGene00007178	783.217	373.198	1.0695	0.00261	0.028861	B0457.2	-
WBGene00007883	587.119	279.615	1.0702	1.1632e-05	0.00038266	C33A12.4	-
WBGene00021072	127.567	60.7499	1.0703	0.0003916	0.0067159	W07B8.4	-
WBGene00009340	2104.68	1001.16	1.0719	0.0017287	0.021447	best-14	Bestrophin homolog 14 [Source:UniProtKB/Swiss-Prot;Acc:Q19978]
WBGene00019645	2190.87	1042.17	1.0719	2.2355e-06	9.0827e-05	swt-7	SWEET sugar transporter family [Source:RefSeq peptide;Acc:NP_504349]
WBGene00004993	3574.21	1699	1.0729	2.4044e-06	9.6888e-05	spp-8	SaPosin-like Protein family [Source:RefSeq peptide;Acc:NP_501447]
WBGene00016898	2789.05	1322.44	1.0766	2.5745e-06	0.00010351	C53C9.2	-
WBGene00010520	55.1033	26.0729	1.0796	0.0052127	0.046681	cpx-2	ComPleXin (synaptic protein) homolog [Source:RefSeq peptide;Acc:NP_510168]
WBGene00019426	170.032	80.4038	1.0805	0.00019598	0.003925	cutl-16	CUTiclin-Like [Source:RefSeq peptide;Acc:NP_495296]
WBGene00002084	101.854	48.1229	1.0817	0.0018729	0.022669	ins-1	INSulin related [Source:RefSeq peptide;Acc:NP_501926]
WBGene00022487	323.945	152.94	1.0828	2.1678e-05	0.00065617	fbxa-21	F-box A protein [Source:RefSeq peptide;Acc:NP_497352]
WBGene00013418	123.901	58.4795	1.0832	0.0004133	0.0070328	Y65A5A.1	-
WBGene00006818	84.4815	39.8499	1.0841	0.0013603	0.017881	unc-86	Transcription factor unc-86 [Source:RefSeq peptide;Acc:NP_498795]
WBGene00001481	173.142	81.6588	1.0843	0.0001411	0.0029961	fog-1	Feminization Of Germline [Source:RefSeq peptide;Acc:NP_001021791]
WBGene00000463	112.878	53.2175	1.0848	0.00053023	0.0085994	ceh-43	Homeobox protein ceh-43 [Source:UniProtKB/Swiss-Prot;Acc:Q18273]
WBGene00014175	73.1046	34.4643	1.0849	0.0021527	0.024982	ZK971.1	-
WBGene00017184	430.614	202.905	1.0856	0.00032508	0.0058128	ncam-1	NCAM (neural cell adhesion molecule) homolog [Source:RefSeq peptide;Acc:NP_741707]
WBGene00017358	916.906	432.046	1.0856	3.6465e-06	0.00014144	F10E9.7	-
WBGene00010745	1072.81	504.849	1.0875	3.1111e-05	0.00088335	dod-17	Downstream Of DAF-16 (regulated by DAF-16) [Source:RefSeq peptide;Acc:NP_502486]
WBGene00010262	373.247	175.41	1.0894	1.4889e-05	0.00047168	droe-4	dietary restriction over expressed [Source:RefSeq peptide;Acc:NP_506477]
WBGene00000523	275.588	129.316	1.0916	3.9899e-05	0.0010904	clc-2	Clc-like protein 2 [Source:UniProtKB/Swiss-Prot;Acc:Q11085]
WBGene00000750	74.6426	34.9826	1.0934	0.0015892	0.020086	col-177	COLlagen [Source:RefSeq peptide;Acc:NP_509837]
WBGene00015333	299.892	140.084	1.0982	2.8034e-05	0.00081289	slc-17.3	Uncharacterized transporter C02C2.4 [Source:UniProtKB/Swiss-Prot;Acc:P34272]
WBGene00009730	276.322	128.951	1.0995	0.0031359	0.032816	myo-6	MYOsin heavy chain structural genes [Source:RefSeq peptide;Acc:NP_001022590]
WBGene00017983	60.2967	28.136	1.0997	0.0038081	0.037445	F32D1.3	-
WBGene00003387	59.3904	27.7088	1.0999	0.0032469	0.033603	mod-5	Transporter [Source:RefSeq peptide;Acc:NP_491095]
WBGene00007919	179.153	83.5729	1.1001	8.332e-05	0.0019781	C34C6.7	-
WBGene00008476	541.617	252.443	1.1013	5.9348e-06	0.00021458	E03H4.8	-
WBGene00020651	690.188	321.288	1.1031	0.00029737	0.0054234	T21D12.12	-
Novel00236	94.2993	43.8417	1.1049	0.00087321	0.012631	-//-
WBGene00016499	236.07	109.756	1.1049	4.8164e-05	0.0012791	C37C3.7	-
WBGene00017813	60.1328	27.8745	1.1092	0.0029717	0.031381	F26A10.1	-
WBGene00008949	84.7926	39.2827	1.11	0.0011423	0.015631	F19B6.3	-
WBGene00003632	723.431	334.838	1.1114	3.8483e-06	0.00014753	nhr-42	Nuclear hormone receptor family member nhr-42 [Source:UniProtKB/Swiss-Prot;Acc:O76828]
WBGene00020917	3237.59	1497.99	1.1119	1.2224e-06	5.3528e-05	W01B11.6	-
WBGene00011097	156.852	72.395	1.1154	0.00012051	0.0026532	nhr-206	Nuclear Hormone Receptor family [Source:RefSeq peptide;Acc:NP_506033]
WBGene00016458	229.882	106.023	1.1165	4.1739e-05	0.001136	C35E7.6	-
WBGene00003920	34944.9	16115.8	1.1166	5.7188e-07	2.7688e-05	par-5	14-3-3-like protein 1 [Source:UniProtKB/Swiss-Prot;Acc:P41932]
WBGene00013896	451.014	207.82	1.1178	6.4059e-05	0.0015987	ZC443.1	-
WBGene00044132	62.9583	29.0021	1.1182	0.0025173	0.028088	C23H4.8	-
WBGene00020906	188.69	86.8881	1.1188	6.6855e-05	0.0016571	T28H11.8	-
WBGene00012424	364.789	167.728	1.1209	1.1918e-05	0.00039009	dlc-3	Dynein Light Chain [Source:RefSeq peptide;Acc:NP_001076717]
WBGene00012968	1884.05	866.198	1.1211	8.9635e-06	0.00030374	Y48A6B.7	-
WBGene00007454	75.759	34.8216	1.1214	0.0013247	0.017578	C08F11.7	-
WBGene00007810	460.911	211.798	1.1218	7.0296e-06	0.00024687	C29F7.1	-
WBGene00007885	870.678	400.068	1.1219	0.00011066	0.0024921	ugt-21	UDP-glucuronosyltransferase [Source:RefSeq peptide;Acc:NP_501680]
WBGene00000188	52.1112	23.9114	1.1239	0.0046637	0.043451	arl-3	ADP-ribosylation factor-like protein 3 [Source:UniProtKB/Swiss-Prot;Acc:O45379]
WBGene00001476	1612.3	739.766	1.124	9.5796e-07	4.2804e-05	fmo-1	Dimethylaniline monooxygenase [Source:RefSeq peptide;Acc:NP_501968]
WBGene00011167	284.246	130.374	1.1245	1.5837e-05	0.00049694	chil-23	CHItinase-Like [Source:RefSeq peptide;Acc:NP_001254212]
WBGene00009518	850.978	389.892	1.126	2.0052e-06	8.266e-05	clec-166	C-type LECtin [Source:RefSeq peptide;Acc:NP_741307]
WBGene00019407	792.007	362.442	1.1278	0.0017678	0.021772	K05F1.5	-
WBGene00019846	1862.48	851.643	1.1289	9.721e-07	4.3338e-05	gpx-7	Glutathione peroxidase [Source:RefSeq peptide;Acc:NP_001123172]
WBGene00023486	1091.83	499.051	1.1295	1.3885e-06	6e-05	K08B4.7	Cystatin [Source:UniProtKB/TrEMBL;Acc:Q688A2]
WBGene00004285	70.2645	32.1054	1.13	0.0016966	0.021162	rab-37	RAB family [Source:RefSeq peptide;Acc:NP_001041293]
WBGene00010018	246.149	112.299	1.1322	2.0885e-05	0.00063806	fbxa-69	F-box A protein [Source:RefSeq peptide;Acc:NP_506948]
WBGene00008891	1184.11	540.173	1.1323	1.575e-06	6.7178e-05	clec-42	C-type LECtin [Source:RefSeq peptide;Acc:NP_507557]
WBGene00006641	293.794	133.831	1.1344	1.6641e-05	0.00051967	tsp-15	Tetraspanin-15 [Source:UniProtKB/Swiss-Prot;Acc:Q9XVM9]
WBGene00235332	154.628	70.4032	1.1351	9.625e-05	0.0022079	K04A8.20	-
WBGene00018646	153.813	69.9596	1.1366	0.0001083	0.0024473	mul-1	Mucin Like Gene [Source:RefSeq peptide;Acc:NP_500487]
WBGene00000905	199.595	90.7236	1.1375	0.00055685	0.0089209	daf-9	Cytochrome P450 daf-9 [Source:UniProtKB/Swiss-Prot;Acc:H2KYS3]
WBGene00020449	485.447	220.205	1.1405	4.0107e-06	0.00015169	fbxa-54	F-box A protein [Source:RefSeq peptide;Acc:NP_497305]
WBGene00006636	1052.03	477.011	1.1411	1.4776e-06	6.357e-05	tsp-10	TetraSPanin family [Source:RefSeq peptide;Acc:NP_001040805]
WBGene00019780	3029.46	1373.39	1.1413	6.5505e-07	3.0954e-05	M60.4	-
WBGene00019516	235.162	106.467	1.1432	2.4467e-05	0.00072499	ugt-20	UDP-GlucuronosylTransferase [Source:RefSeq peptide;Acc:NP_500913]
WBGene00015258	141.821	64.206	1.1433	0.00014061	0.0029889	B0554.5	-
WBGene00019368	537.094	242.979	1.1443	0.00011636	0.0026026	K03H6.2	-
WBGene00001592	207.281	93.4548	1.1492	3.4748e-05	0.0009726	glc-2	Glutamate-gated chloride channel subunit beta [Source:UniProtKB/Swiss-Prot;Acc:Q17328]
WBGene00021336	313.355	141.197	1.1501	9.0777e-06	0.00030682	Y34F4.1	-
WBGene00007590	264.641	119.221	1.1504	0.0012141	0.016331	ttr-43	TransThyretin-Related family domain [Source:RefSeq peptide;Acc:NP_506149]
WBGene00195145	197.263	88.8352	1.1509	3.5251e-05	0.00098388	ZK666.15	-
WBGene00011069	544.114	244.995	1.1512	3.0958e-06	0.0001225	ceh-62	Homeobox protein ceh-62 [Source:UniProtKB/Swiss-Prot;Acc:Q09602]
WBGene00015476	698.865	314.328	1.1527	6.1569e-06	0.00022139	C05D9.9	-
WBGene00021893	248.766	111.753	1.1545	2.0251e-05	0.00062255	ndnf-1	NDNF (Neuron Derived Neurotrophic Factor) homolog [Source:RefSeq peptide;Acc:NP_500282]
WBGene00219283	74.9085	33.6187	1.1559	0.0021621	0.025062	F55H12.7	-
WBGene00000742	12606.4	5652.35	1.1572	0.00020702	0.0040874	col-169	COLlagen [Source:RefSeq peptide;Acc:NP_872255]
WBGene00009879	62.0255	27.7127	1.1623	0.0023316	0.026534	F49C12.10	-
WBGene00021157	140.197	62.6413	1.1623	0.00011841	0.0026245	Y4C6B.3	-
WBGene00044553	520.567	232.558	1.1625	0.0046868	0.04356	T23B12.11	-
WBGene00015080	76.588	34.2129	1.1626	0.00094135	0.013412	B0244.5	Putative G-protein coupled receptor B0244.5 [Source:UniProtKB/Swiss-Prot;Acc:Q10909]
WBGene00011801	509.352	227.49	1.1629	2.7243e-05	0.00079648	T16G1.7	-
WBGene00000717	14897.7	6649.97	1.1637	0.0011329	0.015546	col-144	COLlagen [Source:RefSeq peptide;Acc:NP_505374]
WBGene00016419	1699.82	758.742	1.1637	5.3692e-07	2.6059e-05	tyr-4	TYRosinase [Source:RefSeq peptide;Acc:NP_491709]
WBGene00008915	749.205	333.704	1.1668	1.0646e-06	4.7353e-05	F17C11.4	-
WBGene00021533	586.144	260.826	1.1682	1.5612e-06	6.6731e-05	Y42G9A.3	-
WBGene00016911	156.429	69.5528	1.1693	6.4174e-05	0.0015987	drn-1	Di-Ras/Rig/Noey2 Ras-like protein homolog [Source:RefSeq peptide;Acc:NP_494989]
WBGene00044481	372.547	165.562	1.1701	3.5027e-06	0.00013694	ZK185.5	-
WBGene00007097	609.008	270.473	1.171	1.6296e-06	6.8908e-05	B0024.4	-
WBGene00016522	248.927	110.474	1.172	2.1091e-05	0.00064136	fbxa-38	F-box A protein [Source:RefSeq peptide;Acc:NP_497515]
WBGene00013079	3620.21	1606.22	1.1724	0.004139	0.039649	ttr-26	TransThyretin-Related family domain [Source:RefSeq peptide;Acc:NP_507630]
WBGene00010473	143.845	63.8167	1.1725	0.0019606	0.023371	hrg-2	Heme Responsive Gene [Source:RefSeq peptide;Acc:NP_001294663]
WBGene00017964	1248.68	553.995	1.1725	4.7941e-07	2.3558e-05	F31F7.1	-
WBGene00012861	609.007	270.097	1.173	2.7493e-05	0.00080258	Y45F3A.4	-
WBGene00020373	139.623	61.9109	1.1733	8.7045e-05	0.0020419	gpx-6	Glutathione peroxidase [Source:RefSeq peptide;Acc:NP_001023368]
WBGene00004222	300.475	133.052	1.1753	0.0030652	0.032196	ptr-8	PaTched Related family [Source:RefSeq peptide;Acc:NP_496343]
WBGene00018731	8098.52	3585.32	1.1756	1.5491e-07	8.5412e-06	F53A9.8	-
WBGene00008307	47.8112	21.1594	1.176	0.0041027	0.039494	ncs-5	Neuronal Calcium Sensor family [Source:RefSeq peptide;Acc:NP_001256829]
WBGene00005655	889.167	393.114	1.1775	6.026e-05	0.0015223	srr-4	Serpentine Receptor, class R [Source:RefSeq peptide;Acc:NP_504347]
WBGene00022078	854.475	377.621	1.1781	7.0897e-07	3.2949e-05	epg-9	Ectopic P Granules [Source:RefSeq peptide;Acc:NP_741339]
WBGene00019262	87.8133	38.7895	1.1788	0.00073907	0.011066	dmsr-12	DroMyoSuppressin Receptor related [Source:RefSeq peptide;Acc:NP_504726]
WBGene00011002	101.938	44.9406	1.1816	0.00027817	0.0051662	nhr-205	Nuclear Hormone Receptor family [Source:RefSeq peptide;Acc:NP_505588]
WBGene00021435	55.2455	24.3399	1.1825	0.0023657	0.026806	Y39A3A.4	-
WBGene00021603	82.065	36.1437	1.183	0.00066189	0.010205	clec-204	C-type LECtin [Source:RefSeq peptide;Acc:NP_503499]
WBGene00016535	756.815	332.608	1.1861	9.0704e-07	4.09e-05	C39D10.8	-
WBGene00020561	264.066	116.046	1.1862	0.0020168	0.023825	T19C3.3	-
WBGene00017767	773.269	339.801	1.1863	8.1625e-07	3.7232e-05	F25B4.4	-
WBGene00010225	2441.94	1072.86	1.1866	0.00022946	0.0044342	ttr-31	TransThyretin-Related family domain [Source:RefSeq peptide;Acc:NP_509839]
WBGene00006959	15579.7	6830.88	1.1895	9.2852e-08	5.5276e-06	xbp-1	X-box Binding Protein homolog [Source:RefSeq peptide;Acc:NP_001293600]
WBGene00006309	141.9	62.1987	1.1899	0.0012062	0.016246	sul-2	SULfatase domain protein [Source:RefSeq peptide;Acc:NP_505102]
WBGene00010123	357.221	156.527	1.1904	3.8074e-06	0.00014653	F55G11.2	-
WBGene00007389	47.2481	20.6814	1.1919	0.0037027	0.03662	glb-3	GLoBin related [Source:RefSeq peptide;Acc:NP_001256304]
WBGene00020609	103.303	45.1859	1.1929	0.00023748	0.0045788	T20D4.3	-
WBGene00009291	98.4473	43.0331	1.1939	0.0032899	0.033852	clec-264	C-type LECtin [Source:RefSeq peptide;Acc:NP_508027]
WBGene00011018	50.6418	22.0828	1.1974	0.0034109	0.034835	R05A10.1	-
WBGene00022817	1395.16	608.17	1.1979	6.8532e-05	0.0016918	upp-1	Uridine PhosPhorylase [Source:RefSeq peptide;Acc:NP_498671]
WBGene00017364	846.21	367.739	1.2023	5.0503e-07	2.4633e-05	clec-7	C-type LECtin [Source:RefSeq peptide;Acc:NP_504865]
WBGene00000968	287.237	124.507	1.206	0.0017027	0.021222	dhs-4	DeHydrogenases, Short chain [Source:RefSeq peptide;Acc:NP_492563]
WBGene00235306	207.557	89.9419	1.2064	1.2144e-05	0.00039555	W03D2.13	-
Novel00356	172.671	74.7597	1.2077	4.416e-05	0.0011953	-//-
WBGene00009387	85.5888	37.0414	1.2083	0.0010349	0.014542	glb-15	GLoBin related [Source:RefSeq peptide;Acc:NP_505947]
WBGene00000982	1420.44	613.16	1.212	4.9229e-06	0.00018031	dhs-19	DeHydrogenases, Short chain [Source:RefSeq peptide;Acc:NP_505915]
WBGene00018786	183.817	79.2673	1.2135	0.00018102	0.0036963	hmbx-1	HMBOX (mammalian HoMeoBOX gene) homolog [Source:RefSeq peptide;Acc:NP_490803]
WBGene00011394	163.502	70.478	1.2141	3.2336e-05	0.00091288	T03D8.7	-
WBGene00013647	1851.85	797.646	1.2151	2.0653e-05	0.00063391	Y105C5B.5	-
WBGene00010655	134.606	57.9372	1.2162	5.3281e-05	0.0013796	K08D8.1	-
WBGene00003620	447.022	192.396	1.2163	1.0754e-06	4.7729e-05	nhr-21	Nuclear Hormone Receptor family [Source:RefSeq peptide;Acc:NP_001022100]
WBGene00020192	1276.89	549.556	1.2163	0.0016258	0.020432	T03F1.11	-
WBGene00009700	143.368	61.6957	1.2165	4.5509e-05	0.0012189	lurp-1	LU (Ly6 Urokinase plasminogen) domain Receptor-related Protein [Source:RefSeq peptide;Acc:NP_496340]
WBGene00008963	1447.94	622.401	1.2181	7.3931e-05	0.0017985	F19H8.2	-
WBGene00010428	3282.16	1410.45	1.2185	7.3214e-08	4.4665e-06	dcn-1	Defective in cullin neddylation protein 1 [Source:UniProtKB/Swiss-Prot;Acc:Q9U3C8]
WBGene00013609	127.194	54.6582	1.2185	7.4834e-05	0.001816	clec-37	C-type LECtin [Source:RefSeq peptide;Acc:NP_507255]
WBGene00008579	65.1557	27.8973	1.2238	0.0010283	0.014494	F08G2.8	-
WBGene00018732	611.17	261.621	1.2241	4.1901e-05	0.0011388	F53A9.9	-
WBGene00020460	133.749	57.2167	1.225	4.627e-05	0.0012338	nhr-273	Nuclear Hormone Receptor family [Source:RefSeq peptide;Acc:NP_494784]
WBGene00020163	45.12	19.2993	1.2252	0.0036853	0.036492	T02G5.3	-
WBGene00021167	411.37	175.642	1.2278	0.00075794	0.011323	cyp-32B1	CYtochrome P450 family [Source:RefSeq peptide;Acc:NP_503598]
WBGene00017264	71.6178	30.5369	1.2298	0.00068997	0.010499	F08F3.8	-
WBGene00022609	47.264	20.1378	1.2308	0.0050828	0.045901	ZC416.2	-
WBGene00009785	867.796	369.702	1.231	2.8747e-07	1.479e-05	F46C5.10	-
WBGene00002116	712.147	303.233	1.2317	0.00064688	0.010021	ins-33	INSulin related [Source:RefSeq peptide;Acc:NP_493389]
WBGene00018089	46.1398	19.6419	1.2321	0.0028849	0.030878	F36D4.4	-
WBGene00044725	104.909	44.6416	1.2327	0.00015233	0.0032069	R11G1.7	-
WBGene00011404	839.711	357.087	1.2336	2.2533e-07	1.2033e-05	T03F7.7	-
WBGene00004346	73.6156	31.3017	1.2338	0.0005474	0.0088125	rgs-3	Regulator of G-protein signaling rgs-3 [Source:UniProtKB/Swiss-Prot;Acc:Q18312]
WBGene00021048	4421.07	1879.13	1.2343	4.5277e-08	2.8967e-06	W05H9.1	-
WBGene00020566	294.259	125.002	1.2351	2.3263e-05	0.00069349	ttr-7	TransThyretin-Related family domain [Source:RefSeq peptide;Acc:NP_001022770]
WBGene00017032	51.4529	21.8558	1.2352	0.002764	0.030075	D1044.7	-
WBGene00018223	127.034	53.9443	1.2357	5.8345e-05	0.0014835	bath-13	BTB and MATH domain containing [Source:RefSeq peptide;Acc:NP_494287]
WBGene00001750	48.1829	20.4593	1.2358	0.0027673	0.030093	gst-2	Glutathione S-transferase 2 [Source:UniProtKB/Swiss-Prot;Acc:O16115]
WBGene00012013	199.793	84.8023	1.2363	8.0914e-06	0.00027729	ugt-54	UDP-GlucuronosylTransferase [Source:RefSeq peptide;Acc:NP_501996]
WBGene00008797	168.052	71.2835	1.2373	1.8472e-05	0.00057141	F14D7.10	-
WBGene00077490	102.839	43.6087	1.2377	0.0001362	0.002911	M03A1.8	-
WBGene00050899	63.3681	26.8679	1.2379	0.0049346	0.04511	T10C6.15	-
WBGene00017367	74.5858	31.6169	1.2382	0.00060395	0.0094527	nhr-263	Nuclear Hormone Receptor family [Source:RefSeq peptide;Acc:NP_504870]
WBGene00008278	41.7551	17.6958	1.2385	0.004274	0.040605	npr-10	NeuroPeptide Receptor family [Source:RefSeq peptide;Acc:NP_001024488]
WBGene00004004	261.872	110.955	1.2389	8.6817e-05	0.002039	pgp-10	P-GlycoProtein related [Source:RefSeq peptide;Acc:NP_509205]
WBGene00013499	294.304	124.695	1.2389	0.00085647	0.012446	Y70G10A.3	Solute carrier organic anion transporter family member [Source:RefSeq peptide;Acc:NP_499267]
WBGene00044382	57.7684	24.475	1.239	0.0014367	0.018625	Y14H12A.2	-
WBGene00003643	80.0319	33.8749	1.2404	0.0003432	0.0060706	nhr-53	Nuclear hormone receptor family member nhr-53 [Source:UniProtKB/Swiss-Prot;Acc:O17933]
WBGene00045379	86.0039	36.3893	1.2409	0.00030297	0.0054922	C45B11.6	-
WBGene00002270	150.213	63.4717	1.2428	3.1025e-05	0.00088218	lec-7	Probable galaptin lec-7 [Source:UniProtKB/Swiss-Prot;Acc:Q09605]
WBGene00010782	75.4179	31.8576	1.2433	0.00038182	0.0065998	K11H3.5	-
WBGene00021163	55.1615	23.2972	1.2435	0.0015414	0.019608	nhr-275	Nuclear Hormone Receptor family [Source:RefSeq peptide;Acc:NP_503622]
WBGene00020895	803.251	339.056	1.2443	1.8424e-07	9.8924e-06	T28D9.3	-
WBGene00013104	263.393	111.019	1.2464	0.0012595	0.016883	Y51H4A.8	-
WBGene00013946	602.403	253.723	1.2475	0.0044203	0.041556	ZK228.3	-
WBGene00008978	208.686	87.8575	1.2481	5.4341e-05	0.0014016	cutl-3	CUTiclin-Like [Source:RefSeq peptide;Acc:NP_510492]
WBGene00002248	287.782	121.073	1.2491	0.00021799	0.0042657	lam-3	LAMinin related. See also lmb- [Source:RefSeq peptide;Acc:NP_492775]
WBGene00006685	98.857	41.5159	1.2517	0.0036303	0.036167	twk-33	TWiK family of potassium channels [Source:RefSeq peptide;Acc:NP_507480]
WBGene00044287	64.8742	27.2368	1.2521	0.00067644	0.010381	F21H12.7	-
WBGene00001068	964.693	404.63	1.2535	0.00038367	0.0066086	dpy-6	DumPY: shorter than wild-type [Source:RefSeq peptide;Acc:NP_509435]
WBGene00019108	168.757	70.7384	1.2544	0.00022057	0.0043033	chpf-2	Calcineurin-like EF-Hand Protein Family member [Source:RefSeq peptide;Acc:NP_503830]
WBGene00015861	54.9622	23.0136	1.256	0.0014567	0.018823	C16D9.6	-
WBGene00007430	275.573	114.934	1.2616	2.2909e-06	9.2696e-05	C08B6.10	-
WBGene00018789	100.327	41.8209	1.2624	0.0037534	0.037054	F54C1.1	-
WBGene00003252	47.4528	19.7714	1.2631	0.0024857	0.027814	mig-21	Abnormal cell migration protein 21 [Source:UniProtKB/Swiss-Prot;Acc:G1FC92]
WBGene00008477	542.937	225.948	1.2648	3.3236e-07	1.6923e-05	clec-17	C-type LECtin [Source:RefSeq peptide;Acc:NP_493152]
WBGene00015396	90.3257	37.5373	1.2668	0.00020112	0.0040032	nhr-148	Nuclear Hormone Receptor family [Source:RefSeq peptide;Acc:NP_504871]
WBGene00017133	66.7132	27.6969	1.2682	0.00057833	0.0091607	EEED8.2	-
WBGene00017045	1399.46	580.598	1.2693	5.2662e-08	3.326e-06	atg-13	Autophagy-related protein 13 homolog [Source:UniProtKB/Swiss-Prot;Acc:P34379]
WBGene00195183	47.5399	19.7118	1.2701	0.0024846	0.027814	R04A9.9	-
Novel00130	92.7935	38.4572	1.2708	0.00035296	0.0061988	-//-
WBGene00007073	1107.98	457.427	1.2763	3.735e-05	0.0010342	ugt-2	UDP-GlucuronosylTransferase [Source:RefSeq peptide;Acc:NP_505672]
WBGene00015805	675.293	278.189	1.2795	1.3274e-05	0.00042808	C15H9.11	-
WBGene00007736	595.857	245.385	1.2799	1.1885e-06	5.2277e-05	igdb-2	Ig-like and fibronectin type-III domain-containing protein 2 [Source:UniProtKB/Swiss-Prot;Acc:O18023]
WBGene00019111	2286.26	940.896	1.2809	9.5528e-05	0.0021965	F59E11.5	-
WBGene00011446	5812.16	2391.85	1.281	0.00034915	0.0061539	T04F8.8	-
WBGene00007340	61.5763	25.3349	1.2812	0.00069546	0.010558	C05D12.2	-
WBGene00018219	106.045	43.5939	1.2825	0.0011811	0.016029	F40A3.4	-
WBGene00011286	570.341	234.388	1.2829	0.0013161	0.017487	ttr-29	TransThyretin-Related family domain [Source:RefSeq peptide;Acc:NP_506227]
WBGene00007088	1630.19	669.894	1.283	8.3588e-06	0.00028546	B0001.3	-
WBGene00016281	101.561	41.6661	1.2854	7.8445e-05	0.0018828	C31B8.4	-
WBGene00020691	87.225	35.7506	1.2868	0.00018678	0.0038021	igdb-3	IG (immunoglobulin) and DB (Cys-rich) domains [Source:RefSeq peptide;Acc:NP_509074]
WBGene00017748	166.097	68.038	1.2876	9.8876e-06	0.00033079	F23F1.7	-
WBGene00016360	573.095	234.648	1.2883	1.7999e-07	9.6907e-06	C33G8.2	-
WBGene00044512	41.3287	16.911	1.2892	0.0035682	0.035873	W03F9.11	-
WBGene00020276	96.4617	39.4511	1.2899	0.00050988	0.0083379	T05H4.15	-
WBGene00002013	65.0684	26.6078	1.2901	0.00050395	0.0082546	hsp-12.6	Heat Shock Protein [Source:RefSeq peptide;Acc:NP_501668]
WBGene00015171	92.3701	37.6739	1.2939	0.00012085	0.0026578	vang-1	VANG (Van Gogh/Strabismus planar polarity protein) homolog [Source:RefSeq peptide;Acc:NP_508500]
WBGene00005657	69.6064	28.3644	1.2951	0.00038003	0.0065804	srr-6	Serpentine Receptor, class R [Source:RefSeq peptide;Acc:NP_504346]
WBGene00045338	87.1774	35.5168	1.2955	0.0030373	0.031955	M01B2.13	-
WBGene00000978	109.052	44.4054	1.2962	0.0011646	0.01587	dhs-15	DeHydrogenases, Short chain [Source:RefSeq peptide;Acc:NP_503754]
WBGene00015969	50.4004	20.5186	1.2965	0.0015114	0.019314	glb-6	Globin-like protein 6 [Source:UniProtKB/Swiss-Prot;Acc:Q18086]
WBGene00019977	69.2109	28.17	1.2968	0.00035857	0.0062831	fpn-1.2	FerroPortiN [Source:RefSeq peptide;Acc:NP_503422]
WBGene00008255	789.68	320.949	1.2989	1.7673e-06	7.3939e-05	C51E3.10	-
WBGene00013569	114.187	46.4112	1.2989	3.8736e-05	0.0010646	bath-36	BTB and MATH domain-containing protein 36 [Source:UniProtKB/Swiss-Prot;Acc:Q9XWB9]
WBGene00009988	43.0782	17.4617	1.3028	0.0028122	0.030431	F53F4.4	-
WBGene00019603	44.0529	17.8498	1.3033	0.0022387	0.025746	K09H11.6	-
WBGene00016657	512.113	207.465	1.3036	1.4405e-07	8.087e-06	C44E12.1	-
WBGene00003555	149.432	60.4593	1.3055	9.4375e-06	0.00031735	nas-39	Zinc metalloproteinase nas-39 [Source:UniProtKB/Swiss-Prot;Acc:Q20176]
WBGene00018488	2539.81	1025.58	1.3083	1.1056e-08	8.1592e-07	acs-1	fatty Acid CoA Synthetase family [Source:RefSeq peptide;Acc:NP_001023937]
WBGene00006965	144.008	57.9291	1.3138	1.0301e-05	0.00034288	xtr-1	MX region of TRA-2 Related [Source:RefSeq peptide;Acc:NP_509979]
WBGene00009854	123.719	49.7415	1.3145	2.184e-05	0.00065903	clec-31	C-type LECtin [Source:RefSeq peptide;Acc:NP_507258]
WBGene00017789	1155.91	464.705	1.3146	3.0491e-08	2.0298e-06	F25E5.8	-
WBGene00009620	1944.78	780.463	1.3172	0.0019483	0.023268	fip-5	Fungus-Induced Protein [Source:RefSeq peptide;Acc:NP_509726]
WBGene00015776	429.21	172.2	1.3176	4.8283e-07	2.3608e-05	dct-1	NIP3 homolog [Source:UniProtKB/Swiss-Prot;Acc:Q09969]
WBGene00019290	37.0953	14.862	1.3196	0.0032324	0.033505	K02A2.5	-
WBGene00022549	857.015	342.917	1.3215	3.1915e-08	2.1175e-06	ZC196.5	-
WBGene00015592	35.8065	14.3149	1.3227	0.0043114	0.040864	C08D8.1	-
WBGene00013127	254.75	101.825	1.323	0.0022255	0.025705	Y52B11A.8	Phospholipase A2-like protein Y52B11A.8 [Source:UniProtKB/Swiss-Prot;Acc:Q9U256]
WBGene00021528	235.057	93.9489	1.3231	1.3109e-06	5.7149e-05	gbb-1	GABA B receptor subunit [Source:RefSeq peptide;Acc:NP_741741]
WBGene00009511	313.027	124.877	1.3258	4.7691e-07	2.3494e-05	F37H8.2	-
WBGene00015202	102.876	41.0354	1.326	0.0035254	0.035588	B0478.3	-
WBGene00044120	46.9318	18.7149	1.3264	0.0015817	0.020022	C36B1.13	-
WBGene00022255	70.9455	28.2518	1.3284	0.00026729	0.0049972	Y73B6BL.36	-
WBGene00021118	44.8741	17.8646	1.3288	0.0016238	0.020419	clec-125	C-type LECtin [Source:RefSeq peptide;Acc:NP_494566]
WBGene00016293	98.1837	39.0289	1.3309	6.3969e-05	0.0015987	C31H2.3	-
WBGene00016914	323.281	128.422	1.3319	7.4534e-06	0.00025812	C54D1.7	-
WBGene00020811	189.719	75.3304	1.3326	0.00028318	0.0052346	T25G12.3	-
WBGene00194905	49.168	19.479	1.3358	0.0012643	0.016924	Y53F4B.51	-
WBGene00018971	1375.23	544.783	1.3359	9.9769e-09	7.5613e-07	clec-67	C-type LECtin [Source:RefSeq peptide;Acc:NP_500437]
WBGene00001768	763.583	302.29	1.3369	0.00018795	0.0038181	gst-20	Glutathione S-Transferase [Source:RefSeq peptide;Acc:NP_496858]
WBGene00017698	388.556	153.689	1.3381	1.1611e-07	6.7094e-06	F22B7.9	-
WBGene00016665	45.5083	17.9821	1.3396	0.0017294	0.021447	chil-11	CHItinase-Like [Source:RefSeq peptide;Acc:NP_500856]
WBGene00000233	327.382	129.008	1.3435	2.9509e-07	1.5143e-05	avr-15	GluClalpha2B protein [Source:UniProtKB/TrEMBL;Acc:O17548]
WBGene00022647	728.064	286.717	1.3444	2.3957e-08	1.6449e-06	slc-17.1	SLC (SoLute Carrier) homolog [Source:RefSeq peptide;Acc:NP_001041300]
WBGene00006686	304.556	119.703	1.3473	0.0016729	0.020957	twk-34	TWiK family of potassium channels [Source:RefSeq peptide;Acc:NP_506906]
WBGene00008335	346.962	136.283	1.3482	1.7184e-06	7.2199e-05	C55A6.6	-
WBGene00003699	978.108	383.792	1.3497	1.4004e-08	1.0035e-06	nhr-109	Nuclear Hormone Receptor family [Source:RefSeq peptide;Acc:NP_001022341]
WBGene00006643	67.6963	26.4794	1.3542	0.00028454	0.0052549	tsp-17	Tetraspanin-17 [Source:RefSeq peptide;Acc:NP_508634]
WBGene00017149	68.1265	26.6426	1.3545	0.0015287	0.019489	EGAP4.1	-
Novel00081	120.666	47.1808	1.3548	0.00042117	0.0071237	-//-
WBGene00010238	1749.11	682.573	1.3576	3.0181e-06	0.0001199	F58B4.5	-
WBGene00000298	3322.42	1295.23	1.359	3.3414e-09	2.8138e-07	cat-4	GTP cyclohydrolase 1 [Source:UniProtKB/Swiss-Prot;Acc:Q19980]
WBGene00008233	629.361	244.641	1.3632	0.0036457	0.036272	C50F4.8	-
WBGene00003729	143.051	55.5644	1.3643	0.001677	0.020995	nhx-1	Sodium/hydrogen exchanger [Source:RefSeq peptide;Acc:NP_510622]
WBGene00008985	150.504	58.4412	1.3647	0.0017278	0.021447	F20G2.1	-
WBGene00020339	917.646	356.308	1.3648	0.00028965	0.0053324	ttr-59	TransThyretin-Related family domain [Source:RefSeq peptide;Acc:NP_741833]
WBGene00016505	697.045	270.168	1.3674	0.00020322	0.0040327	ttr-33	TransThyretin-Related family domain [Source:RefSeq peptide;Acc:NP_872192]
WBGene00010143	34.2372	13.2694	1.3675	0.0044704	0.041928	F56A12.2	-
WBGene00044554	35.409	13.7038	1.3695	0.0033458	0.034302	F41E6.15	-
WBGene00018492	360.19	139.336	1.3702	0.0017111	0.0213	hpo-26	-
WBGene00008042	548.92	212.286	1.3706	3.5366e-08	2.3386e-06	C40H1.7	-
WBGene00006589	1838.23	710.374	1.3717	4.6175e-06	0.00017135	tnt-4	TropoNin T [Source:RefSeq peptide;Acc:NP_001263832]
WBGene00015117	66.8836	25.8189	1.3732	0.00023369	0.0045101	B0294.1	-
WBGene00015839	85.5067	33.0078	1.3732	7.579e-05	0.0018347	math-10	MATH (meprin-associated Traf homology) domain containing [Source:RefSeq peptide;Acc:NP_494103]
WBGene00019918	46.7118	18.0148	1.3746	0.0011239	0.015455	fbxc-36	F-box C protein [Source:RefSeq peptide;Acc:NP_493858]
WBGene00044719	123.668	47.4196	1.3829	5.3972e-05	0.0013939	clec-172	C-type LECtin [Source:RefSeq peptide;Acc:NP_001040962]
WBGene00017341	95.6625	36.6199	1.3853	3.4621e-05	0.00097042	F10D7.4	-
WBGene00000739	46184.5	17675.6	1.3856	4.423e-05	0.0011955	col-166	COLlagen [Source:RefSeq peptide;Acc:NP_001024894]
WBGene00017357	1180.65	451.66	1.3863	3.7837e-09	3.1196e-07	F10E9.5	-
WBGene00016513	171.433	65.356	1.3913	1.8774e-06	7.8046e-05	C38C3.4	-
WBGene00008490	35.5933	13.541	1.3943	0.0033438	0.034299	F01D4.8	-
WBGene00010497	68.0272	25.8515	1.3959	0.00017585	0.003617	axl-1	Axin-like protein 1 [Source:UniProtKB/Swiss-Prot;Acc:Q3LRZ3]
WBGene00003606	117.94	44.8129	1.3961	1.2721e-05	0.00041229	nhr-7	Nuclear hormone receptor family member nhr-7 [Source:UniProtKB/Swiss-Prot;Acc:Q20765]
WBGene00010799	54.3641	20.6481	1.3966	0.0011344	0.015555	chil-12	CHItinase-Like [Source:RefSeq peptide;Acc:NP_506770]
WBGene00017126	762.808	289.205	1.3992	5.1655e-05	0.0013491	E04F6.6	-
WBGene00000692	3411.03	1292.49	1.4	6.1549e-07	2.9379e-05	col-118	COLlagen [Source:RefSeq peptide;Acc:NP_001122798]
WBGene00185014	1047.98	397.025	1.4003	8.8318e-05	0.0020644	F17C8.9	-
WBGene00014254	69.9162	26.4619	1.4017	0.00016349	0.0033875	cyp-13A10	Putative cytochrome P450 CYP13A10 [Source:UniProtKB/Swiss-Prot;Acc:Q09653]
WBGene00018621	44.4568	16.8099	1.4031	0.0010601	0.014798	F48G7.10	-
WBGene00007407	114.789	43.2486	1.4083	1.2624e-05	0.00040983	C07B5.2	-
WBGene00010429	57.1437	21.4995	1.4103	0.0028999	0.030965	H38K22.4	-
WBGene00018375	276.579	104.04	1.4106	2.3864e-07	1.2641e-05	F43C9.1	-
WBGene00017303	603.798	226.634	1.4137	0.00028772	0.0053035	F09F7.6	-
WBGene00012456	41.8568	15.6847	1.4161	0.0015097	0.019309	Y17D7C.2	-
WBGene00235133	94.4727	35.3876	1.4167	1.9888e-05	0.00061234	T26H5.14	-
WBGene00015602	107.136	40.1039	1.4176	9.5735e-05	0.0021987	fbxa-158	F-box A protein [Source:RefSeq peptide;Acc:NP_001040733]
WBGene00020516	3955.49	1479.74	1.4185	6.2635e-10	6.0978e-08	T15B7.1	-
WBGene00003771	24901.6	9301.58	1.4207	2.3113e-10	2.4486e-08	nlp-33	Neuropeptide-like protein 33 [Source:UniProtKB/Swiss-Prot;Acc:Q95ZN4]
WBGene00003369	56333.7	21038.9	1.4209	3.2189e-10	3.3209e-08	mlc-1	Myosin regulatory light chain 1 [Source:UniProtKB/Swiss-Prot;Acc:P19625]
WBGene00011537	339.667	126.83	1.4212	0.0051924	0.046578	T06E4.10	-
WBGene00008229	2511.23	937.142	1.4221	7.4894e-10	7.164e-08	C50F4.1	-
WBGene00003517	386.275	144.115	1.4224	0.00015451	0.0032459	nac-1	Sodium-dependent low-affinity dicarboxylate transporter 1 [Source:UniProtKB/Swiss-Prot;Acc:Q93655]
WBGene00003618	379.091	141.274	1.424	2.9546e-08	1.9803e-06	nhr-19	Nuclear hormone receptor family member nhr-19 [Source:UniProtKB/Swiss-Prot;Acc:Q09528]
WBGene00077539	221.802	82.64	1.4244	0.00027595	0.0051319	Y52B11A.12	-
WBGene00015332	552.361	205.76	1.4246	0.0012776	0.017068	tyr-1	Putative tyrosinase-like protein tyr-1 [Source:UniProtKB/Swiss-Prot;Acc:P34269]
WBGene00002128	230.273	85.6778	1.4263	0.0010645	0.014823	inx-6	Innexin-6 [Source:UniProtKB/Swiss-Prot;Acc:Q9U3N4]
WBGene00010759	1677.21	623.417	1.4278	1.1819e-09	1.109e-07	cysl-2	Bifunctional L-3-cyanoalanine synthase/cysteine synthase [Source:UniProtKB/Swiss-Prot;Acc:O45679]
WBGene00017628	54.6453	20.2501	1.4322	0.00036607	0.0063735	F20B6.4	-
WBGene00020774	159.449	59.0871	1.4322	1.3776e-06	5.9793e-05	T24E12.5	-
WBGene00021994	363.458	134.558	1.4336	0.0023842	0.026935	Y59E9AL.4	-
WBGene00044260	1149.39	424.794	1.436	3.7318e-06	0.00014391	Y87G2A.19	-
WBGene00044705	39.8073	14.708	1.4364	0.0014024	0.018293	T22F3.12	-
WBGene00020943	35.2267	12.998	1.4384	0.0022723	0.026047	W02D7.8	-
WBGene00000017	752.409	277.498	1.439	0.0029234	0.031074	abf-6	AntiBacterial Factor related [Source:RefSeq peptide;Acc:NP_741914]
WBGene00012494	315.508	116.365	1.439	4.4417e-08	2.8509e-06	nhr-232	Nuclear Hormone Receptor family [Source:RefSeq peptide;Acc:NP_505639]
Novel00172	33.149	12.2217	1.4395	0.0029236	0.031074	-//-
WBGene00020445	476.634	175.661	1.4401	2.0852e-05	0.00063801	T12B3.2	-
WBGene00008073	115.608	42.4978	1.4438	9.2271e-06	0.00031134	C43F9.5	-
WBGene00001591	957.891	351.545	1.4462	1.2182e-09	1.1376e-07	glc-1	Glutamate-gated chloride channel alpha [Source:UniProtKB/Swiss-Prot;Acc:G5EBR3]
WBGene00003856	77.1166	28.2406	1.4493	0.00025695	0.0048498	odr-10	Serpentine receptor class r-10 [Source:UniProtKB/Swiss-Prot;Acc:Q18807]
WBGene00006431	161.92	59.2948	1.4493	0.0024153	0.027181	tag-52	Putative protein tag-52 [Source:UniProtKB/Swiss-Prot;Acc:Q11100]
WBGene00044510	48.3413	17.6989	1.4496	0.00053868	0.0087078	K07H8.11	-
WBGene00045208	343.495	125.512	1.4525	2.8637e-08	1.9367e-06	F13E9.15	-
WBGene00019497	264.173	96.4987	1.4529	8.0811e-08	4.8997e-06	K07E8.6	-
WBGene00010740	428.605	156.242	1.4559	6.4523e-08	3.9856e-06	K10D3.6	-
WBGene00009624	3729.31	1357.4	1.4581	0.0028406	0.030621	cnc-8	CaeNaCin (Caenorhabditis bacteriocin) [Source:RefSeq peptide;Acc:NP_509728]
WBGene00007232	484.166	176.019	1.4598	0.0020219	0.023846	C01G10.5	-
WBGene00002107	50.9713	18.5282	1.46	0.00043434	0.0073151	ins-24	INSulin related [Source:RefSeq peptide;Acc:NP_493443]
WBGene00021372	202.554	73.4198	1.4641	0.00031674	0.0056999	ugt-45	UDP-GlucuronosylTransferase [Source:RefSeq peptide;Acc:NP_500410]
WBGene00010684	117.214	42.4635	1.4648	3.8209e-06	0.00014676	K08F9.1	-
WBGene00044363	33.7829	12.2365	1.4651	0.0022629	0.025961	F22E5.21	-
WBGene00008084	118.909	43.0383	1.4662	4.6992e-05	0.0012513	C44C10.3	-
WBGene00012886	152.429	55.0578	1.4691	7.0409e-06	0.00024687	Y45F10D.6	-
WBGene00019597	627.099	226.408	1.4698	2.9788e-09	2.541e-07	K09H9.5	-
WBGene00006767	141.092	50.9197	1.4703	1.6266e-06	6.8908e-05	unc-31	Calcium-dependent secretion activator [Source:UniProtKB/Swiss-Prot;Acc:Q23658]
WBGene00001666	38.8559	14.0197	1.4707	0.0022912	0.026203	gpa-4	Guanine nucleotide-binding protein alpha-4 subunit [Source:UniProtKB/Swiss-Prot;Acc:Q9BIG5]
WBGene00000227	901.506	325.052	1.4717	7.8227e-10	7.4467e-08	atm-1	Serine/threonine-protein kinase ATM [Source:UniProtKB/Swiss-Prot;Acc:Q9N3Q4]
WBGene00008522	248.618	89.5963	1.4724	1.4582e-05	0.00046346	F02D8.5	-
WBGene00012448	81.5254	29.3657	1.4731	2.8797e-05	0.0008296	cyp-33D3	CYtochrome P450 family [Source:RefSeq peptide;Acc:NP_507679]
Novel00346	79.4626	28.6213	1.4732	3.5778e-05	0.00099577	-//-
WBGene00017093	473.206	170.226	1.475	2.2231e-05	0.00066983	E02C12.8	-
WBGene00006642	241.652	86.8955	1.4756	4.2175e-06	0.0001577	tsp-16	TetraSPanin family [Source:RefSeq peptide;Acc:NP_509183]
WBGene00017659	1238.45	445.023	1.4766	0.0015252	0.019465	F21C10.10	-
WBGene00011673	179.029	64.3277	1.4767	4.4391e-07	2.2145e-05	cyp-13A6	Putative cytochrome P450 CYP13A6 [Source:UniProtKB/Swiss-Prot;Acc:Q27515]
WBGene00016728	439.821	157.655	1.4801	0.00029435	0.0053904	C46H11.2	Flavin-containing monooxygenase [Source:RefSeq peptide;Acc:NP_491510]
WBGene00045493	34.7983	12.4488	1.483	0.0019098	0.022946	F55G7.4	-
WBGene00022284	147.801	52.8711	1.4831	4.5499e-05	0.0012189	glb-33	GLoBin related [Source:RefSeq peptide;Acc:NP_001300285]
WBGene00015056	546.496	195.444	1.4835	0.00041578	0.0070628	B0222.5	-
WBGene00008176	76.6878	27.4136	1.4841	0.00083297	0.012204	C48B4.13	-
WBGene00007391	221.725	79.1655	1.4858	1.1702e-07	6.7424e-06	C06H2.7	-
WBGene00014053	219.305	78.301	1.4858	8.9618e-08	5.3676e-06	ZK669.3	GILT-like protein ZK669.3 [Source:UniProtKB/Swiss-Prot;Acc:Q23570]
WBGene00020012	1044.47	372.525	1.4874	4.3444e-10	4.3676e-08	R11G1.6	-
WBGene00019886	59.7291	21.2156	1.4933	0.00011771	0.0026179	R05D8.9	-
WBGene00020817	67.0413	23.8107	1.4934	7.779e-05	0.0018739	T25G12.11	-
WBGene00016795	114.359	40.583	1.4946	0.00013481	0.0028937	C49H3.12	-
WBGene00013753	28.9252	10.2609	1.4952	0.0039506	0.038462	Y113G7A.16	-
Novel00082	393.13	139.4	1.4958	4.1904e-09	3.4262e-07	--	T19H12.2 [Caenorhabditis elegans]>gi|74956055|sp|O01615.1|AN322_CAEEL RecName: Full=Acidic leucine-rich nuclear phosphoprotein 32-related protein 2; AltName: Full=ANP32/acidic nuclear phosphoprotein-like protein 2 [Caenorhabditis elegans]>gi|373219310|emb|CCD66998.1| T19H12.2 [Caenorhabditis elegans]
WBGene00009804	439.799	155.706	1.498	3.455e-09	2.8848e-07	F47B8.3	-
WBGene00001762	89.2059	31.5379	1.5001	3.5126e-05	0.00098177	gst-14	Glutathione S-Transferase [Source:RefSeq peptide;Acc:NP_496861]
WBGene00011095	1864	658.747	1.5006	1.6761e-07	9.1238e-06	gana-1	GAlactosidase/N-Acetylgalactosaminidase [Source:RefSeq peptide;Acc:NP_506031]
WBGene00014077	209.647	73.8305	1.5057	0.0010558	0.014765	ZK792.4	-
WBGene00013146	215.406	75.8464	1.5059	1.0253e-07	5.9949e-06	Y53C12B.7	-
WBGene00044757	548.598	192.955	1.5075	1.7283e-09	1.5341e-07	Y55F3BR.11	-
WBGene00012289	508.807	178.89	1.508	2.2644e-05	0.00067941	W05H12.1	-
WBGene00019279	174.02	61.1862	1.508	0.00013045	0.0028093	K01A2.4	-
WBGene00012538	5365.59	1886.22	1.5082	2.5103e-05	0.0007416	Y37A1B.5	-
WBGene00015605	229.922	80.7354	1.5099	0.00015337	0.0032254	C08E3.13	-
WBGene00021492	177.471	62.258	1.5113	0.0015029	0.019243	comt-5	Catechol-O-MethylTransferase family [Source:RefSeq peptide;Acc:NP_503559]
WBGene00044296	1215.9	425.893	1.5135	2.074e-06	8.5318e-05	F10C1.9	-
WBGene00006586	3238.1	1132.85	1.5152	7.2202e-06	0.00025181	tni-4	Troponin I 4 [Source:UniProtKB/Swiss-Prot;Acc:O44572]
WBGene00008640	383.638	134.215	1.5152	9.2533e-07	4.144e-05	F10B5.3	-
WBGene00012728	4601.03	1608.77	1.516	4.1915e-08	2.7155e-06	Y39G8B.9	-
Novel00273	209.268	73.1313	1.5168	8.8887e-08	5.34e-06	--	hypothetical protein CRE_18065 [Caenorhabditis remanei]>gi|308264995|gb|EFP08948.1| hypothetical protein CRE_18065 [Caenorhabditis remanei]
WBGene00010102	45.2264	15.7942	1.5178	0.0025318	0.028202	F55C9.5	-
WBGene00007112	5345.08	1860.3	1.5227	3.0528e-11	3.8561e-09	B0035.13	-
WBGene00000677	12162.8	4230.08	1.5237	5.7398e-07	2.7721e-05	col-103	COLlagen [Source:RefSeq peptide;Acc:NP_499982]
WBGene00008602	1789.3	621.677	1.5252	4.135e-11	4.9988e-09	oac-14	O-ACyltransferase homolog [Source:RefSeq peptide;Acc:NP_001300338]
WBGene00000111	541.002	187.922	1.5255	9.6589e-10	9.1504e-08	alh-5	Aldehyde dehydrogenase [Source:RefSeq peptide;Acc:NP_503545]
WBGene00007482	208.789	72.4733	1.5265	1.3882e-05	0.00044623	C09F12.2	-
WBGene00044977	190.589	66.1386	1.5269	1.1768e-07	6.7607e-06	F56C4.4	-
WBGene00012633	530.66	184.13	1.5271	9.8449e-10	9.282e-08	Y38H6C.21	-
WBGene00045411	445.107	154.154	1.5298	1.4581e-05	0.00046346	C25F9.11	-
WBGene00017756	3200.16	1108.04	1.5301	0.0013141	0.017485	F23F12.12	-
WBGene00017537	777.687	269.119	1.5309	4.6446e-06	0.00017171	F17A9.5	-
WBGene00003861	164.517	56.7622	1.5352	6.9479e-05	0.0017071	oig-3	One IG domain [Source:RefSeq peptide;Acc:NP_506637]
WBGene00011891	4054.64	1396.03	1.5382	0.00010115	0.002299	del-6	DEgenerin Like [Source:RefSeq peptide;Acc:NP_741623]
WBGene00206419	3099.9	1066.73	1.539	2.2746e-11	2.988e-09	R106.5	-
WBGene00020954	1658.49	570.238	1.5402	4.0326e-11	4.9273e-09	W02G9.4	-
WBGene00015059	430.131	147.581	1.5433	0.00012791	0.0027747	B0228.1	-
WBGene00018303	1620.44	555.849	1.5436	5.7655e-11	6.7224e-09	F41G3.10	-
WBGene00018643	87.5559	30.0024	1.5451	1.028e-05	0.00034274	drd-50	dietary restriction down regulated [Source:RefSeq peptide;Acc:NP_500485]
WBGene00018803	499.179	171.025	1.5454	7.1601e-10	6.8824e-08	fbxa-24	F-box A protein [Source:RefSeq peptide;Acc:NP_494660]
WBGene00010133	1942.97	661.693	1.554	1.2575e-08	9.11e-07	F55H12.2	-
WBGene00003862	61.0806	20.7962	1.5544	0.00013504	0.0028954	old-1	Tyrosine-protein kinase receptor old-1 [Source:UniProtKB/Swiss-Prot;Acc:Q17833]
WBGene00012007	1179.52	400.317	1.559	0.00026064	0.0048961	T25B9.1	-
WBGene00011817	158.356	53.5169	1.5651	2.4845e-07	1.302e-05	T16H12.9	-
WBGene00021071	290.115	97.9697	1.5662	5.0795e-05	0.0013328	-//-
WBGene00008284	606.538	204.8	1.5664	0.0014451	0.018719	C53D6.7	Galectin [Source:RefSeq peptide;Acc:NP_501571]
WBGene00000535	7788.06	2628.8	1.5669	2.0774e-10	2.2127e-08	cpi-1	Cysteine Protease Inhibitor [Source:RefSeq peptide;Acc:NP_500915]
WBGene00008234	129.048	43.5266	1.5679	6.4277e-07	3.052e-05	C50F4.9	-
WBGene00019143	124.307	41.8399	1.571	7.4683e-07	3.4384e-05	H01M10.1	-
Novel00129	199.042	66.9382	1.5722	4.2031e-08	2.7155e-06	--	hypothetical protein CAEBREN_21791 [Caenorhabditis brenneri]
WBGene00000036	1016.6	341.553	1.5736	4.7271e-11	5.6113e-09	ace-2	Carboxylic ester hydrolase [Source:RefSeq peptide;Acc:NP_491141]
WBGene00008032	2684.91	901.924	1.5738	2.1009e-05	0.00064085	C39E9.8	-
WBGene00044807	160.693	53.9552	1.5745	0.0050753	0.045896	T19H5.6	-
WBGene00013180	222.584	74.7184	1.5748	0.0013078	0.017424	cutl-10	CUTiclin-Like [Source:RefSeq peptide;Acc:NP_492900]
WBGene00016677	1276.62	428.001	1.5766	3.029e-05	0.00086628	C45G9.6	-
WBGene00011838	719.405	241.156	1.5768	1.4156e-10	1.5497e-08	T19C4.1	-
WBGene00003999	696.715	233.539	1.5769	9.9598e-08	5.8584e-06	pgp-5	P-GlycoProtein related [Source:RefSeq peptide;Acc:NP_001257116]
WBGene00010788	176.17	59.0372	1.5773	8.2678e-08	4.9975e-06	sulp-4	SULfate Permease family [Source:RefSeq peptide;Acc:NP_505989]
WBGene00015402	135.208	45.2734	1.5785	0.00029156	0.0053544	C03G6.17	-
WBGene00022814	58.6434	19.6302	1.5789	0.00060897	0.0095237	ZK742.4	-
WBGene00011328	94.8924	31.7292	1.5805	7.2666e-05	0.0017743	T01D3.3	-
WBGene00194928	63.4667	21.218	1.5807	0.00017102	0.0035288	ZC513.14	-
WBGene00009221	1639.03	547.007	1.5832	4.6871e-07	2.3148e-05	acs-2	fatty Acid CoA Synthetase family [Source:RefSeq peptide;Acc:NP_506869]
WBGene00007365	1559.28	519.418	1.5859	1.2266e-11	1.6902e-09	C06B3.6	-
WBGene00021772	200.929	66.9084	1.5864	4.5612e-07	2.2639e-05	math-45	MATH (meprin-associated Traf homology) domain containing [Source:RefSeq peptide;Acc:NP_493983]
WBGene00009724	3901.45	1298.77	1.5869	0.00010684	0.002417	F45D3.4	-
WBGene00015355	189.033	62.9202	1.587	0.0054575	0.048332	C02F12.5	BPTI/Kunitz inhibitor domain-containing protein C02F12.5 [Source:UniProtKB/Swiss-Prot;Acc:Q11101]
WBGene00017836	39.2337	13.057	1.5873	0.00063831	0.0099039	F26F12.5	-
WBGene00013364	327.059	108.834	1.5874	2.1821e-09	1.9111e-07	Y60A3A.16	-
WBGene00016489	2401.49	798.7	1.5882	6.5631e-12	9.3715e-10	C36E6.1	-
WBGene00002211	62.7587	20.8573	1.5893	5.0285e-05	0.0013247	kin-30	-
WBGene00011293	44.1981	14.6869	1.5894	0.00028484	0.0052555	R102.6	-
WBGene00004810	2098.59	697.246	1.5897	7.3437e-12	1.0411e-09	skr-4	SKp1 Related (ubiquitin ligase complex component) [Source:RefSeq peptide;Acc:NP_507857]
WBGene00007367	63.0532	20.8959	1.5934	0.00024358	0.0046644	nhr-150	Nuclear hormone receptor family member nhr-150 [Source:UniProtKB/Swiss-Prot;Acc:O17573]
WBGene00020855	414.833	137.212	1.5961	5.1093e-10	5.0848e-08	hpo-36	-
WBGene00013938	25.3801	8.3888	1.5972	0.0040086	0.038796	ZK218.4	-
WBGene00011162	106.593	35.1732	1.5996	1.2901e-06	5.6365e-05	chil-19	CHItinase-Like [Source:RefSeq peptide;Acc:NP_496026]
WBGene00007140	36.3078	11.976	1.6001	0.00090888	0.013055	cyp-29A4	CYtochrome P450 family [Source:RefSeq peptide;Acc:NP_505490]
WBGene00012921	179.325	59.0537	1.6025	3.7013e-08	2.4231e-06	Y46G5A.36	-
WBGene00000016	590.764	194.053	1.6061	1.0316e-08	7.7292e-07	abf-5	AntiBacterial Factor related [Source:RefSeq peptide;Acc:NP_510136]
WBGene00015574	366.826	119.597	1.6169	3.9555e-10	4.0176e-08	irg-1	Infection Response Gene [Source:RefSeq peptide;Acc:NP_503983]
WBGene00010256	108.927	35.4452	1.6197	0.0018521	0.022528	hrg-3	Heme Responsive Gene [Source:RefSeq peptide;Acc:NP_505518]
WBGene00013899	341.441	111.092	1.6199	5.3704e-09	4.2843e-07	ZC443.4	-
WBGene00020326	127.176	41.3512	1.6208	0.00066147	0.010205	math-38	MATH (meprin-associated Traf homology) domain containing [Source:RefSeq peptide;Acc:NP_494001]
WBGene00010223	72.2691	23.4976	1.6209	1.5515e-05	0.00048838	F58A3.3	-
WBGene00011452	188.082	61.1124	1.6218	3.0377e-08	2.0291e-06	ugt-55	Putative UDP-glucuronosyltransferase ugt-55 [Source:UniProtKB/Swiss-Prot;Acc:Q22180]
WBGene00021259	32.3798	10.5058	1.6239	0.0012539	0.016831	glb-30	GLoBin related [Source:RefSeq peptide;Acc:NP_497442]
WBGene00044811	108.32	35.1346	1.6243	9.1985e-07	4.1383e-05	F12E12.11	-
WBGene00007231	617.675	200.009	1.6268	0.0013273	0.017584	C01G10.4	-
WBGene00008021	80.7239	26.1379	1.6269	6.4813e-06	0.0002297	C39B10.1	-
WBGene00012573	30.8617	9.99205	1.627	0.0013526	0.017812	Y37H2C.1	-
WBGene00003762	11158.3	3609.24	1.6284	0.0014667	0.01894	nlp-24	Neuropeptide-Like Protein [Source:RefSeq peptide;Acc:NP_505946]
WBGene00013492	35.1536	11.3647	1.6291	0.00085644	0.012446	Y70C5C.1	-
WBGene00022131	726.671	234.554	1.6314	0.00040075	0.0068489	Y71F9B.13	-
WBGene00012034	154.473	49.7864	1.6335	4.0983e-06	0.00015441	T26C5.4	-
WBGene00219375	59.35	19.107	1.6351	0.0019736	0.023484	C02B8.12	-
WBGene00014697	483.277	154.92	1.6413	3.6382e-07	1.8426e-05	cyp-25A3	CYtochrome P450 family [Source:RefSeq peptide;Acc:NP_001040850]
WBGene00022597	1598.11	509.884	1.6481	1.8912e-06	7.8454e-05	ZC395.5	-
WBGene00001772	366.27	116.784	1.6491	3.5721e-10	3.6471e-08	gst-24	Glutathione S-Transferase [Source:RefSeq peptide;Acc:NP_496859]
WBGene00020873	410.893	130.944	1.6498	8.3703e-05	0.0019847	T28A11.6	-
WBGene00015597	100.978	32.1092	1.653	0.00077323	0.011482	fbxa-162	-
WBGene00015434	371.776	118.142	1.6539	2.7743e-05	0.0008075	C04E12.4	-
WBGene00019495	928.73	294.947	1.6548	6.2768e-12	9.0281e-10	sdz-24	SKN-1 Dependent Zygotic transcript [Source:RefSeq peptide;Acc:NP_493781]
WBGene00011362	491.997	156.059	1.6566	4.0933e-10	4.1363e-08	T02B5.1	Carboxylic ester hydrolase [Source:RefSeq peptide;Acc:NP_506506]
WBGene00044367	57.5725	18.2569	1.6569	0.0024587	0.027606	T05A8.8	-
WBGene00000673	16298.1	5149.72	1.6621	2.4247e-05	0.00071957	col-98	COLlagen [Source:RefSeq peptide;Acc:NP_499703]
WBGene00015977	24.4317	7.70936	1.6641	0.004168	0.039869	C18F10.2	-
WBGene00009903	223.751	70.5191	1.6658	2.942e-09	2.5205e-07	F49E12.10	-
WBGene00015601	159.687	49.9809	1.6758	2.7564e-08	1.8729e-06	fbxa-166	F-box A protein [Source:RefSeq peptide;Acc:NP_494014]
WBGene00007495	441.534	137.882	1.6791	6.4382e-11	7.4189e-09	C09G9.5	-
WBGene00194641	158.845	49.5884	1.6795	5.5295e-05	0.0014206	F47G3.4	-
WBGene00044348	44.8395	13.9902	1.6803	0.00015692	0.003279	Y71G12B.31	Protein-tyrosine-phosphatase [Source:RefSeq peptide;Acc:NP_001293450]
WBGene00013540	272.172	84.8689	1.6812	0.0025823	0.028619	Y75B8A.3	-
WBGene00017432	37.4463	11.6718	1.6818	0.004489	0.042042	F13H6.4	-
WBGene00016302	47.1956	14.7076	1.6821	9.1511e-05	0.0021239	fbxc-7	F-box C protein [Source:RefSeq peptide;Acc:NP_493863]
WBGene00015044	532.644	165.02	1.6905	4.1868e-06	0.00015714	cyp-34A9	CYtochrome P450 family [Source:RefSeq peptide;Acc:NP_001041071]
WBGene00020595	93.2312	28.6834	1.7006	6.3282e-05	0.0015845	T20B5.2	-
WBGene00015465	40.082	12.2958	1.7048	0.00020306	0.0040327	C05C8.8	-
WBGene00000207	23308	7139.9	1.7068	6.1326e-14	1.4386e-11	asb-2	ATP Synthase B homolog [Source:RefSeq peptide;Acc:NP_508770]
WBGene00000715	3823.86	1170.52	1.7079	5.8012e-08	3.6175e-06	col-142	COLlagen [Source:RefSeq peptide;Acc:NP_504736]
WBGene00001107	39.7753	12.1624	1.7094	0.00020697	0.0040874	dsl-5	Delta-like protein [Source:RefSeq peptide;Acc:NP_502191]
WBGene00011188	79.2913	24.2065	1.7118	0.0036305	0.036167	R10D12.7	-
WBGene00006534	36.7648	11.185	1.7168	0.00046995	0.0078081	tba-8	Tubulin alpha-8 chain [Source:UniProtKB/Swiss-Prot;Acc:P52274]
WBGene00003031	149.541	45.3919	1.72	0.0008201	0.012042	lin-46	LIN-46; Uncharacterized protein [Source:UniProtKB/TrEMBL;Acc:G5EF06]
WBGene00018052	600.893	182.33	1.7206	3.601e-07	1.8288e-05	F35F10.1	-
WBGene00011106	1501.89	454.806	1.7235	4.1225e-13	7.8868e-11	acl-5	ACyLtransferase-like [Source:RefSeq peptide;Acc:NP_001041283]
WBGene00004153	66.4422	20.1146	1.7239	0.0014509	0.018773	pqn-71	Prion-like-(Q/N-rich)-domain-bearing protein [Source:RefSeq peptide;Acc:NP_506849]
WBGene00010144	24.2331	7.33418	1.7243	0.0029305	0.031113	F56C4.1	-
WBGene00012444	283.319	85.7338	1.7245	8.654e-09	6.6353e-07	Y15E3A.5	-
WBGene00011055	1324.9	400.488	1.726	0.0004673	0.0077771	arrd-14	ARRestin Domain protein [Source:RefSeq peptide;Acc:NP_496881]
WBGene00077701	865.548	261.568	1.7264	2.4539e-12	3.8074e-10	poml-3	PON (paraoxonase) and MEC-6 Like [Source:RefSeq peptide;Acc:NP_001122440]
WBGene00009807	41.9626	12.6769	1.7269	0.00013096	0.0028173	pepm-1	PEPtidase M1 domain containing [Source:RefSeq peptide;Acc:NP_506552]
WBGene00003544	76.5827	23.1266	1.7275	1.5374e-05	0.00048549	nas-25	Zinc metalloproteinase nas-25 [Source:UniProtKB/Swiss-Prot;Acc:Q20459]
WBGene00010148	229.232	69.0752	1.7306	6.2712e-06	0.00022346	F56D5.3	-
WBGene00004932	55.5815	16.6857	1.736	2.7134e-05	0.00079648	sod-3	Superoxide dismutase [Mn] 2, mitochondrial [Source:UniProtKB/Swiss-Prot;Acc:P41977]
WBGene00020611	43.3418	12.9861	1.7388	0.00012851	0.0027797	T20D4.5	-
WBGene00013438	185.662	55.5142	1.7417	0.000694	0.010544	ztf-29	Zinc finger putative Transcription Factor family [Source:RefSeq peptide;Acc:NP_499490]
WBGene00019730	1805.98	539.912	1.742	1.4581e-13	3.1088e-11	asns-2	Asparagine synthetase [Source:RefSeq peptide;Acc:NP_741864]
WBGene00016283	502.006	149.705	1.7456	1.1751e-05	0.00038591	C31B8.8	Matrix metalloproteinase; Uncharacterized protein [Source:UniProtKB/TrEMBL;Acc:G5EBU3]
WBGene00007200	431.295	128.548	1.7464	4.2092e-07	2.1105e-05	vamp-8	VAMP (Vesicle Associated Membrane Protein) homolog [Source:RefSeq peptide;Acc:NP_001040904]
WBGene00022416	51.0587	15.2035	1.7477	0.00033612	0.0059768	Y102A11A.6	-
WBGene00006749	547.442	162.825	1.7494	4.7074e-12	6.9439e-10	unc-9	Innexin unc-9 [Source:UniProtKB/Swiss-Prot;Acc:O01393]
WBGene00045403	115.569	34.3186	1.7517	0.0011824	0.016034	K10H10.12	-
WBGene00008462	43.3183	12.8359	1.7548	8.7739e-05	0.0020533	E02H4.4	-
WBGene00019489	1949.97	576.477	1.7581	5.9832e-05	0.0015174	K07E1.1	1,2-dihydroxy-3-keto-5-methylthiopentene dioxygenase homolog 2 [Source:UniProtKB/Swiss-Prot;Acc:Q09407]
WBGene00016093	580.659	171.595	1.7587	7.8271e-12	1.1017e-09	srsx-34	Serpentine Receptor, class SX [Source:RefSeq peptide;Acc:NP_505341]
WBGene00010791	22.8643	6.75576	1.7589	0.0031638	0.032995	sodh-2	Alcohol dehydrogenase 2 [Source:UniProtKB/Swiss-Prot;Acc:O45687]
WBGene00016660	50.662	14.9677	1.7591	0.0049834	0.045428	C45B2.3	-
WBGene00006583	3904.56	1152.46	1.7604	5.0616e-06	0.00018436	tnc-2	Troponin C, isoform 2 [Source:UniProtKB/Swiss-Prot;Acc:Q09665]
WBGene00010940	493.926	145.73	1.761	6.9273e-07	3.2347e-05	M163.8	-
WBGene00003370	36924.7	10893.7	1.7611	1.1339e-14	3.1034e-12	mlc-2	Myosin regulatory light chain 2 [Source:UniProtKB/Swiss-Prot;Acc:P19626]
WBGene00020471	2270.91	668.22	1.7649	3.7737e-14	9.4127e-12	pho-14	intestinal acid PHOsphatase [Source:RefSeq peptide;Acc:NP_493911]
WBGene00020472	22.1842	6.52271	1.766	0.0032702	0.033749	lips-11	LIPaSe related [Source:RefSeq peptide;Acc:NP_493914]
WBGene00009383	1160.83	341.111	1.7668	4.043e-13	7.8106e-11	F35B12.3	-
WBGene00016003	523.923	153.843	1.7679	3.2535e-12	4.9316e-10	C18H9.5	-
WBGene00017265	136.285	40.0085	1.7682	2.8798e-08	1.9367e-06	snpc-1.3	SNAPc (Small Nuclear RNA Activating Complex) homolog [Source:RefSeq peptide;Acc:NP_001023772]
Novel00144	460.324	134.869	1.7711	6.2483e-12	9.0281e-10	--	hypothetical protein C45H4.5 - Caenorhabditis elegans
WBGene00016490	1165.43	341.309	1.7717	1.5007e-13	3.146e-11	C36E6.2	-
WBGene00009572	46.8863	13.7302	1.7718	5.5756e-05	0.0014306	F40D4.13	-
WBGene00009485	200.006	58.5409	1.7725	1.1296e-06	4.9905e-05	F36G9.3	-
WBGene00017390	230.954	67.393	1.7769	6.282e-10	6.0978e-08	F12A10.1	-
WBGene00008621	1399.34	408.305	1.777	6.7904e-14	1.5559e-11	F09C8.1	-
WBGene00219235	22.5012	6.5522	1.7799	0.002771	0.030093	K03B4.8	-
WBGene00007465	22.5838	6.57008	1.7813	0.0027534	0.029992	chil-1	CHItinase-Like [Source:RefSeq peptide;Acc:NP_001040739]
WBGene00015758	45.6052	13.2251	1.7859	6.5534e-05	0.0016284	nhr-155	Nuclear Hormone Receptor family [Source:RefSeq peptide;Acc:NP_503239]
WBGene00017484	143.3	41.504	1.7877	8.9076e-09	6.8033e-07	F15E6.3	RNA binding protein; RRM-type RNA binding protein; Uncharacterized protein [Source:UniProtKB/TrEMBL;Acc:G5ECT2]
WBGene00017471	350.748	101.493	1.7891	0.00093453	0.013335	F14H12.3	-
WBGene00004052	90.8287	26.2474	1.791	0.00084173	0.012295	parg-2	Poly(ADP-ribose) glycohydrolase 2 [Source:UniProtKB/Swiss-Prot;Acc:Q9N5L4]
WBGene00016520	63.2477	18.2566	1.7926	0.00079987	0.011812	C39B5.2	-
WBGene00007957	808.966	233.389	1.7933	2.2943e-13	4.7093e-11	C35C5.8	-
Novel00119	138.746	40.0092	1.794	1.2051e-08	8.8275e-07	--	CYP-13A5 [Caenorhabditis elegans]>gi|2493396|sp|Q27514.1|C13A5_CAEEL RecName: Full=Putative cytochrome P450 CYP13A5>gi|3879660|emb|CAA88604.1| CYP-13A5 [Caenorhabditis elegans]
WBGene00011839	682.538	196.799	1.7942	4.7673e-13	8.8622e-11	T19C4.5	-
WBGene00010769	2322.05	669.009	1.7953	7.0818e-07	3.2949e-05	asah-1	Acid ceramidase [Source:UniProtKB/Swiss-Prot;Acc:O45686]
WBGene00015079	43.2065	12.4218	1.7984	7.69e-05	0.0018547	B0244.4	Putative G-protein coupled receptor B0244.4 [Source:UniProtKB/Swiss-Prot;Acc:Q09964]
WBGene00003528	393.085	112.39	1.8063	4.8525e-05	0.0012852	nas-9	Zinc metalloproteinase nas-9 [Source:UniProtKB/Swiss-Prot;Acc:P91137]
WBGene00013489	24689.8	7059.22	1.8063	7.1451e-07	3.3128e-05	col-42	COLlagen [Source:RefSeq peptide;Acc:NP_872207]
WBGene00020690	181.547	51.7522	1.8106	1.2537e-09	1.1653e-07	T22E5.1	-
WBGene00020528	216.785	61.7298	1.8122	2.742e-10	2.8894e-08	lgc-54	Ligand-Gated ion Channel [Source:RefSeq peptide;Acc:NP_504741]
WBGene00021278	108.41	30.8595	1.8127	0.0045529	0.042539	Y23H5B.7	-
WBGene00019885	50.9118	14.489	1.813	2.5156e-05	0.00074205	R05D8.7	-
WBGene00006622	110.061	31.2346	1.8171	0.0013652	0.017911	try-4	TRYpsin-like protease [Source:RefSeq peptide;Acc:NP_508030]
WBGene00019187	172.91	49.0683	1.8172	6.7266e-05	0.0016631	H11E01.2	-
WBGene00017194	33.996	9.63475	1.819	0.00027606	0.0051319	F07C3.3	-
WBGene00007203	142.777	40.4559	1.8193	1.7304e-07	9.3418e-06	best-1	Bestrophin homolog 1 [Source:UniProtKB/Swiss-Prot;Acc:Q17528]
WBGene00006629	167.179	47.3177	1.8209	0.00083974	0.012294	tsp-3	TetraSPanin family [Source:RefSeq peptide;Acc:NP_499724]
WBGene00018937	323.752	91.6197	1.8212	0.0012022	0.016214	F56B6.6	-
WBGene00010368	225.108	63.659	1.8222	0.0028849	0.030878	H06A10.1	-
WBGene00002094	270.834	76.5563	1.8228	2.5457e-11	3.3221e-09	ins-11	Probable insulin-like peptide gamma-type 1 B-chain-like peptide A-chain-like peptide [Source:UniProtKB/Swiss-Prot;Acc:Q18060]
WBGene00044210	371.372	104.827	1.8248	0.0014108	0.018374	Y51A2D.21	-
WBGene00018112	886.883	250.322	1.825	0.0027076	0.029657	F36H9.4	-
WBGene00001820	178.35	50.3258	1.8253	5.8555e-05	0.0014869	ham-1	-
WBGene00017422	128.054	36.1292	1.8255	6.5915e-06	0.00023319	F13C5.1	-
WBGene00005833	186.556	52.5748	1.8272	5.8335e-10	5.7189e-08	srw-86	Serpentine Receptor, class W [Source:RefSeq peptide;Acc:NP_507775]
WBGene00010422	833.708	234.368	1.8308	0.00047906	0.0079194	H32K16.2	-
WBGene00011699	174.031	48.9041	1.8313	6.3151e-06	0.00022422	cyp-34A2	CYtochrome P450 family [Source:RefSeq peptide;Acc:NP_506788]
WBGene00019233	19.9881	5.60425	1.8346	0.0036707	0.03642	ugt-14	UDP-GlucuronosylTransferase [Source:RefSeq peptide;Acc:NP_504316]
WBGene00012099	115.206	32.2387	1.8374	4.4252e-07	2.2132e-05	acc-4	Acetylcholine-gated Chloride Channel [Source:RefSeq peptide;Acc:NP_499789]
WBGene00020587	186.165	51.9871	1.8404	1.45e-09	1.3228e-07	ugt-9	UDP-GlucuronosylTransferase [Source:RefSeq peptide;Acc:NP_504312]
WBGene00000972	65.4271	18.2685	1.8405	3.0891e-06	0.00012248	dhs-8	DeHydrogenases, Short chain [Source:RefSeq peptide;Acc:NP_001022250]
WBGene00011799	252.267	70.4092	1.8411	4.1931e-11	5.0381e-09	T16G1.5	-
Novel00079	22.6076	6.30441	1.8424	0.0020189	0.023836	-//-
WBGene00017176	58.5152	16.3175	1.8424	6.0578e-06	0.00021823	nmur-3	NMUR (NeuroMedin U Receptor) homolog [Source:RefSeq peptide;Acc:NP_001024524]
WBGene00007423	101.293	28.2399	1.8427	7.8487e-08	4.7734e-06	C08B6.2	-
WBGene00001391	731.214	203.843	1.8428	1.2239e-13	2.6797e-11	far-7	Fatty Acid/Retinol binding protein [Source:RefSeq peptide;Acc:NP_871991]
WBGene00019232	727.931	202.798	1.8438	0.00025451	0.0048223	ugt-13	UDP-GlucuronosylTransferase [Source:RefSeq peptide;Acc:NP_504317]
WBGene00021066	54.9986	15.2916	1.8467	0.00011833	0.0026245	W06H8.2	-
WBGene00020559	425.643	118.293	1.8473	0.00071723	0.010807	best-17	Bestrophin homolog 17 [Source:UniProtKB/Swiss-Prot;Acc:Q22566]
WBGene00001692	1282.17	355.908	1.849	1.0819e-06	4.7909e-05	grd-3	GRounDhog (hedgehog-like family) [Source:RefSeq peptide;Acc:NP_500346]
WBGene00018538	365.07	101.256	1.8502	7.2237e-07	3.3379e-05	F47B7.7	-
WBGene00010525	190.804	52.9118	1.8504	0.0004553	0.0076096	K03B8.8	-
WBGene00009236	25.4158	7.03304	1.8535	0.0013464	0.017779	F28H7.2	-
WBGene00022548	189.2	52.2369	1.8568	3.4683e-10	3.5596e-08	ZC196.4	-
WBGene00077783	534.665	147.47	1.8582	2.7081e-09	2.3405e-07	D1054.18	-
WBGene00015254	40.7646	11.2414	1.8585	6.8601e-05	0.0016918	B0554.1	-
WBGene00012727	193.81	53.349	1.8611	1.9229e-10	2.0819e-08	Y39G8B.7	-
WBGene00004987	6971.13	1918.84	1.8612	8.4344e-09	6.4922e-07	spp-2	SaPosin-like Protein family [Source:RefSeq peptide;Acc:NP_741832]
WBGene00011894	617.922	169.861	1.8631	1.3658e-13	2.9574e-11	ttr-23	TransThyretin-Related family domain [Source:RefSeq peptide;Acc:NP_505717]
WBGene00013902	400.592	109.39	1.8727	7.6434e-13	1.3448e-10	ZC455.1	-
WBGene00018355	22.525	6.14439	1.8742	0.0020528	0.024135	ceh-86	C. Elegans Homeobox [Source:RefSeq peptide;Acc:NP_494274]
WBGene00011003	417.908	113.928	1.8751	7.3247e-13	1.3003e-10	R04B5.5	-
WBGene00004119	1470.71	400.693	1.8759	2.09e-09	1.8386e-07	pqn-31	Prion-like-(Q/N-rich)-domain-bearing protein [Source:RefSeq peptide;Acc:NP_001023829]
WBGene00012591	701.312	190.676	1.8789	4.5062e-05	0.0012114	nspe-1	Nematode Specific Peptide family, group E [Source:RefSeq peptide;Acc:NP_496696]
Novel00390	39.1405	10.6301	1.8805	7.9584e-05	0.0019032	--	STAU-1 [Caenorhabditis elegans]>gi|351020899|emb|CCD62871.1| STAU-1 [Caenorhabditis elegans]
WBGene00015435	122.06	33.0084	1.8867	1.0633e-08	7.9065e-07	C04E12.5	-
WBGene00012947	360.274	97.3856	1.8873	1.0698e-12	1.7866e-10	Y47H9C.1	-
WBGene00010693	147.387	39.8031	1.8887	9.4e-06	0.00031663	K08H2.7	-
WBGene00005228	33.5859	9.05319	1.8914	0.00017871	0.0036568	srh-2	Serpentine Receptor, class H [Source:RefSeq peptide;Acc:NP_001255988]
WBGene00010647	37.3154	10.0573	1.8915	9.3296e-05	0.0021577	K08C7.4	-
WBGene00015865	210.735	56.7229	1.8934	6.3015e-11	7.3042e-09	C16E9.1	-
WBGene00010187	22.7745	6.12964	1.8935	0.0017439	0.021558	F57B1.1	-
WBGene00194677	28.9589	7.78936	1.8944	0.00047885	0.0079194	D1054.19	-
WBGene00011676	1626.87	437.193	1.8958	2.2104e-15	6.501e-13	cyp-13A2	Putative cytochrome P450 CYP13A2 [Source:UniProtKB/Swiss-Prot;Acc:Q27518]
WBGene00014206	172.247	46.2539	1.8968	3.0708e-05	0.00087542	nit-1	NITrilase [Source:RefSeq peptide;Acc:NP_497791]
WBGene00020692	377.852	101.34	1.8986	9.1843e-13	1.5737e-10	T22E5.6	-
WBGene00017426	955.674	256.162	1.8995	8.3062e-13	1.4484e-10	F13C5.5	-
WBGene00011753	2219.96	593.559	1.9031	6.2284e-06	0.00022258	T13F3.6	-
WBGene00009386	624.301	166.575	1.9061	1.1959e-05	0.0003908	tag-290	-
WBGene00020141	31.9326	8.51305	1.9073	0.00021002	0.0041302	lmd-5	LysM Domain (peptidoglycan binding) protein [Source:RefSeq peptide;Acc:NP_504806]
WBGene00012176	56.4163	15.0319	1.9081	0.00031336	0.0056493	W01C9.2	-
WBGene00013900	453.011	120.586	1.9095	8.7428e-08	5.2684e-06	ugt-18	UDP-glucuronosyltransferase [Source:RefSeq peptide;Acc:NP_506209]
WBGene00022730	26.8097	7.12497	1.9118	0.00069097	0.010506	ZK402.3	-
WBGene00012783	1396.32	370.821	1.9128	1.9048e-15	5.6869e-13	Y43C5A.3	-
WBGene00044316	625.96	166.221	1.913	2.2349e-06	9.0827e-05	F41G3.21	-
WBGene00016504	282.268	74.7346	1.9172	1.2149e-08	8.8668e-07	C37C3.12	-
WBGene00022782	444.044	117.31	1.9204	5.1402e-05	0.0013451	ZK622.4	-
WBGene00000286	990.584	261.558	1.9211	2.7356e-14	7.1423e-12	cal-2	CALmodulin related genes [Source:RefSeq peptide;Acc:NP_495906]
WBGene00044631	1267.78	333.685	1.9257	9.5493e-08	5.6507e-06	bus-18	-
WBGene00000665	7494.89	1967.83	1.9293	0.0017138	0.021319	col-90	Putative cuticle collagen 90 [Source:UniProtKB/Swiss-Prot;Acc:P34340]
WBGene00020720	110.412	28.9586	1.9308	2.8535e-07	1.4719e-05	T23B12.5	-
WBGene00004176	108.084	28.3132	1.9326	1.7252e-08	1.2098e-06	pqn-97	Prion-like-(Q/N-rich)-domain-bearing protein [Source:RefSeq peptide;Acc:NP_503262]
WBGene00019908	158.535	41.4678	1.9347	5.7738e-09	4.5876e-07	R05H11.2	-
WBGene00077521	205.126	53.612	1.9359	4.394e-08	2.8296e-06	maf-1	MAF (MusculoAponeurotic Fibrosarcoma) transcription factor homolog [Source:RefSeq peptide;Acc:NP_001122479]
WBGene00012398	24.0698	6.28652	1.9369	0.00086938	0.012606	Y6E2A.4	-
WBGene00000176	2171.65	567.111	1.9371	0.0001769	0.0036273	aqp-8	AQuaPorin or aquaglyceroporin related [Source:RefSeq peptide;Acc:NP_001024757]
WBGene00011675	113.439	29.6135	1.9376	7.3362e-09	5.7594e-07	cyp-13A3	Putative cytochrome P450 CYP13A3 [Source:UniProtKB/Swiss-Prot;Acc:Q27517]
WBGene00007241	55.5485	14.4858	1.9391	4.538e-06	0.00016872	C01G10.16	-
WBGene00006776	1773.78	462.095	1.9406	2.2515e-16	7.7834e-14	unc-40	Unc-40 protein; Uncharacterized protein [Source:UniProtKB/TrEMBL;Acc:G5EF96]
WBGene00019928	25.2076	6.54342	1.9457	0.00071971	0.010834	clec-44	C-type LECtin [Source:RefSeq peptide;Acc:NP_493851]
WBGene00011670	191.14	49.6029	1.9461	5.7613e-11	6.7224e-09	fbxa-84	F-box A protein [Source:RefSeq peptide;Acc:NP_506746]
WBGene00021447	119.189	30.9244	1.9464	3.374e-09	2.8292e-07	Y39A3CR.8	-
Novel00120	29.7219	7.69743	1.9491	0.00030063	0.0054599	--	CYP-13A5 [Caenorhabditis elegans]>gi|2493396|sp|Q27514.1|C13A5_CAEEL RecName: Full=Putative cytochrome P450 CYP13A5>gi|3879660|emb|CAA88604.1| CYP-13A5 [Caenorhabditis elegans]
WBGene00003574	22.8075	5.89973	1.9508	0.0012479	0.016762	ncx-9	Na/Ca eXchangers [Source:RefSeq peptide;Acc:NP_504342]
WBGene00011456	67.9466	17.5455	1.9533	6.0195e-07	2.891e-05	T05A1.5	-
WBGene00219423	268.966	69.4321	1.9537	4.833e-12	7.0545e-10	C23H5.15	-
WBGene00007366	101.14	26.1063	1.9539	1.4075e-08	1.0049e-06	C06B3.7	-
WBGene00020049	1710.33	441.283	1.9545	0.00035478	0.0062252	ttr-8	TransThyretin-Related family domain [Source:RefSeq peptide;Acc:NP_498657]
WBGene00021195	89.9194	23.1729	1.9562	0.0012896	0.017193	Y17G9A.2	-
WBGene00002088	81.507	20.9787	1.958	1.4234e-07	8.0137e-06	ins-5	Putative insulin-like peptide beta-type 6 [Source:UniProtKB/Swiss-Prot;Acc:P56173]
WBGene00017113	17.1674	4.41164	1.9603	0.0041258	0.039624	srz-24	Serpentine Receptor, class Z [Source:RefSeq peptide;Acc:NP_001023107]
WBGene00011671	258.155	66.1703	1.964	3.0903e-12	4.7205e-10	cyp-13A4	Putative cytochrome P450 CYP13A4 [Source:UniProtKB/Swiss-Prot;Acc:Q27513]
WBGene00045387	1754.3	449.262	1.9653	3.7825e-05	0.0010441	K09H9.8	-
WBGene00013073	443.065	113.437	1.9656	0.0020582	0.024182	hmit-1.1	H(+) MyoInositol coTransporter [Source:RefSeq peptide;Acc:NP_507623]
WBGene00022392	55.8535	14.2942	1.9662	2.9835e-06	0.00011877	Y97E10AL.1	-
WBGene00189956	252.084	64.414	1.9685	2.7217e-12	4.1899e-10	Y34F4.6	-
WBGene00020086	50.1902	12.8033	1.9709	6.2351e-06	0.00022258	npr-24	NeuroPeptide Receptor family [Source:RefSeq peptide;Acc:NP_510833]
WBGene00004000	1524.07	388.004	1.9738	4.2896e-06	0.00016007	pgp-6	P-GlycoProtein related [Source:RefSeq peptide;Acc:NP_001041287]
WBGene00006308	284.373	72.3606	1.9745	9.4274e-13	1.6014e-10	sul-1	Putative extracellular sulfatase Sulf-1 homolog [Source:UniProtKB/Swiss-Prot;Acc:Q21376]
WBGene00000720	24798.9	6268.31	1.9841	0.00031369	0.0056502	col-147	COLlagen [Source:RefSeq peptide;Acc:NP_505486]
WBGene00018250	322.328	81.4692	1.9842	0.0019401	0.023197	F40H3.2	-
WBGene00022013	72.5054	18.3222	1.9845	2.7877e-07	1.4418e-05	Y60C6A.1	-
WBGene00016929	38.0958	9.62597	1.9846	5.0557e-05	0.0013283	C54F6.12	-
WBGene00010001	599.95	151.256	1.9879	0.00019519	0.0039167	F53F8.4	-
WBGene00000618	2678.99	671.814	1.9956	0.0036226	0.036144	col-41	COLlagen [Source:RefSeq peptide;Acc:NP_510522]
WBGene00235273	63.8496	15.957	2.0005	1.6813e-06	7.0791e-05	T11F8.12	-
WBGene00006310	266.769	66.5963	2.0021	0.00027959	0.0051829	sul-3	SULfatase domain protein [Source:RefSeq peptide;Acc:NP_001041231]
WBGene00011722	6721.74	1674.35	2.0052	4.2922e-18	1.9222e-15	T11G6.8	-
WBGene00022505	1297.03	323.089	2.0052	6.8566e-09	5.4044e-07	ZC21.3	-
WBGene00010100	43.5758	10.8217	2.0096	0.0050121	0.045583	F55C9.3	-
WBGene00010706	334.4	82.4687	2.0197	3.6469e-07	1.8426e-05	cyp-14A2	CYtochrome P450 family [Source:RefSeq peptide;Acc:NP_510204]
WBGene00008334	357.884	88.2453	2.0199	1.7801e-10	1.9379e-08	sdz-8	SKN-1 Dependent Zygotic transcript [Source:RefSeq peptide;Acc:NP_505921]
WBGene00021586	280.822	69.2111	2.0206	4.724e-13	8.8622e-11	clec-75	C-type LECtin [Source:RefSeq peptide;Acc:NP_001023474]
WBGene00020365	942.925	232.236	2.0216	2.6495e-08	1.8065e-06	T08G2.2	-
WBGene00019113	270.533	66.4651	2.0251	6.3076e-13	1.1403e-10	F59E11.7	-
WBGene00013949	91.3017	22.4163	2.0261	1.2502e-07	7.1199e-06	ZK262.2	-
WBGene00003765	3043.75	744.373	2.0318	0.0007053	0.010674	nlp-27	Neuropeptide-Like Protein [Source:RefSeq peptide;Acc:NP_504111]
WBGene00013853	678.303	165.834	2.0322	0.00014337	0.003041	ZC116.1	-
WBGene00004227	442.823	108.225	2.0327	1.7656e-08	1.2337e-06	ptr-13	PaTched Related family [Source:RefSeq peptide;Acc:NP_496392]
WBGene00011822	58.2261	14.2292	2.0328	3.5666e-06	0.00013862	T18D3.5	-
WBGene00011668	11823.8	2887.38	2.0339	1.4714e-18	7.0719e-16	clec-47	C-type LECtin [Source:RefSeq peptide;Acc:NP_506744]
WBGene00006478	3702.87	903.748	2.0346	2.8585e-18	1.3411e-15	tag-131	Neuferricin homolog [Source:UniProtKB/Swiss-Prot;Acc:Q9XXA7]
WBGene00013950	123.778	30.1477	2.0376	0.004512	0.042232	ZK262.3	Lipase ZK262.3 [Source:UniProtKB/Swiss-Prot;Acc:Q9XTR8]
WBGene00012750	58.0397	14.078	2.0436	1.3379e-06	5.8199e-05	faah-6	Fatty Acid Amide Hydrolase homolog [Source:RefSeq peptide;Acc:NP_499508]
WBGene00009985	45.814	11.0993	2.0453	5.3452e-05	0.0013822	F53F4.1	-
WBGene00007212	24.7469	5.97064	2.0513	0.00050119	0.00823	BE10.4	-
WBGene00017092	588.56	140.754	2.064	4.9027e-09	3.9756e-07	E02C12.6	-
Novel00253	50.6177	12.0736	2.0678	0.00063231	0.0098418	-//-
WBGene00015788	23.2527	5.54213	2.0689	0.00073361	0.011001	C15B12.8	-
WBGene00021745	282.558	67.2116	2.0718	1.6086e-11	2.1711e-09	Y50D4B.6	-
WBGene00044548	29.0395	6.89475	2.0744	0.0019735	0.023484	cnc-9	CaeNaCin (Caenorhabditis bacteriocin) [Source:RefSeq peptide;Acc:NP_001033500]
WBGene00044645	30.0253	7.11305	2.0776	0.00015001	0.0031615	Y51H7BR.8	-
WBGene00044779	284.565	67.1694	2.0829	3.8242e-09	3.1399e-07	T10H9.8	-
WBGene00010135	2805.9	659.185	2.0897	0.00032172	0.0057696	F55H12.4	-
WBGene00016645	215.556	50.5915	2.0911	1.1478e-12	1.8848e-10	C44C1.6	-
WBGene00015449	338.166	79.1167	2.0957	3.6215e-08	2.3867e-06	ugt-63	UDP-GlucuronosylTransferase [Source:RefSeq peptide;Acc:NP_504369]
WBGene00016119	1190.51	277.527	2.1009	1.3246e-15	4.143e-13	C25H3.10	-
WBGene00003886	17.2565	4.01262	2.1045	0.0054451	0.048288	osm-6	Osm-6 protein; Uncharacterized protein [Source:UniProtKB/TrEMBL;Acc:G5EDF6]
WBGene00015149	15.7854	3.66128	2.1082	0.0043342	0.041001	B0336.12	-
WBGene00002087	155.481	36.0327	2.1094	1.8873e-11	2.5299e-09	ins-4	Probable insulin-like peptide beta-type 1 [Source:UniProtKB/Swiss-Prot;Acc:Q09626]
WBGene00013833	29.5148	6.82949	2.1116	0.00012602	0.0027499	ZC15.5	-
WBGene00017755	31.8041	7.33731	2.1159	0.00037165	0.0064581	zip-8	bZIP transcription factor 8 [Source:UniProtKB/Swiss-Prot;Acc:P46505]
WBGene00021400	133.817	30.8569	2.1166	7.637e-06	0.00026309	Y38C1AA.9	-
WBGene00011074	71.741	16.52	2.1186	0.00028055	0.0051957	R07A4.3	-
WBGene00016628	226.197	51.7525	2.1279	3.2543e-13	6.4774e-11	slc-36.5	SLC (SoLute Carrier) homolog [Source:RefSeq peptide;Acc:NP_001022026]
WBGene00013975	29.5485	6.71403	2.1378	0.00012683	0.0027644	ZK455.5	-
WBGene00019311	423.977	96.3247	2.138	1.4083e-06	6.0723e-05	K02E7.6	-
WBGene00018532	6705.19	1518.85	2.1423	4.1896e-20	2.4281e-17	F47B7.1	UPF0057 membrane protein F47B7.1 [Source:UniProtKB/Swiss-Prot;Acc:Q20516]
WBGene00011025	87.1543	19.6113	2.1519	7.7481e-09	5.9873e-07	R05A10.8	-
WBGene00007890	614.311	138.186	2.1524	1.1361e-12	1.8813e-10	C33A12.19	-
WBGene00003522	61.2974	13.7797	2.1533	2.5463e-07	1.3285e-05	nas-3	Zinc metalloproteinase nas-3 [Source:UniProtKB/Swiss-Prot;Acc:Q21252]
WBGene00000133	38.2295	8.59205	2.1536	0.0035208	0.035573	amt-1	Putative ammonium transporter 1 [Source:UniProtKB/Swiss-Prot;Acc:P54145]
WBGene00009895	4987.84	1120.71	2.154	0.00085393	0.012431	scl-2	SCP-Like extracellular protein [Source:RefSeq peptide;Acc:NP_001263803]
WBGene00009517	80.195	17.9555	2.1591	1.442e-08	1.0258e-06	clec-167	C-type LECtin [Source:RefSeq peptide;Acc:NP_741309]
WBGene00006602	1151.7	257.563	2.1608	8.5131e-19	4.1938e-16	tps-1	Alpha,alpha-trehalose-phosphate synthase [UDP-forming] 1 [Source:UniProtKB/Swiss-Prot;Acc:Q7YZT6]
WBGene00022040	53.3935	11.9087	2.1647	1.6291e-05	0.00051037	Y65B4BR.1	-
WBGene00014698	28.6133	6.36653	2.1681	8.4828e-05	0.0020042	C37A5.3	-
WBGene00006220	620.847	138.021	2.1694	1.4017e-15	4.2494e-13	str-176	Seven TM Receptor [Source:RefSeq peptide;Acc:NP_001294070]
WBGene00007765	29.707	6.59958	2.1704	0.00021367	0.0041935	C27B7.9	-
WBGene00202496	15.0128	3.33034	2.1724	0.0044281	0.04161	R02F11.9	-
WBGene00020619	53.2521	11.7784	2.1767	7.493e-07	3.4417e-05	T20D4.13	-
WBGene00219418	16.8505	3.72058	2.1792	0.0023543	0.026707	F44D12.19	-
WBGene00009097	3039.46	670.644	2.1802	0.00022656	0.0043897	fipr-2	FIP (Fungus-Induced Protein) Related [Source:RefSeq peptide;Acc:NP_872150]
WBGene00021162	24.165	5.29151	2.1912	0.00028982	0.0053324	Y5H2A.1	-
WBGene00007233	156.701	34.1775	2.1969	0.00024258	0.0046498	C01G10.6	-
WBGene00013568	496.978	108.291	2.1983	1.4985e-06	6.433e-05	Y75B12B.3	-
WBGene00020476	16.0673	3.49632	2.2002	0.0023409	0.0266	T13B5.9	-
WBGene00007992	166.611	36.2149	2.2018	1.8632e-12	2.9608e-10	fipr-24	FIP (Fungus-Induced Protein) Related [Source:RefSeq peptide;Acc:NP_493471]
WBGene00017569	538.923	116.979	2.2038	4.4596e-05	0.0012005	F18E9.3	-
WBGene00012778	566.301	122.65	2.207	7.4215e-05	0.0018032	Y42A5A.3	-
WBGene00044922	104.672	22.6128	2.2107	0.00038463	0.0066193	Y43C5A.7	-
WBGene00000008	86.4838	18.6258	2.2151	2.7626e-07	1.4363e-05	aat-7	Amino Acid Transporter [Source:RefSeq peptide;Acc:NP_493960]
WBGene00016340	59.3656	12.7826	2.2154	1.5347e-07	8.4945e-06	gba-2	Putative glucosylceramidase 2 [Source:UniProtKB/Swiss-Prot;Acc:O16581]
WBGene00012594	69.195	14.8848	2.2168	0.0048129	0.044283	nspe-5	Nematode Specific Peptide family, group E [Source:RefSeq peptide;Acc:NP_496699]
WBGene00016187	26.4788	5.69618	2.2168	0.00013593	0.0029082	C28G1.2	-
WBGene00044783	75.9977	16.3027	2.2208	1.5084e-08	1.0692e-06	T26H5.10	-
WBGene00004236	69.0303	14.7108	2.2304	1.3842e-06	5.9946e-05	ptr-22	PaTched Related family [Source:RefSeq peptide;Acc:NP_001256835]
WBGene00018859	80.8511	17.1914	2.2336	0.0025024	0.027953	F55A4.7	-
WBGene00009805	104.229	22.1386	2.2351	0.0055397	0.048797	F47B8.4	-
WBGene00009908	64.7615	13.7484	2.2359	2.4241e-05	0.00071957	F49H6.5	-
WBGene00010019	451.44	95.7415	2.2373	3.101e-09	2.6338e-07	F54B8.4	-
WBGene00021127	342.541	72.5835	2.2386	0.004235	0.040336	W10C8.4	-
WBGene00003766	488.655	102.726	2.25	3.4062e-06	0.0001337	nlp-28	Neuropeptide-like protein 28 QWGYGGY-amide GYGGYGGY-amide GMYGGY-amide GMYGGW-amide [Source:UniProtKB/Swiss-Prot;Acc:O44665]
WBGene00001852	129.77	27.2277	2.2528	1.0079e-11	1.3986e-09	hil-1	Histone H1.X [Source:UniProtKB/Swiss-Prot;Acc:Q18336]
WBGene00018645	2765.31	576.375	2.2624	3.6317e-11	4.5008e-09	F49F1.5	-
WBGene00016919	130.253	27.0009	2.2702	0.00019402	0.0038973	C54E4.4	-
WBGene00000631	2405.41	498.312	2.2712	0.0055214	0.048738	col-54	COLlagen [Source:RefSeq peptide;Acc:NP_491694]
WBGene00014125	894.21	185.137	2.272	4.6464e-11	5.5489e-09	ZK863.8	-
WBGene00018170	303.068	62.5215	2.2772	0.0055573	0.048887	nspb-1	Nematode Specific Peptide family, group B [Source:RefSeq peptide;Acc:NP_001023190]
WBGene00044206	2219.18	457.529	2.2781	1.4752e-05	0.0004681	T26H5.9	-
WBGene00020881	35.1846	7.25236	2.2784	1.0902e-05	0.00035984	T28A11.19	-
WBGene00011042	414.124	85.3177	2.2791	6.445e-07	3.0529e-05	R05H10.1	-
WBGene00001712	31.4661	6.47219	2.2815	0.0005333	0.0086421	grl-3	GRound-Like (grd related) [Source:RefSeq peptide;Acc:NP_505896]
WBGene00007958	888.897	181.947	2.2885	2.6974e-14	7.1423e-12	C35C5.9	-
WBGene00021176	57.783	11.7606	2.2967	1.0952e-07	6.3475e-06	Y9C9A.1	-
WBGene00020593	94.4088	19.1333	2.3028	0.0002255	0.0043765	ugt-11	UDP-GlucuronosylTransferase [Source:RefSeq peptide;Acc:NP_504311]
WBGene00016417	447.333	90.4372	2.3064	5.1183e-08	3.243e-06	C34F11.8	-
WBGene00015857	321.418	64.5214	2.3166	0.00018949	0.0038375	C16D9.1	-
WBGene00015243	104.235	20.9233	2.3167	1.1685e-10	1.3082e-08	B0524.4	-
WBGene00006811	215.999	43.1784	2.3226	9.1652e-13	1.5737e-10	unc-79	Uncoordinated protein 79 [Source:UniProtKB/Swiss-Prot;Acc:P42173]
WBGene00019152	352.225	70.3789	2.3233	0.0055472	0.048842	nspb-6	Nematode Specific Peptide family, group B [Source:RefSeq peptide;Acc:NP_500886]
WBGene00001699	3579.21	712.723	2.3282	0.00047454	0.0078645	grd-10	GRounDhog (hedgehog-like family) [Source:RefSeq peptide;Acc:NP_500347]
WBGene00021598	19.3431	3.83008	2.3364	0.00054685	0.0088109	Y46E12BR.1	-
WBGene00009986	48.1959	9.52211	2.3396	0.0015832	0.020023	F53F4.2	-
WBGene00011325	185.142	36.4766	2.3436	1.454e-05	0.00046346	T01C3.11	-
WBGene00018619	806.225	158.331	2.3482	0.00017503	0.003604	F48G7.8	-
WBGene00008809	20.5479	4.01858	2.3542	0.00058515	0.0092208	cyp-13A11	CYtochrome P450 family [Source:RefSeq peptide;Acc:NP_499704]
WBGene00012729	233.433	45.5229	2.3583	2.4628e-05	0.00072866	Y39G8B.10	-
WBGene00018380	649.609	126.653	2.3587	0.0029599	0.031307	decr-1.1	DiEnoyl-CoA Reductase, mitochondria [Source:RefSeq peptide;Acc:NP_494251]
WBGene00008211	1814.08	352.91	2.3619	1.9474e-06	8.0447e-05	C49F5.7	-
WBGene00004910	1098.32	212.292	2.3712	1.0025e-21	7.5975e-19	snf-11	Transporter [Source:RefSeq peptide;Acc:NP_505873]
WBGene00015182	335.458	64.1066	2.3876	7.5947e-06	0.00026209	B0416.7	-
[truncated: 252 more rows]

## Sheet: Upregulated
Gene_id	readcount_neuro	readcount_control	log2FoldChange	pval	padj	Associated Gene Name	Description									logpadj
WBGene00006024	1496.63	0.608227	11.265	8.0715e-128	1.5905e-123	srx-133	Serpentine Receptor, class X [Source:RefSeq peptide;Acc:NP_506431]									-122.798	122.798
WBGene00006222	141.532	0.307094	8.8482	2.2007e-42	4.8184e-39	str-178	Seven TM Receptor [Source:RefSeq peptide;Acc:NP_506176]									-38.3171	38.3171
WBGene00001729	125.578	0.327802	8.5815	9.6333e-09	7.3291e-07	grl-20	GRound-Like (grd related) [Source:RefSeq peptide;Acc:NP_500167]									-6.13495	6.13495
WBGene00011245	109.687	0.301133	8.5088	1.3384e-35	2.0288e-32	R11D1.4	-									-31.6928	31.6928
WBGene00020205	294.804	1.21049	7.928	2.6484e-62	1.7396e-58	arrd-1	ARRestin Domain protein [Source:RefSeq peptide;Acc:NP_493774]									-57.7596	57.7596
WBGene00000627	65.5714	0.307094	7.7382	3.7074e-09	3.0695e-07	col-50	COLlagen [Source:RefSeq peptide;Acc:NP_491194]									-6.51293	6.51293
WBGene00004819	54.0485	0.327802	7.3653	2.7547e-14	7.1423e-12	skr-13	SKp1 Related (ubiquitin ligase complex component) [Source:RefSeq peptide;Acc:NP_503042]									-11.1462	11.1462
WBGene00000851	102.669	0.655604	7.291	4.7384e-10	4.7396e-08	cut-1	Cuticlin-1 [Source:UniProtKB/Swiss-Prot;Acc:Q03755]									-7.32426	7.32426
WBGene00044547	363.55	2.7902	7.0256	8.6752e-15	2.4775e-12	C13A2.12	-									-11.606	11.606
WBGene00000593	204.549	1.57092	7.0247	6.6297e-08	4.0697e-06	col-2	Cuticle collagen 2 [Source:UniProtKB/Swiss-Prot;Acc:P17656]									-5.39044	5.39044
WBGene00000756	120.934	0.956737	6.9819	3.8493e-13	7.51e-11	col-183	COLlagen [Source:RefSeq peptide;Acc:NP_510247]									-10.1244	10.1244
WBGene00000612	67.4084	0.602266	6.8064	1.652e-07	9.0175e-06	col-35	COLlagen [Source:RefSeq peptide;Acc:NP_492086]									-5.04491	5.04491
WBGene00010646	230.793	2.17915	6.7267	4.0062e-51	1.3157e-47	K08C7.1	-									-46.8808	46.8808
WBGene00050906	31.936	0.327802	6.6062	6.4611e-13	1.1574e-10	F20E11.17	-									-9.93652	9.93652
WBGene00013493	60.3055	0.628935	6.5832	8.0325e-20	4.5223e-17	clec-9	C-type LECtin [Source:RefSeq peptide;Acc:NP_507227]									-16.3446	16.3446
WBGene00044754	79.9939	0.936029	6.4172	3.0459e-10	3.1589e-08	Y119C1B.12	-									-7.50046	7.50046
WBGene00001734	475.145	5.7583	6.3666	6.285e-09	4.9737e-07	grl-25	GRound-Like (grd related) [Source:RefSeq peptide;Acc:NP_001023025]									-6.30332	6.30332
Novel00385	106.068	1.2905	6.3609	2.1419e-28	2.4828e-25	-//-										-24.6051	24.6051
WBGene00005702	358.128	4.39972	6.3469	1.5872e-60	7.8188e-57	sru-39	Serpentine Receptor, class U [Source:RefSeq peptide;Acc:NP_001263846]									-56.1069	56.1069
WBGene00008853	25.4349	0.327802	6.2778	1.0431e-07	6.0813e-06	clec-101	C-type LECtin [Source:RefSeq peptide;Acc:NP_492949]									-5.216	5.216
WBGene00020170	44.918	0.602266	6.2208	1.3554e-10	1.4921e-08	T02G5.14	-									-7.8262	7.8262
WBGene00022713	106.538	1.59163	6.0647	1.109e-10	1.2487e-08	ZK355.3	-									-7.90354	7.90354
WBGene00012413	39.5978	0.602266	6.0389	1.1094e-14	3.0789e-12	Y7A5A.7	-									-11.5116	11.5116
WBGene00016369	19.0962	0.327802	5.8643	5.075e-08	3.2259e-06	C33G8.13	-									-5.49135	5.49135
WBGene00003473	897.91	16.4737	5.7683	0.00042414	0.0071616	mtl-1	Metallothionein-1 [Source:UniProtKB/Swiss-Prot;Acc:P17511]									-2.14499	2.14499
WBGene00015596	16.5603	0.327802	5.6588	0.0026598	0.029297	fbxa-161	-									-1.53318	1.53318
WBGene00000659	121.95	2.44765	5.6388	2.7768e-07	1.4399e-05	col-84	COLlagen [Source:RefSeq peptide;Acc:NP_496535]									-4.84167	4.84167
WBGene00019699	29.9552	0.608227	5.6221	2.736e-11	3.5086e-09	math-34	MATH (meprin-associated Traf homology) domain containing [Source:RefSeq peptide;Acc:NP_001040791]									-8.45487	8.45487
WBGene00015178	13.0248	0.301133	5.4347	1.2837e-05	0.00041537	B0416.2	-									-3.38156	3.38156
WBGene00206478	26.9395	0.634896	5.4071	2.9425e-10	3.0678e-08	M6.11	Galectin [Source:RefSeq peptide;Acc:NP_001256974]									-7.51317	7.51317
WBGene00000737	52.5424	1.26383	5.3776	1.0049e-12	1.6925e-10	col-164	COLlagen [Source:RefSeq peptide;Acc:NP_508386]									-9.77147	9.77147
WBGene00006163	165.408	4.03929	5.3558	1.8779e-36	3.2396e-33	str-112	Seven TM Receptor [Source:RefSeq peptide;Acc:NP_504809]									-32.4895	32.4895
WBGene00011219	50.6686	1.26979	5.3184	1.0833e-16	4.0546e-14	srxa-10	Serpentine receptor class XA 10 [Source:UniProtKB/Swiss-Prot;Acc:P34551]									-13.3921	13.3921
WBGene00019178	11.7143	0.301133	5.2817	0.0042985	0.0408	scl-12	SCP-Like extracellular protein [Source:RefSeq peptide;Acc:NP_504056]									-1.38934	1.38934
WBGene00009033	33.4864	0.90936	5.2026	8.8289e-12	1.2339e-09	F21H7.12	-									-8.90872	8.90872
WBGene00000617	284.485	7.86937	5.176	1.7277e-07	9.3418e-06	col-40	Cuticle collagen 40 [Source:UniProtKB/Swiss-Prot;Acc:P34804]									-5.02957	5.02957
WBGene00019549	106.626	3.46369	4.9441	1.6872e-26	1.5832e-23	K09C4.4	-									-22.8005	22.8005
WBGene00001728	29.3234	0.956737	4.9378	2.8451e-10	2.9821e-08	grl-19	GRound-Like (grd related) [Source:RefSeq peptide;Acc:NP_499885]									-7.52548	7.52548
WBGene00011161	17.9169	0.634896	4.8187	6.9074e-07	3.233e-05	chil-18	CHItinase-Like [Source:RefSeq peptide;Acc:NP_496024]									-4.49039	4.49039
Novel00386	42.1387	1.56496	4.7509	2.4164e-13	4.8587e-11	-//-										-10.3135	10.3135
WBGene00000660	87.0058	3.36297	4.6933	3.2484e-05	0.00091574	col-85	COLlagen [Source:RefSeq peptide;Acc:NP_496665]									-3.03823	3.03823
WBGene00016459	7.80463	0.307094	4.6676	0.001781	0.02188	C35E7.7	-									-1.65995	1.65995
WBGene00001718	24.2426	0.983406	4.6236	0.0028528	0.030679	grl-9	GRound-Like (grd related) [Source:RefSeq peptide;Acc:NP_504706]									-1.51316	1.51316
WBGene00195243	46.6976	1.9254	4.6001	1.0371e-08	7.7406e-07	F46B3.23	-									-6.11123	6.11123
WBGene00000620	229.616	10.2609	4.484	4.7709e-09	3.8847e-07	col-43	COLlagen [Source:RefSeq peptide;Acc:NP_505074]									-6.41064	6.41064
WBGene00012482	6.68142	0.301133	4.4717	0.004903	0.044916	clec-106	C-type LECtin [Source:RefSeq peptide;Acc:NP_493250]									-1.3476	1.3476
WBGene00017228	20.8056	0.94199	4.4651	2.3947e-07	1.2651e-05	F07G11.1	-									-4.89788	4.89788
WBGene00022540	89.6697	4.31689	4.3766	3.7319e-21	2.4652e-18	ZC190.6	-									-17.6081	17.6081
WBGene00235309	13.0605	0.634896	4.3625	0.00022565	0.0043765	F21C10.17	-									-2.35887	2.35887
WBGene00019016	6.72835	0.327802	4.3594	0.0047974	0.044195	F57F4.2	-									-1.35463	1.35463
WBGene00000731	263.913	13.8274	4.2545	4.5527e-05	0.0012189	col-158	COLlagen [Source:RefSeq peptide;Acc:NP_505981]									-2.91403	2.91403
Novel00367	28264.5	1499.18	4.2367	1.2104e-06	5.3122e-05	--	C38D4.7 [Caenorhabditis elegans]>gi|3874829|emb|CAA86321.1| C38D4.7 [Caenorhabditis elegans]									-4.27473	4.27473
WBGene00000907	197.215	10.5294	4.2273	9.8065e-32	1.3803e-28	daf-11	Receptor-type guanylate cyclase daf-11 [Source:UniProtKB/Swiss-Prot;Acc:Q8I4N4]									-27.86	27.86
WBGene00016017	80.299	4.45306	4.1725	3.4402e-06	0.00013477	C23G10.11	-									-3.87041	3.87041
WBGene00219314	21.2018	1.24312	4.0921	5.8071e-07	2.7978e-05	C05B5.17	-									-4.55318	4.55318
WBGene00015535	25.0553	1.51163	4.0509	1.4292e-05	0.00045792	C06E4.6	-									-3.33921	3.33921
WBGene00017465	10.1565	0.655604	3.9534	0.00060186	0.0094274	F14F9.2	-									-2.02561	2.02561
WBGene00018459	42.978	2.81405	3.9329	1.5534e-11	2.1111e-09	F45D11.14	-									-8.67549	8.67549
WBGene00019550	2705.02	180.177	3.9081	4.6453e-52	1.8307e-48	K09C4.5	-									-47.7374	47.7374
WBGene00000648	36.2745	2.44169	3.893	0.0037714	0.037195	col-72	COLlagen [Source:RefSeq peptide;Acc:NP_001254078]									-1.42952	1.42952
WBGene00044044	69.4632	4.70964	3.8826	5.1379e-16	1.716e-13	C08B6.14	-									-12.7655	12.7655
WBGene00044611	25.7327	1.88398	3.7717	1.3662e-07	7.7361e-06	T27A3.8	-									-5.11148	5.11148
WBGene00006659	12.311	0.903398	3.7684	0.00027011	0.0050403	twk-4	TWiK family of potassium channels [Source:RefSeq peptide;Acc:NP_495961]									-2.29754	2.29754
WBGene00017156	20.6649	1.559	3.7285	2.2037e-06	9.0278e-05	F01E11.3	-									-4.04442	4.04442
WBGene00010707	8.13143	0.614188	3.7268	0.0037188	0.036732	cyp-14A3	CYtochrome P450 family [Source:RefSeq peptide;Acc:NP_510205]									-1.43496	1.43496
WBGene00002260	446.92	33.9084	3.7203	3.842e-20	2.2942e-17	lbp-8	Lipid Binding Protein [Source:RefSeq peptide;Acc:NP_506444]									-16.6394	16.6394
WBGene00000622	80.3645	6.18298	3.7002	4.6437e-06	0.00017171	col-45	COLlagen [Source:RefSeq peptide;Acc:NP_001293264]									-3.7652	3.7652
Novel00391	19321.1	1519.59	3.6684	1.1841e-12	1.9283e-10	-//-										-9.71483	9.71483
WBGene00011424	82.4262	6.57008	3.6491	1.0906e-16	4.0546e-14	dhs-31	DeHydrogenases, Short chain [Source:RefSeq peptide;Acc:NP_001255457]									-13.3921	13.3921
WBGene00003542	2705.79	224.431	3.5917	3.0101e-46	8.4735e-43	nas-23	Zinc metalloproteinase nas-23 [Source:UniProtKB/Swiss-Prot;Acc:Q7Z0M7]									-42.0719	42.0719
WBGene00005005	52.0701	4.35234	3.5806	4.7221e-12	6.9439e-10	spp-20	SaPosin-like Protein family [Source:RefSeq peptide;Acc:NP_504665]									-9.1584	9.1584
WBGene00206460	10.9192	0.915321	3.5764	0.00085418	0.012431	F56H9.9	-									-1.90549	1.90549
Novel00379	10.9621	0.921282	3.5727	0.0011525	0.015749	-//-										-1.80275	1.80275
WBGene00022261	115.606	9.87972	3.5486	1.1179e-19	6.1187e-17	clec-210	C-type LECtin [Source:RefSeq peptide;Acc:NP_503855]									-16.2133	16.2133
WBGene00077766	10.8716	0.930068	3.5471	0.00086068	0.012498	F17B5.9	-									-1.90316	1.90316
WBGene00021599	10.6703	0.915321	3.5432	0.0050294	0.045689	srt-42	Serpentine Receptor, class T [Source:RefSeq peptide;Acc:NP_001024245]									-1.34019	1.34019
WBGene00009526	2488	214.934	3.533	2.6159e-44	6.4433e-41	clec-169	C-type LECtin [Source:RefSeq peptide;Acc:NP_001023187]									-40.1909	40.1909
WBGene00013101	148.873	13.149	3.5011	8.784e-11	1.0005e-08	Y51H4A.5	-									-7.99978	7.99978
WBGene00086560	129.49	11.9027	3.4435	2.5566e-20	1.5743e-17	ZK355.8	-									-16.8029	16.8029
WBGene00017331	140.31	13.222	3.4076	1.1897e-16	4.3412e-14	ugt-40	UDP-GlucuronosylTransferase [Source:RefSeq peptide;Acc:NP_504810]									-13.3624	13.3624
WBGene00011508	116.885	11.4001	3.358	2.2551e-09	1.9662e-07	T05H10.3	-									-6.70637	6.70637
WBGene00011698	37.4647	3.71462	3.3342	4.8117e-07	2.3586e-05	cyp-34A1	CYtochrome P450 family [Source:RefSeq peptide;Acc:NP_506787]									-4.62735	4.62735
WBGene00005269	130.339	12.9535	3.3309	2.1377e-19	1.0801e-16	srh-46	Serpentine Receptor, class H [Source:RefSeq peptide;Acc:NP_505871]									-15.9665	15.9665
WBGene00008616	211.992	21.2353	3.3195	1.2639e-08	9.1231e-07	fbxa-44	F-box A protein [Source:RefSeq peptide;Acc:NP_507267]									-6.03986	6.03986
WBGene00011672	1564.07	157.294	3.3138	9.071e-39	1.7874e-35	cyp-13A5	Putative cytochrome P450 CYP13A5 [Source:UniProtKB/Swiss-Prot;Acc:Q27514]									-34.7478	34.7478
WBGene00007541	4187.49	422.611	3.3087	0.0021608	0.025062	fipr-4	FIP (Fungus-Induced Protein) Related [Source:RefSeq peptide;Acc:NP_001023650]									-1.60098	1.60098
Novel00395	9.20839	0.930068	3.3075	0.0035221	0.035573	-//-										-1.44888	1.44888
WBGene00011798	994.632	100.606	3.3054	1.9729e-36	3.2396e-33	T16G1.4	-									-32.4895	32.4895
WBGene00001696	9.51341	0.962698	3.3048	0.0026588	0.029297	grd-7	GRounDhog (hedgehog-like family) [Source:RefSeq peptide;Acc:NP_509224]									-1.53318	1.53318
WBGene00018448	80.2675	8.16768	3.2968	1.0796e-14	3.039e-12	F45D11.1	-									-11.5173	11.5173
WBGene00009778	194.884	20.2943	3.2635	2.7771e-09	2.3896e-07	F46C5.1	-									-6.62167	6.62167
WBGene00021587	405.347	42.6301	3.2492	1.0449e-16	4.037e-14	clec-76	C-type LECtin [Source:RefSeq peptide;Acc:NP_500449]									-13.3939	13.3939
WBGene00004354	96.1317	10.1254	3.247	3.0558e-16	1.0382e-13	rgs-11	Regulator of G-protein signaling rgs-11 [Source:UniProtKB/Swiss-Prot;Acc:O45524]									-12.9837	12.9837
WBGene00000697	36.7332	3.9712	3.2094	2.8166e-05	0.00081381	col-123	COLlagen [Source:RefSeq peptide;Acc:NP_501756]									-3.08948	3.08948
WBGene00021232	14.113	1.53547	3.2003	0.00034732	0.0061316	irld-15	Insulin/EGF-Receptor L Domain protein [Source:RefSeq peptide;Acc:NP_503632]									-2.21243	2.21243
WBGene00019551	39.0003	4.27233	3.1904	1.1414e-08	8.3922e-07	K09C4.6	-									-6.07612	6.07612
WBGene00007537	2136.54	236.771	3.1737	0.0038151	0.037494	fipr-8	FIP (Fungus-Induced Protein) Related [Source:RefSeq peptide;Acc:NP_505634]									-1.42604	1.42604
WBGene00022648	64.459	7.16639	3.1691	3.5487e-12	5.338e-10	ZK54.3	-									-9.27262	9.27262
Novel00194	10.9151	1.21645	3.1656	0.0033699	0.034478	--	CLEC-68 [Caenorhabditis elegans]>gi|548932234|emb|CCD70733.2| CLEC-68 [Caenorhabditis elegans]									-1.46246	1.46246
WBGene00015214	22.5994	2.53362	3.157	3.5759e-05	0.00099577	srtx-1	Serpentine Receptor, class TX [Source:RefSeq peptide;Acc:NP_501183]									-3.00184	3.00184
WBGene00044175	2183.95	246.553	3.147	0.0005225	0.0085183	fipr-9	FIP (Fungus-Induced Protein) Related [Source:RefSeq peptide;Acc:NP_001023655]									-2.06965	2.06965
WBGene00008625	76.4446	8.63974	3.1454	2.323e-13	4.7191e-11	scl-14	SCP-Like extracellular protein [Source:RefSeq peptide;Acc:NP_502532]									-10.3261	10.3261
WBGene00021297	10.8934	1.23716	3.1383	0.001879	0.022701	fbxc-55	F-box C protein [Source:RefSeq peptide;Acc:NP_494464]									-1.64396	1.64396
WBGene00015757	10.8828	1.24908	3.1231	0.0018785	0.022701	C14C6.3	-									-1.64396	1.64396
WBGene00008044	13.3846	1.55022	3.11	0.00058893	0.009269	C40H1.9	-									-2.03297	2.03297
WBGene00004001	13.3747	1.55022	3.109	0.00059003	0.009279	pgp-7	P-GlycoProtein related [Source:RefSeq peptide;Acc:NP_509812]									-2.0325	2.0325
WBGene00006149	12.9878	1.50566	3.1087	0.00077825	0.01153	str-90	Seven TM Receptor [Source:RefSeq peptide;Acc:NP_505092]									-1.93817	1.93817
WBGene00044589	16.2292	1.89873	3.0955	0.00014886	0.0031438	C29F5.8	-									-2.50255	2.50255
WBGene00008615	128.179	15.0586	3.0895	1.8673e-17	7.8289e-15	F09C6.1	-									-14.1063	14.1063
WBGene00009836	13.454	1.58567	3.0849	0.0019868	0.023598	fbxa-185	F-box A protein [Source:RefSeq peptide;Acc:NP_507388]									-1.62712	1.62712
WBGene00017332	160.754	19.4057	3.0503	2.0669e-19	1.0718e-16	ugt-37	UDP-GlucuronosylTransferase [Source:RefSeq peptide;Acc:NP_504811]									-15.9699	15.9699
WBGene00003995	2522.13	304.829	3.0486	6.4495e-14	1.4951e-11	pgp-1	Multidrug resistance protein pgp-1 [Source:UniProtKB/Swiss-Prot;Acc:P34712]									-10.8253	10.8253
WBGene00013008	767.428	92.8732	3.0467	1.1872e-17	5.1986e-15	clec-146	C-type LECtin [Source:RefSeq peptide;Acc:NP_001254401]									-14.2841	14.2841
WBGene00008244	1361.7	165.458	3.0409	0.002066	0.024218	fipr-11	FIP (Fungus-Induced Protein) Related [Source:RefSeq peptide;Acc:NP_741606]									-1.61586	1.61586
WBGene00016845	1671.57	203.115	3.0408	1.2027e-13	2.6629e-11	C50F7.5	-									-10.5746	10.5746
WBGene00009608	263.938	32.2577	3.0325	2.6847e-23	2.3001e-20	nhr-265	Nuclear Hormone Receptor family [Source:RefSeq peptide;Acc:NP_493092]									-19.6383	19.6383
WBGene00010790	6442.12	802.337	3.0053	5.372e-14	1.3069e-11	sodh-1	Alcohol dehydrogenase 1 [Source:UniProtKB/Swiss-Prot;Acc:Q17334]									-10.8838	10.8838
WBGene00013646	26.5826	3.33034	2.9967	0.00054544	0.0088011	Y105C5B.3	Purple acid phosphatase [Source:RefSeq peptide;Acc:NP_502892]									-2.05546	2.05546
WBGene00020016	458.033	57.6624	2.9897	0.0035852	0.035989	lipl-3	Lipase [Source:RefSeq peptide;Acc:NP_503233]									-1.44383	1.44383
Novel00387	19.0612	2.42695	2.9734	7.9865e-05	0.0019076	-//-										-2.71951	2.71951
WBGene00010062	281.085	36.0102	2.9645	8.9712e-06	0.00030374	lipl-1	Lipase [Source:RefSeq peptide;Acc:NP_506229]									-3.5175	3.5175
WBGene00044174	2145.78	275.731	2.9602	0.00065566	0.010133	fipr-5	FIP (Fungus-Induced Protein) Related [Source:RefSeq peptide;Acc:NP_001023654]									-1.99426	1.99426
WBGene00044433	441.495	57.0531	2.952	0.00083199	0.012198	W10C8.6	-									-1.91371	1.91371
WBGene00014046	538.832	70.1957	2.9404	1.5607e-19	8.3117e-17	clec-60	C-type LECtin [Source:RefSeq peptide;Acc:NP_496259]									-16.0803	16.0803
WBGene00002199	1285.76	167.743	2.9383	1.6929e-07	9.1898e-06	kin-15	Receptor-like tyrosine-protein kinase kin-15 [Source:UniProtKB/Swiss-Prot;Acc:P34891]									-5.03669	5.03669
WBGene00012914	43.435	5.71689	2.9256	6.9074e-08	4.227e-06	bcmo-1	Beta-Carotene 15,15'-MonoOxygenase [Source:RefSeq peptide;Acc:NP_496729]									-5.37397	5.37397
WBGene00008678	79.7003	10.4939	2.925	1.3514e-12	2.1828e-10	stdh-2	Putative steroid dehydrogenase 2 [Source:UniProtKB/Swiss-Prot;Acc:O17795]									-9.66099	9.66099
WBGene00018211	414.559	54.7501	2.9206	1.1745e-25	1.052e-22	oac-24	O-ACyltransferase homolog [Source:RefSeq peptide;Acc:NP_504267]									-21.978	21.978
WBGene00012069	30.7968	4.07788	2.9169	8.216e-07	3.739e-05	T26H5.4	-									-4.42724	4.42724
WBGene00008245	1880.05	248.99	2.9166	0.003872	0.037959	fipr-10	FIP (Fungus-Induced Protein) Related [Source:RefSeq peptide;Acc:NP_001023726]									-1.42069	1.42069
WBGene00019103	11.9815	1.59163	2.9122	0.0016563	0.020762	F59D6.1	-									-1.68273	1.68273
WBGene00008680	36.9549	4.91319	2.911	1.3971e-07	7.8884e-06	F11A5.15	-									-5.10301	5.10301
WBGene00013007	1294.82	173.124	2.9029	1.6146e-07	8.8623e-06	Y48E1B.8	-									-5.05245	5.05245
WBGene00008593	271.885	36.3728	2.9021	1.911e-22	1.569e-19	clec-227	C-type LECtin [Source:RefSeq peptide;Acc:NP_506588]									-18.8044	18.8044
WBGene00007543	1993.88	266.936	2.901	0.0014704	0.018967	fipr-7	FIP (Fungus-Induced Protein) Related [Source:RefSeq peptide;Acc:NP_001023652]									-1.722	1.722
WBGene00015980	361.714	48.658	2.8941	1.7489e-21	1.2764e-18	C18G1.1	-									-17.894	17.894
WBGene00000621	36.2017	4.91703	2.8802	0.0026468	0.029191	col-44	COLlagen [Source:RefSeq peptide;Acc:NP_510274]									-1.53475	1.53475
WBGene00019570	13.7604	1.87206	2.8778	0.00088151	0.012716	K09E2.1	-									-1.89565	1.89565
WBGene00007288	134.435	18.319	2.8755	2.1354e-16	7.5141e-14	C04A11.5	-									-13.1241	13.1241
WBGene00009090	1725.85	236.217	2.8691	0.00080898	0.011896	fipr-3	FIP (Fungus-Induced Protein) Related [Source:RefSeq peptide;Acc:NP_872256]									-1.9246	1.9246
WBGene00013516	1012.43	138.888	2.8658	1.7894e-06	7.459e-05	Y73F4A.3	-									-4.12732	4.12732
WBGene00016863	24.904	3.44894	2.8521	1.0083e-05	0.00033675	C52A10.2	Carboxylic ester hydrolase [Source:RefSeq peptide;Acc:NP_504398]									-3.47269	3.47269
WBGene00002200	1055.79	147.264	2.8418	1.2814e-11	1.7535e-09	kin-16	Receptor-like tyrosine-protein kinase kin-16 [Source:UniProtKB/Swiss-Prot;Acc:P34892]									-8.75609	8.75609
WBGene00003058	11.2341	1.57689	2.8327	0.0028012	0.030356	lov-1	Location of vulva defective 1 [Source:UniProtKB/Swiss-Prot;Acc:Q09624]									-1.51776	1.51776
WBGene00016667	594.271	83.4835	2.8316	0.00034315	0.0060706	C45E5.4	-									-2.21677	2.21677
WBGene00119204	96.9007	13.7976	2.8121	3.8247e-05	0.0010526	ZC116.5	-									-2.97774	2.97774
WBGene00189950	19.3397	2.78738	2.7946	0.00011689	0.0026115	C39B5.14	-									-2.58311	2.58311
Novel00131	64.8675	9.36625	2.792	0.00027217	0.005074	-//-										-2.29465	2.29465
WBGene00010789	82.9605	12.0084	2.7884	7.3754e-09	5.7648e-07	sulp-5	SULfate Permease family [Source:RefSeq peptide;Acc:NP_505990]									-6.23922	6.23922
WBGene00012070	177.433	25.8199	2.7807	0.00013801	0.0029463	T26H5.8	-									-2.53072	2.53072
WBGene00009384	747.813	109.561	2.7709	5.2522e-05	0.0013618	piit-1	Protease Inhibitor I2 (Two) [Source:RefSeq peptide;Acc:NP_505943]									-2.86589	2.86589
WBGene00022209	10.521	1.55022	2.7627	0.0046931	0.04356	Y73B3A.7	-									-1.36091	1.36091
WBGene00012022	14.3691	2.13774	2.7488	0.0010068	0.014246	clec-39	C-type LECtin [Source:RefSeq peptide;Acc:NP_507236]									-1.84631	1.84631
WBGene00010681	9817.95	1465.86	2.7437	1.7805e-28	2.1928e-25	mak-1	MAP kinase Activated protein Kinase [Source:RefSeq peptide;Acc:NP_001022239]									-24.659	24.659
WBGene00019554	1322.01	198.187	2.7378	4.3475e-28	4.5088e-25	K09C4.10	-									-24.3459	24.3459
WBGene00011797	18.8496	2.84668	2.7272	0.00098552	0.013971	T16G1.3	-									-1.85477	1.85477
WBGene00002124	26.8553	4.07192	2.7214	1.4363e-05	0.00045947	inx-2	Innexin-2 [Source:UniProtKB/Swiss-Prot;Acc:Q9U3K5]									-3.33774	3.33774
WBGene00008043	1738.81	264.108	2.7189	2.497e-28	2.7335e-25	C40H1.8	-									-24.5633	24.5633
WBGene00015045	43.319	6.59958	2.7146	5.5834e-08	3.5151e-06	cyp-34A10	CYtochrome P450 family [Source:RefSeq peptide;Acc:NP_504104]									-5.45406	5.45406
WBGene00219420	98.5653	15.1653	2.7003	3.7322e-11	4.5964e-09	T19C4.24	-									-8.33758	8.33758
WBGene00007817	357.428	55.2815	2.6928	0.00015786	0.0032906	C30F2.3	-									-2.48272	2.48272
WBGene00003575	43.3782	6.81192	2.6708	1.0846e-07	6.3046e-06	ncx-10	Na/Ca eXchangers [Source:RefSeq peptide;Acc:NP_001256094]									-5.20034	5.20034
WBGene00004177	95.2641	14.9996	2.667	1.1768e-06	5.1877e-05	pqn-98	Prion-like-(Q/N-rich)-domain-bearing protein [Source:RefSeq peptide;Acc:NP_503259]									-4.28503	4.28503
WBGene00021788	153.125	24.2132	2.6608	2.742e-11	3.5086e-09	Y51H7C.10	-									-8.45487	8.45487
WBGene00008072	14.1566	2.24128	2.6591	0.0014925	0.019182	C43F9.4	-									-1.71711	1.71711
WBGene00011596	33.6774	5.36838	2.6492	0.0044464	0.041742	T07G12.5	-									-1.37943	1.37943
WBGene00011429	190.746	30.592	2.6404	3.5462e-11	4.4226e-09	T04C12.7	-									-8.35432	8.35432
WBGene00001789	70.6218	11.3917	2.6321	5.7794e-05	0.0014733	gst-41	Glutathione S-Transferase [Source:RefSeq peptide;Acc:NP_504894]									-2.83171	2.83171
WBGene00008757	11.3259	1.83064	2.6292	0.0049688	0.045349	F13E9.8	-									-1.34343	1.34343
WBGene00008597	106.961	17.3002	2.6282	5.9025e-08	3.669e-06	clec-55	C-type LECtin [Source:RefSeq peptide;Acc:NP_506591]									-5.43545	5.43545
WBGene00015878	32.9997	5.34767	2.6255	2.2088e-06	9.0299e-05	C17B7.4	-									-4.04432	4.04432
WBGene00015532	101.109	16.3993	2.6242	1.6089e-12	2.5775e-10	C06E4.3	-									-9.5888	9.5888
WBGene00044350	1659.21	270.053	2.6192	1.6206e-26	1.5832e-23	Y73B6BL.44	-									-22.8005	22.8005
Novel00040	26.9682	4.39093	2.6187	0.0026952	0.029571	-//-										-1.52913	1.52913
WBGene00014047	743.759	121.113	2.6185	0.00028124	0.0052036	clec-61	C-type LECtin [Source:RefSeq peptide;Acc:NP_496260]									-2.2837	2.2837
WBGene00044697	82.04	13.3691	2.6174	0.00015814	0.0032906	poml-4	PON (paraoxonase) and MEC-6 Like [Source:RefSeq peptide;Acc:NP_001040790]									-2.48272	2.48272
WBGene00003474	1681.93	274.125	2.6172	3.7531e-21	2.4652e-18	mtl-2	Metallothionein-2 [Source:UniProtKB/Swiss-Prot;Acc:P17512]									-17.6081	17.6081
Novel00163	208.776	34.24	2.6082	1.9201e-17	7.8824e-15	--	TRPL-3 [Caenorhabditis elegans]>gi|17543156|ref|NP_499852.1| TRPL-4 [Caenorhabditis elegans]>gi|373219496|emb|CCD68254.1| TRPL-3 [Caenorhabditis elegans]>gi|373219500|emb|CCD68258.1| TRPL-4 [Caenorhabditis elegans]									-14.1033	14.1033
WBGene00016502	169.829	28.078	2.5966	6.0236e-16	1.9783e-13	C37C3.10	-									-12.7037	12.7037
Novel00288	16.5805	2.74879	2.5926	0.00073111	0.010981	--	F36G9.3, isoform a [Caenorhabditis elegans]>gi|194686226|emb|CAB04342.2| F36G9.3, isoform a [Caenorhabditis elegans]									-1.95936	1.95936
WBGene00015549	66.0062	10.9786	2.5879	1.9448e-06	8.0447e-05	C06G3.3	-									-4.09449	4.09449
WBGene00019388	302.684	50.6066	2.5804	2.4715e-07	1.2987e-05	K04F1.9	-									-4.88649	4.88649
WBGene00013169	266.808	45.3207	2.5576	1.7231e-06	7.224e-05	Y53F4B.23	-									-4.14122	4.14122
WBGene00012604	216.6	36.8185	2.5565	8.8169e-07	3.994e-05	nspe-2	Nematode Specific Peptide family, group E [Source:RefSeq peptide;Acc:NP_001022426]									-4.39859	4.39859
WBGene00003764	1409.72	240.487	2.5514	0.00095581	0.013599	nlp-26	Neuropeptide-Like Protein [Source:RefSeq peptide;Acc:NP_507802]									-1.86649	1.86649
WBGene00007804	656.185	112.016	2.5504	0.0014249	0.018494	C29F3.3	-									-1.73297	1.73297
WBGene00008937	36.912	6.33986	2.5416	0.00011329	0.0025426	srt-43	Serpentine Receptor, class T [Source:RefSeq peptide;Acc:NP_506194]									-2.59472	2.59472
WBGene00011313	459.91	79.5736	2.531	0.0001796	0.0036711	T01B7.8	-									-2.4352	2.4352
WBGene00050892	133.494	23.2529	2.5213	1.0754e-13	2.4081e-11	ttr-57	TransThyretin-Related family domain [Source:RefSeq peptide;Acc:NP_001122942]									-10.6183	10.6183
WBGene00004008	590.533	103.306	2.5151	2.1068e-05	0.00064136	pgp-14	P-GlycoProtein related [Source:RefSeq peptide;Acc:NP_510128]									-3.1929	3.1929
WBGene00013515	1502.36	263.561	2.511	1.9608e-10	2.0998e-08	Y73F4A.2	DOMON domain-containing protein Y73F4A.2 [Source:UniProtKB/Swiss-Prot;Acc:Q9XWC3]									-7.67782	7.67782
WBGene00001672	58.0424	10.3584	2.4863	1.3121e-08	9.4358e-07	gpa-10	Guanine nucleotide-binding protein alpha-10 subunit [Source:UniProtKB/Swiss-Prot;Acc:Q9BIG4]									-6.02522	6.02522
WBGene00009242	33.0055	5.8966	2.4848	9.306e-05	0.0021548	sre-6	Serpentine receptor class epsilon-6 [Source:UniProtKB/Swiss-Prot;Acc:Q19897]									-2.66659	2.66659
WBGene00012686	300.233	53.7633	2.4814	3.0096e-18	1.3792e-15	Y39B6A.27	-									-14.8604	14.8604
WBGene00007437	38.2393	6.86526	2.4777	0.00034022	0.0060342	C08E8.1	-									-2.21938	2.21938
WBGene00004173	1022.01	183.54	2.4772	1.4666e-07	8.2098e-06	pqn-94	Prion-like-(Q/N-rich)-domain-bearing protein [Source:RefSeq peptide;Acc:NP_507911]									-5.08567	5.08567
WBGene00015999	16.8743	3.04992	2.468	0.00097423	0.013831	prmt-4	PRotein arginine MethylTransferase [Source:RefSeq peptide;Acc:NP_499956]									-1.85915	1.85915
WBGene00020639	16.9899	3.07376	2.4666	0.00095732	0.01361	fbxa-71	F-box A protein [Source:RefSeq peptide;Acc:NP_497526]									-1.86614	1.86614
WBGene00000372	138.901	25.1366	2.4662	1.0188e-08	7.6915e-07	cyp-13A7	Putative cytochrome P450 CYP13A7 [Source:UniProtKB/Swiss-Prot;Acc:Q27519]									-6.11399	6.11399
WBGene00021236	823.702	149.215	2.4647	2.0464e-12	3.226e-10	pud-1.2	Protein Up-regulated in Daf-2(gf) [Source:RefSeq peptide;Acc:NP_503641]									-9.49134	9.49134
WBGene00016894	1073.01	195.324	2.4577	2.8534e-22	2.2491e-19	C53B7.3	-									-18.648	18.648
WBGene00001702	1428.33	260.985	2.4523	1.0866e-05	0.00035925	grd-13	GRounDhog (hedgehog-like family) [Source:RefSeq peptide;Acc:NP_001023422]									-3.4446	3.4446
WBGene00077764	657.962	121.701	2.4347	3.642e-08	2.3922e-06	F59C6.16	-									-5.6212	5.6212
WBGene00020995	615.454	114.021	2.4324	0.0011831	0.016034	W03F8.6	-									-1.79496	1.79496
WBGene00008905	620.388	115.153	2.4296	2.3691e-06	9.5661e-05	F17B5.1	-									-4.01927	4.01927
WBGene00008628	967.266	179.858	2.4271	3.6911e-09	3.0689e-07	ttr-21	TransThyretin-Related family domain [Source:RefSeq peptide;Acc:NP_506433]									-6.51302	6.51302
WBGene00018600	28.0108	5.20836	2.4271	0.0021162	0.024704	F48C1.8	-									-1.60723	1.60723
WBGene00007517	263.394	49.0185	2.4258	0.00025835	0.0048717	gpx-3	Glutathione peroxidase 3 [Source:UniProtKB/Swiss-Prot;Acc:Q95003]									-2.31232	2.31232
WBGene00013633	560.581	104.544	2.4228	6.0299e-07	2.891e-05	Y105C5A.8	-									-4.53895	4.53895
WBGene00018479	21.4143	4.00979	2.417	0.00025363	0.0048102	otpl-6	OToPetrin-Like [Source:RefSeq peptide;Acc:NP_505195]									-2.31784	2.31784
WBGene00011800	602.245	113.315	2.41	1.6875e-13	3.5002e-11	T16G1.6	-									-10.4559	10.4559
WBGene00044536	156.449	29.5061	2.4066	0.00019064	0.0038509	F14F9.8	-									-2.41444	2.41444
WBGene00004991	49.9294	9.41959	2.4062	1.5151e-07	8.4337e-06	spp-6	SaPosin-like Protein family [Source:RefSeq peptide;Acc:NP_509236]									-5.07398	5.07398
WBGene00023501	395.58	74.8766	2.4014	2.1067e-08	1.4566e-06	F11E6.11	-									-5.83666	5.83666
WBGene00009323	1048.56	198.56	2.4008	1.6521e-17	7.077e-15	best-13	Bestrophin homolog 13 [Source:UniProtKB/Swiss-Prot;Acc:O45435]									-14.1502	14.1502
WBGene00009096	1755.99	333.105	2.3982	4.9854e-06	0.00018226	fipr-1	FIP (Fungus-Induced Protein) Related [Source:RefSeq peptide;Acc:NP_872151]									-3.73931	3.73931
WBGene00009512	804.94	152.783	2.3974	2.7488e-21	1.9344e-18	F37H8.3	-									-17.7135	17.7135
WBGene00008792	43.1813	8.21192	2.3946	6.8739e-07	3.225e-05	F14D7.5	-									-4.49147	4.49147
WBGene00000061	52.3503	9.97761	2.3914	8.0529e-05	0.0019165	lgc-11	Ligand-Gated ion Channel [Source:RefSeq peptide;Acc:NP_509270]									-2.71749	2.71749
WBGene00015182	335.458	64.1066	2.3876	7.5947e-06	0.00026209	B0416.7	-									-3.58155	3.58155
WBGene00004910	1098.32	212.292	2.3712	1.0025e-21	7.5975e-19	snf-11	Transporter [Source:RefSeq peptide;Acc:NP_505873]									-18.1193	18.1193
WBGene00008211	1814.08	352.91	2.3619	1.9474e-06	8.0447e-05	C49F5.7	-									-4.09449	4.09449
WBGene00018380	649.609	126.653	2.3587	0.0029599	0.031307	decr-1.1	DiEnoyl-CoA Reductase, mitochondria [Source:RefSeq peptide;Acc:NP_494251]									-1.50436	1.50436
WBGene00012729	233.433	45.5229	2.3583	2.4628e-05	0.00072866	Y39G8B.10	-									-3.13748	3.13748
WBGene00008809	20.5479	4.01858	2.3542	0.00058515	0.0092208	cyp-13A11	CYtochrome P450 family [Source:RefSeq peptide;Acc:NP_499704]									-2.03523	2.03523
WBGene00018619	806.225	158.331	2.3482	0.00017503	0.003604	F48G7.8	-									-2.44322	2.44322
WBGene00011325	185.142	36.4766	2.3436	1.454e-05	0.00046346	T01C3.11	-									-3.33399	3.33399
WBGene00009986	48.1959	9.52211	2.3396	0.0015832	0.020023	F53F4.2	-									-1.69847	1.69847
WBGene00021598	19.3431	3.83008	2.3364	0.00054685	0.0088109	Y46E12BR.1	-									-2.05498	2.05498
WBGene00001699	3579.21	712.723	2.3282	0.00047454	0.0078645	grd-10	GRounDhog (hedgehog-like family) [Source:RefSeq peptide;Acc:NP_500347]									-2.10433	2.10433
WBGene00019152	352.225	70.3789	2.3233	0.0055472	0.048842	nspb-6	Nematode Specific Peptide family, group B [Source:RefSeq peptide;Acc:NP_500886]									-1.31121	1.31121
WBGene00006811	215.999	43.1784	2.3226	9.1652e-13	1.5737e-10	unc-79	Uncoordinated protein 79 [Source:UniProtKB/Swiss-Prot;Acc:P42173]									-9.80308	9.80308
WBGene00015243	104.235	20.9233	2.3167	1.1685e-10	1.3082e-08	B0524.4	-									-7.88333	7.88333
WBGene00015857	321.418	64.5214	2.3166	0.00018949	0.0038375	C16D9.1	-									-2.41595	2.41595
WBGene00016417	447.333	90.4372	2.3064	5.1183e-08	3.243e-06	C34F11.8	-									-5.48905	5.48905
WBGene00020593	94.4088	19.1333	2.3028	0.0002255	0.0043765	ugt-11	UDP-GlucuronosylTransferase [Source:RefSeq peptide;Acc:NP_504311]									-2.35887	2.35887
WBGene00021176	57.783	11.7606	2.2967	1.0952e-07	6.3475e-06	Y9C9A.1	-									-5.1974	5.1974
WBGene00007958	888.897	181.947	2.2885	2.6974e-14	7.1423e-12	C35C5.9	-									-11.1462	11.1462
WBGene00001712	31.4661	6.47219	2.2815	0.0005333	0.0086421	grl-3	GRound-Like (grd related) [Source:RefSeq peptide;Acc:NP_505896]									-2.06338	2.06338
WBGene00011042	414.124	85.3177	2.2791	6.445e-07	3.0529e-05	R05H10.1	-									-4.51529	4.51529
WBGene00020881	35.1846	7.25236	2.2784	1.0902e-05	0.00035984	T28A11.19	-									-3.44389	3.44389
WBGene00044206	2219.18	457.529	2.2781	1.4752e-05	0.0004681	T26H5.9	-									-3.32966	3.32966
WBGene00018170	303.068	62.5215	2.2772	0.0055573	0.048887	nspb-1	Nematode Specific Peptide family, group B [Source:RefSeq peptide;Acc:NP_001023190]									-1.31081	1.31081
WBGene00014125	894.21	185.137	2.272	4.6464e-11	5.5489e-09	ZK863.8	-									-8.25579	8.25579
WBGene00000631	2405.41	498.312	2.2712	0.0055214	0.048738	col-54	COLlagen [Source:RefSeq peptide;Acc:NP_491694]									-1.31213	1.31213
WBGene00016919	130.253	27.0009	2.2702	0.00019402	0.0038973	C54E4.4	-									-2.40924	2.40924
WBGene00018645	2765.31	576.375	2.2624	3.6317e-11	4.5008e-09	F49F1.5	-									-8.34671	8.34671
WBGene00001852	129.77	27.2277	2.2528	1.0079e-11	1.3986e-09	hil-1	Histone H1.X [Source:UniProtKB/Swiss-Prot;Acc:Q18336]									-8.85431	8.85431
WBGene00003766	488.655	102.726	2.25	3.4062e-06	0.0001337	nlp-28	Neuropeptide-like protein 28 QWGYGGY-amide GYGGYGGY-amide GMYGGY-amide GMYGGW-amide [Source:UniProtKB/Swiss-Prot;Acc:O44665]									-3.87387	3.87387
WBGene00021127	342.541	72.5835	2.2386	0.004235	0.040336	W10C8.4	-									-1.39431	1.39431
WBGene00010019	451.44	95.7415	2.2373	3.101e-09	2.6338e-07	F54B8.4	-									-6.57942	6.57942
WBGene00009908	64.7615	13.7484	2.2359	2.4241e-05	0.00071957	F49H6.5	-									-3.14293	3.14293
WBGene00009805	104.229	22.1386	2.2351	0.0055397	0.048797	F47B8.4	-									-1.31161	1.31161
WBGene00018859	80.8511	17.1914	2.2336	0.0025024	0.027953	F55A4.7	-									-1.55357	1.55357
WBGene00004236	69.0303	14.7108	2.2304	1.3842e-06	5.9946e-05	ptr-22	PaTched Related family [Source:RefSeq peptide;Acc:NP_001256835]									-4.22224	4.22224
WBGene00044783	75.9977	16.3027	2.2208	1.5084e-08	1.0692e-06	T26H5.10	-									-5.97094	5.97094
WBGene00012594	69.195	14.8848	2.2168	0.0048129	0.044283	nspe-5	Nematode Specific Peptide family, group E [Source:RefSeq peptide;Acc:NP_496699]									-1.35376	1.35376
WBGene00016187	26.4788	5.69618	2.2168	0.00013593	0.0029082	C28G1.2	-									-2.53638	2.53638
WBGene00016340	59.3656	12.7826	2.2154	1.5347e-07	8.4945e-06	gba-2	Putative glucosylceramidase 2 [Source:UniProtKB/Swiss-Prot;Acc:O16581]									-5.07086	5.07086
WBGene00000008	86.4838	18.6258	2.2151	2.7626e-07	1.4363e-05	aat-7	Amino Acid Transporter [Source:RefSeq peptide;Acc:NP_493960]									-4.84275	4.84275
WBGene00044922	104.672	22.6128	2.2107	0.00038463	0.0066193	Y43C5A.7	-									-2.17919	2.17919
WBGene00012778	566.301	122.65	2.207	7.4215e-05	0.0018032	Y42A5A.3	-									-2.74396	2.74396
WBGene00017569	538.923	116.979	2.2038	4.4596e-05	0.0012005	F18E9.3	-									-2.92064	2.92064
WBGene00007992	166.611	36.2149	2.2018	1.8632e-12	2.9608e-10	fipr-24	FIP (Fungus-Induced Protein) Related [Source:RefSeq peptide;Acc:NP_493471]									-9.52859	9.52859
WBGene00020476	16.0673	3.49632	2.2002	0.0023409	0.0266	T13B5.9	-									-1.57512	1.57512
WBGene00013568	496.978	108.291	2.1983	1.4985e-06	6.433e-05	Y75B12B.3	-									-4.19159	4.19159
WBGene00007233	156.701	34.1775	2.1969	0.00024258	0.0046498	C01G10.6	-									-2.33257	2.33257
WBGene00021162	24.165	5.29151	2.1912	0.00028982	0.0053324	Y5H2A.1	-									-2.27308	2.27308
WBGene00009097	3039.46	670.644	2.1802	0.00022656	0.0043897	fipr-2	FIP (Fungus-Induced Protein) Related [Source:RefSeq peptide;Acc:NP_872150]									-2.35757	2.35757
WBGene00219418	16.8505	3.72058	2.1792	0.0023543	0.026707	F44D12.19	-									-1.57337	1.57337
WBGene00020619	53.2521	11.7784	2.1767	7.493e-07	3.4417e-05	T20D4.13	-									-4.46323	4.46323
WBGene00202496	15.0128	3.33034	2.1724	0.0044281	0.04161	R02F11.9	-									-1.3808	1.3808
WBGene00007765	29.707	6.59958	2.1704	0.00021367	0.0041935	C27B7.9	-									-2.37742	2.37742
WBGene00006220	620.847	138.021	2.1694	1.4017e-15	4.2494e-13	str-176	Seven TM Receptor [Source:RefSeq peptide;Acc:NP_001294070]									-12.3717	12.3717
WBGene00014698	28.6133	6.36653	2.1681	8.4828e-05	0.0020042	C37A5.3	-									-2.69806	2.69806
WBGene00022040	53.3935	11.9087	2.1647	1.6291e-05	0.00051037	Y65B4BR.1	-									-3.29211	3.29211
WBGene00006602	1151.7	257.563	2.1608	8.5131e-19	4.1938e-16	tps-1	Alpha,alpha-trehalose-phosphate synthase [UDP-forming] 1 [Source:UniProtKB/Swiss-Prot;Acc:Q7YZT6]									-15.3774	15.3774
WBGene00009517	80.195	17.9555	2.1591	1.442e-08	1.0258e-06	clec-167	C-type LECtin [Source:RefSeq peptide;Acc:NP_741309]									-5.98894	5.98894
WBGene00009895	4987.84	1120.71	2.154	0.00085393	0.012431	scl-2	SCP-Like extracellular protein [Source:RefSeq peptide;Acc:NP_001263803]									-1.90549	1.90549
WBGene00000133	38.2295	8.59205	2.1536	0.0035208	0.035573	amt-1	Putative ammonium transporter 1 [Source:UniProtKB/Swiss-Prot;Acc:P54145]									-1.44888	1.44888
WBGene00003522	61.2974	13.7797	2.1533	2.5463e-07	1.3285e-05	nas-3	Zinc metalloproteinase nas-3 [Source:UniProtKB/Swiss-Prot;Acc:Q21252]									-4.87664	4.87664
WBGene00007890	614.311	138.186	2.1524	1.1361e-12	1.8813e-10	C33A12.19	-									-9.72554	9.72554
WBGene00011025	87.1543	19.6113	2.1519	7.7481e-09	5.9873e-07	R05A10.8	-									-6.22277	6.22277
WBGene00018532	6705.19	1518.85	2.1423	4.1896e-20	2.4281e-17	F47B7.1	UPF0057 membrane protein F47B7.1 [Source:UniProtKB/Swiss-Prot;Acc:Q20516]									-16.6147	16.6147
WBGene00019311	423.977	96.3247	2.138	1.4083e-06	6.0723e-05	K02E7.6	-									-4.21665	4.21665
WBGene00013975	29.5485	6.71403	2.1378	0.00012683	0.0027644	ZK455.5	-									-2.5584	2.5584
WBGene00016628	226.197	51.7525	2.1279	3.2543e-13	6.4774e-11	slc-36.5	SLC (SoLute Carrier) homolog [Source:RefSeq peptide;Acc:NP_001022026]									-10.1886	10.1886
WBGene00011074	71.741	16.52	2.1186	0.00028055	0.0051957	R07A4.3	-									-2.28436	2.28436
WBGene00021400	133.817	30.8569	2.1166	7.637e-06	0.00026309	Y38C1AA.9	-									-3.5799	3.5799
WBGene00017755	31.8041	7.33731	2.1159	0.00037165	0.0064581	zip-8	bZIP transcription factor 8 [Source:UniProtKB/Swiss-Prot;Acc:P46505]									-2.1899	2.1899
WBGene00013833	29.5148	6.82949	2.1116	0.00012602	0.0027499	ZC15.5	-									-2.56068	2.56068
WBGene00002087	155.481	36.0327	2.1094	1.8873e-11	2.5299e-09	ins-4	Probable insulin-like peptide beta-type 1 [Source:UniProtKB/Swiss-Prot;Acc:Q09626]									-8.5969	8.5969
WBGene00015149	15.7854	3.66128	2.1082	0.0043342	0.041001	B0336.12	-									-1.38721	1.38721
WBGene00003886	17.2565	4.01262	2.1045	0.0054451	0.048288	osm-6	Osm-6 protein; Uncharacterized protein [Source:UniProtKB/TrEMBL;Acc:G5EDF6]									-1.31616	1.31616
WBGene00016119	1190.51	277.527	2.1009	1.3246e-15	4.143e-13	C25H3.10	-									-12.3827	12.3827
WBGene00015449	338.166	79.1167	2.0957	3.6215e-08	2.3867e-06	ugt-63	UDP-GlucuronosylTransferase [Source:RefSeq peptide;Acc:NP_504369]									-5.6222	5.6222
WBGene00016645	215.556	50.5915	2.0911	1.1478e-12	1.8848e-10	C44C1.6	-									-9.72473	9.72473
WBGene00010135	2805.9	659.185	2.0897	0.00032172	0.0057696	F55H12.4	-									-2.23885	2.23885
WBGene00044779	284.565	67.1694	2.0829	3.8242e-09	3.1399e-07	T10H9.8	-									-6.50308	6.50308
WBGene00044645	30.0253	7.11305	2.0776	0.00015001	0.0031615	Y51H7BR.8	-									-2.50011	2.50011
WBGene00044548	29.0395	6.89475	2.0744	0.0019735	0.023484	cnc-9	CaeNaCin (Caenorhabditis bacteriocin) [Source:RefSeq peptide;Acc:NP_001033500]									-1.62923	1.62923
WBGene00021745	282.558	67.2116	2.0718	1.6086e-11	2.1711e-09	Y50D4B.6	-									-8.66332	8.66332
WBGene00015788	23.2527	5.54213	2.0689	0.00073361	0.011001	C15B12.8	-									-1.95857	1.95857
Novel00253	50.6177	12.0736	2.0678	0.00063231	0.0098418	-//-										-2.00693	2.00693
WBGene00017092	588.56	140.754	2.064	4.9027e-09	3.9756e-07	E02C12.6	-									-6.4006	6.4006
WBGene00007212	24.7469	5.97064	2.0513	0.00050119	0.00823	BE10.4	-									-2.0846	2.0846
WBGene00009985	45.814	11.0993	2.0453	5.3452e-05	0.0013822	F53F4.1	-									-2.85943	2.85943
WBGene00012750	58.0397	14.078	2.0436	1.3379e-06	5.8199e-05	faah-6	Fatty Acid Amide Hydrolase homolog [Source:RefSeq peptide;Acc:NP_499508]									-4.23508	4.23508
WBGene00013950	123.778	30.1477	2.0376	0.004512	0.042232	ZK262.3	Lipase ZK262.3 [Source:UniProtKB/Swiss-Prot;Acc:Q9XTR8]									-1.37436	1.37436
WBGene00006478	3702.87	903.748	2.0346	2.8585e-18	1.3411e-15	tag-131	Neuferricin homolog [Source:UniProtKB/Swiss-Prot;Acc:Q9XXA7]									-14.8725	14.8725
WBGene00011668	11823.8	2887.38	2.0339	1.4714e-18	7.0719e-16	clec-47	C-type LECtin [Source:RefSeq peptide;Acc:NP_506744]									-15.1505	15.1505
WBGene00011822	58.2261	14.2292	2.0328	3.5666e-06	0.00013862	T18D3.5	-									-3.85817	3.85817
WBGene00004227	442.823	108.225	2.0327	1.7656e-08	1.2337e-06	ptr-13	PaTched Related family [Source:RefSeq peptide;Acc:NP_496392]									-5.90879	5.90879
WBGene00013853	678.303	165.834	2.0322	0.00014337	0.003041	ZC116.1	-									-2.51698	2.51698
WBGene00003765	3043.75	744.373	2.0318	0.0007053	0.010674	nlp-27	Neuropeptide-Like Protein [Source:RefSeq peptide;Acc:NP_504111]									-1.97167	1.97167
WBGene00013949	91.3017	22.4163	2.0261	1.2502e-07	7.1199e-06	ZK262.2	-									-5.14753	5.14753
WBGene00019113	270.533	66.4651	2.0251	6.3076e-13	1.1403e-10	F59E11.7	-									-9.94298	9.94298
WBGene00020365	942.925	232.236	2.0216	2.6495e-08	1.8065e-06	T08G2.2	-									-5.74316	5.74316
WBGene00021586	280.822	69.2111	2.0206	4.724e-13	8.8622e-11	clec-75	C-type LECtin [Source:RefSeq peptide;Acc:NP_001023474]									-10.0525	10.0525
WBGene00008334	357.884	88.2453	2.0199	1.7801e-10	1.9379e-08	sdz-8	SKN-1 Dependent Zygotic transcript [Source:RefSeq peptide;Acc:NP_505921]									-7.71267	7.71267
WBGene00010706	334.4	82.4687	2.0197	3.6469e-07	1.8426e-05	cyp-14A2	CYtochrome P450 family [Source:RefSeq peptide;Acc:NP_510204]									-4.73457	4.73457
WBGene00010100	43.5758	10.8217	2.0096	0.0050121	0.045583	F55C9.3	-									-1.3412	1.3412
WBGene00011722	6721.74	1674.35	2.0052	4.2922e-18	1.9222e-15	T11G6.8	-									-14.7162	14.7162
WBGene00022505	1297.03	323.089	2.0052	6.8566e-09	5.4044e-07	ZC21.3	-									-6.26725	6.26725
WBGene00006310	266.769	66.5963	2.0021	0.00027959	0.0051829	sul-3	SULfatase domain protein [Source:RefSeq peptide;Acc:NP_001041231]									-2.28543	2.28543
WBGene00235273	63.8496	15.957	2.0005	1.6813e-06	7.0791e-05	T11F8.12	-									-4.15002	4.15002
WBGene00000618	2678.99	671.814	1.9956	0.0036226	0.036144	col-41	COLlagen [Source:RefSeq peptide;Acc:NP_510522]									-1.44196	1.44196
WBGene00010001	599.95	151.256	1.9879	0.00019519	0.0039167	F53F8.4	-									-2.40708	2.40708
WBGene00016929	38.0958	9.62597	1.9846	5.0557e-05	0.0013283	C54F6.12	-									-2.8767	2.8767
WBGene00022013	72.5054	18.3222	1.9845	2.7877e-07	1.4418e-05	Y60C6A.1	-									-4.84109	4.84109
WBGene00018250	322.328	81.4692	1.9842	0.0019401	0.023197	F40H3.2	-									-1.63457	1.63457
WBGene00000720	24798.9	6268.31	1.9841	0.00031369	0.0056502	col-147	COLlagen [Source:RefSeq peptide;Acc:NP_505486]									-2.24794	2.24794
WBGene00006308	284.373	72.3606	1.9745	9.4274e-13	1.6014e-10	sul-1	Putative extracellular sulfatase Sulf-1 homolog [Source:UniProtKB/Swiss-Prot;Acc:Q21376]									-9.7955	9.7955
WBGene00004000	1524.07	388.004	1.9738	4.2896e-06	0.00016007	pgp-6	P-GlycoProtein related [Source:RefSeq peptide;Acc:NP_001041287]									-3.79569	3.79569
WBGene00020086	50.1902	12.8033	1.9709	6.2351e-06	0.00022258	npr-24	NeuroPeptide Receptor family [Source:RefSeq peptide;Acc:NP_510833]									-3.65251	3.65251
WBGene00189956	252.084	64.414	1.9685	2.7217e-12	4.1899e-10	Y34F4.6	-									-9.3778	9.3778
WBGene00022392	55.8535	14.2942	1.9662	2.9835e-06	0.00011877	Y97E10AL.1	-									-3.92529	3.92529
WBGene00013073	443.065	113.437	1.9656	0.0020582	0.024182	hmit-1.1	H(+) MyoInositol coTransporter [Source:RefSeq peptide;Acc:NP_507623]									-1.61651	1.61651
WBGene00045387	1754.3	449.262	1.9653	3.7825e-05	0.0010441	K09H9.8	-									-2.98126	2.98126
WBGene00011671	258.155	66.1703	1.964	3.0903e-12	4.7205e-10	cyp-13A4	Putative cytochrome P450 CYP13A4 [Source:UniProtKB/Swiss-Prot;Acc:Q27513]									-9.32601	9.32601
WBGene00017113	17.1674	4.41164	1.9603	0.0041258	0.039624	srz-24	Serpentine Receptor, class Z [Source:RefSeq peptide;Acc:NP_001023107]									-1.40204	1.40204
WBGene00002088	81.507	20.9787	1.958	1.4234e-07	8.0137e-06	ins-5	Putative insulin-like peptide beta-type 6 [Source:UniProtKB/Swiss-Prot;Acc:P56173]									-5.09617	5.09617
WBGene00021195	89.9194	23.1729	1.9562	0.0012896	0.017193	Y17G9A.2	-									-1.76465	1.76465
WBGene00020049	1710.33	441.283	1.9545	0.00035478	0.0062252	ttr-8	TransThyretin-Related family domain [Source:RefSeq peptide;Acc:NP_498657]									-2.20585	2.20585
WBGene00007366	101.14	26.1063	1.9539	1.4075e-08	1.0049e-06	C06B3.7	-									-5.99788	5.99788
WBGene00219423	268.966	69.4321	1.9537	4.833e-12	7.0545e-10	C23H5.15	-									-9.15153	9.15153
WBGene00011456	67.9466	17.5455	1.9533	6.0195e-07	2.891e-05	T05A1.5	-									-4.53895	4.53895
WBGene00003574	22.8075	5.89973	1.9508	0.0012479	0.016762	ncx-9	Na/Ca eXchangers [Source:RefSeq peptide;Acc:NP_504342]									-1.77567	1.77567
Novel00120	29.7219	7.69743	1.9491	0.00030063	0.0054599	--	CYP-13A5 [Caenorhabditis elegans]>gi|2493396|sp|Q27514.1|C13A5_CAEEL RecName: Full=Putative cytochrome P450 CYP13A5>gi|3879660|emb|CAA88604.1| CYP-13A5 [Caenorhabditis elegans]									-2.26282	2.26282
WBGene00021447	119.189	30.9244	1.9464	3.374e-09	2.8292e-07	Y39A3CR.8	-									-6.54834	6.54834
WBGene00011670	191.14	49.6029	1.9461	5.7613e-11	6.7224e-09	fbxa-84	F-box A protein [Source:RefSeq peptide;Acc:NP_506746]									-8.17248	8.17248
WBGene00019928	25.2076	6.54342	1.9457	0.00071971	0.010834	clec-44	C-type LECtin [Source:RefSeq peptide;Acc:NP_493851]									-1.96521	1.96521
WBGene00006776	1773.78	462.095	1.9406	2.2515e-16	7.7834e-14	unc-40	Unc-40 protein; Uncharacterized protein [Source:UniProtKB/TrEMBL;Acc:G5EF96]									-13.1088	13.1088
WBGene00007241	55.5485	14.4858	1.9391	4.538e-06	0.00016872	C01G10.16	-									-3.77283	3.77283
WBGene00011675	113.439	29.6135	1.9376	7.3362e-09	5.7594e-07	cyp-13A3	Putative cytochrome P450 CYP13A3 [Source:UniProtKB/Swiss-Prot;Acc:Q27517]									-6.23962	6.23962
WBGene00000176	2171.65	567.111	1.9371	0.0001769	0.0036273	aqp-8	AQuaPorin or aquaglyceroporin related [Source:RefSeq peptide;Acc:NP_001024757]									-2.44042	2.44042
WBGene00012398	24.0698	6.28652	1.9369	0.00086938	0.012606	Y6E2A.4	-									-1.89942	1.89942
WBGene00077521	205.126	53.612	1.9359	4.394e-08	2.8296e-06	maf-1	MAF (MusculoAponeurotic Fibrosarcoma) transcription factor homolog [Source:RefSeq peptide;Acc:NP_001122479]									-5.54827	5.54827
WBGene00019908	158.535	41.4678	1.9347	5.7738e-09	4.5876e-07	R05H11.2	-									-6.33841	6.33841
WBGene00004176	108.084	28.3132	1.9326	1.7252e-08	1.2098e-06	pqn-97	Prion-like-(Q/N-rich)-domain-bearing protein [Source:RefSeq peptide;Acc:NP_503262]									-5.91729	5.91729
WBGene00020720	110.412	28.9586	1.9308	2.8535e-07	1.4719e-05	T23B12.5	-									-4.83212	4.83212
WBGene00000665	7494.89	1967.83	1.9293	0.0017138	0.021319	col-90	Putative cuticle collagen 90 [Source:UniProtKB/Swiss-Prot;Acc:P34340]									-1.67123	1.67123
WBGene00044631	1267.78	333.685	1.9257	9.5493e-08	5.6507e-06	bus-18	-									-5.2479	5.2479
WBGene00000286	990.584	261.558	1.9211	2.7356e-14	7.1423e-12	cal-2	CALmodulin related genes [Source:RefSeq peptide;Acc:NP_495906]									-11.1462	11.1462
WBGene00022782	444.044	117.31	1.9204	5.1402e-05	0.0013451	ZK622.4	-									-2.87125	2.87125
WBGene00016504	282.268	74.7346	1.9172	1.2149e-08	8.8668e-07	C37C3.12	-									-6.05223	6.05223
WBGene00044316	625.96	166.221	1.913	2.2349e-06	9.0827e-05	F41G3.21	-									-4.04179	4.04179
WBGene00012783	1396.32	370.821	1.9128	1.9048e-15	5.6869e-13	Y43C5A.3	-									-12.2451	12.2451
WBGene00022730	26.8097	7.12497	1.9118	0.00069097	0.010506	ZK402.3	-									-1.97856	1.97856
WBGene00013900	453.011	120.586	1.9095	8.7428e-08	5.2684e-06	ugt-18	UDP-glucuronosyltransferase [Source:RefSeq peptide;Acc:NP_506209]									-5.27832	5.27832
WBGene00012176	56.4163	15.0319	1.9081	0.00031336	0.0056493	W01C9.2	-									-2.24801	2.24801
WBGene00020141	31.9326	8.51305	1.9073	0.00021002	0.0041302	lmd-5	LysM Domain (peptidoglycan binding) protein [Source:RefSeq peptide;Acc:NP_504806]									-2.38403	2.38403
WBGene00009386	624.301	166.575	1.9061	1.1959e-05	0.0003908	tag-290	-									-3.40805	3.40805
WBGene00011753	2219.96	593.559	1.9031	6.2284e-06	0.00022258	T13F3.6	-									-3.65251	3.65251
WBGene00017426	955.674	256.162	1.8995	8.3062e-13	1.4484e-10	F13C5.5	-									-9.83911	9.83911
WBGene00020692	377.852	101.34	1.8986	9.1843e-13	1.5737e-10	T22E5.6	-									-9.80308	9.80308
WBGene00014206	172.247	46.2539	1.8968	3.0708e-05	0.00087542	nit-1	NITrilase [Source:RefSeq peptide;Acc:NP_497791]									-3.05778	3.05778
WBGene00011676	1626.87	437.193	1.8958	2.2104e-15	6.501e-13	cyp-13A2	Putative cytochrome P450 CYP13A2 [Source:UniProtKB/Swiss-Prot;Acc:Q27518]									-12.187	12.187
WBGene00194677	28.9589	7.78936	1.8944	0.00047885	0.0079194	D1054.19	-									-2.10131	2.10131
WBGene00010187	22.7745	6.12964	1.8935	0.0017439	0.021558	F57B1.1	-									-1.66639	1.66639
WBGene00015865	210.735	56.7229	1.8934	6.3015e-11	7.3042e-09	C16E9.1	-									-8.13643	8.13643
WBGene00010647	37.3154	10.0573	1.8915	9.3296e-05	0.0021577	K08C7.4	-									-2.66601	2.66601
WBGene00005228	33.5859	9.05319	1.8914	0.00017871	0.0036568	srh-2	Serpentine Receptor, class H [Source:RefSeq peptide;Acc:NP_001255988]									-2.4369	2.4369
WBGene00010693	147.387	39.8031	1.8887	9.4e-06	0.00031663	K08H2.7	-									-3.49945	3.49945
WBGene00012947	360.274	97.3856	1.8873	1.0698e-12	1.7866e-10	Y47H9C.1	-									-9.74797	9.74797
WBGene00015435	122.06	33.0084	1.8867	1.0633e-08	7.9065e-07	C04E12.5	-									-6.10202	6.10202
Novel00390	39.1405	10.6301	1.8805	7.9584e-05	0.0019032	--	STAU-1 [Caenorhabditis elegans]>gi|351020899|emb|CCD62871.1| STAU-1 [Caenorhabditis elegans]									-2.72052	2.72052
WBGene00012591	701.312	190.676	1.8789	4.5062e-05	0.0012114	nspe-1	Nematode Specific Peptide family, group E [Source:RefSeq peptide;Acc:NP_496696]									-2.91671	2.91671
WBGene00004119	1470.71	400.693	1.8759	2.09e-09	1.8386e-07	pqn-31	Prion-like-(Q/N-rich)-domain-bearing protein [Source:RefSeq peptide;Acc:NP_001023829]									-6.73551	6.73551
WBGene00011003	417.908	113.928	1.8751	7.3247e-13	1.3003e-10	R04B5.5	-									-9.88596	9.88596
WBGene00018355	22.525	6.14439	1.8742	0.0020528	0.024135	ceh-86	C. Elegans Homeobox [Source:RefSeq peptide;Acc:NP_494274]									-1.61735	1.61735
WBGene00013902	400.592	109.39	1.8727	7.6434e-13	1.3448e-10	ZC455.1	-									-9.87134	9.87134
WBGene00011894	617.922	169.861	1.8631	1.3658e-13	2.9574e-11	ttr-23	TransThyretin-Related family domain [Source:RefSeq peptide;Acc:NP_505717]									-10.5291	10.5291
WBGene00004987	6971.13	1918.84	1.8612	8.4344e-09	6.4922e-07	spp-2	SaPosin-like Protein family [Source:RefSeq peptide;Acc:NP_741832]									-6.18761	6.18761
WBGene00012727	193.81	53.349	1.8611	1.9229e-10	2.0819e-08	Y39G8B.7	-									-7.68154	7.68154
WBGene00015254	40.7646	11.2414	1.8585	6.8601e-05	0.0016918	B0554.1	-									-2.77165	2.77165
WBGene00077783	534.665	147.47	1.8582	2.7081e-09	2.3405e-07	D1054.18	-									-6.63069	6.63069
WBGene00022548	189.2	52.2369	1.8568	3.4683e-10	3.5596e-08	ZC196.4	-									-7.4486	7.4486
WBGene00009236	25.4158	7.03304	1.8535	0.0013464	0.017779	F28H7.2	-									-1.75009	1.75009
WBGene00010525	190.804	52.9118	1.8504	0.0004553	0.0076096	K03B8.8	-									-2.11864	2.11864
WBGene00018538	365.07	101.256	1.8502	7.2237e-07	3.3379e-05	F47B7.7	-									-4.47653	4.47653
WBGene00001692	1282.17	355.908	1.849	1.0819e-06	4.7909e-05	grd-3	GRounDhog (hedgehog-like family) [Source:RefSeq peptide;Acc:NP_500346]									-4.31958	4.31958
WBGene00020559	425.643	118.293	1.8473	0.00071723	0.010807	best-17	Bestrophin homolog 17 [Source:UniProtKB/Swiss-Prot;Acc:Q22566]									-1.96629	1.96629
WBGene00021066	54.9986	15.2916	1.8467	0.00011833	0.0026245	W06H8.2	-									-2.58095	2.58095
WBGene00019232	727.931	202.798	1.8438	0.00025451	0.0048223	ugt-13	UDP-GlucuronosylTransferase [Source:RefSeq peptide;Acc:NP_504317]									-2.31675	2.31675
WBGene00001391	731.214	203.843	1.8428	1.2239e-13	2.6797e-11	far-7	Fatty Acid/Retinol binding protein [Source:RefSeq peptide;Acc:NP_871991]									-10.5719	10.5719
WBGene00007423	101.293	28.2399	1.8427	7.8487e-08	4.7734e-06	C08B6.2	-									-5.32117	5.32117
Novel00079	22.6076	6.30441	1.8424	0.0020189	0.023836	-//-										-1.62277	1.62277
WBGene00017176	58.5152	16.3175	1.8424	6.0578e-06	0.00021823	nmur-3	NMUR (NeuroMedin U Receptor) homolog [Source:RefSeq peptide;Acc:NP_001024524]									-3.66109	3.66109
WBGene00011799	252.267	70.4092	1.8411	4.1931e-11	5.0381e-09	T16G1.5	-									-8.29773	8.29773
WBGene00000972	65.4271	18.2685	1.8405	3.0891e-06	0.00012248	dhs-8	DeHydrogenases, Short chain [Source:RefSeq peptide;Acc:NP_001022250]									-3.91193	3.91193
WBGene00020587	186.165	51.9871	1.8404	1.45e-09	1.3228e-07	ugt-9	UDP-GlucuronosylTransferase [Source:RefSeq peptide;Acc:NP_504312]									-6.87851	6.87851
WBGene00012099	115.206	32.2387	1.8374	4.4252e-07	2.2132e-05	acc-4	Acetylcholine-gated Chloride Channel [Source:RefSeq peptide;Acc:NP_499789]									-4.65498	4.65498
WBGene00019233	19.9881	5.60425	1.8346	0.0036707	0.03642	ugt-14	UDP-GlucuronosylTransferase [Source:RefSeq peptide;Acc:NP_504316]									-1.43866	1.43866
WBGene00011699	174.031	48.9041	1.8313	6.3151e-06	0.00022422	cyp-34A2	CYtochrome P450 family [Source:RefSeq peptide;Acc:NP_506788]									-3.64933	3.64933
WBGene00010422	833.708	234.368	1.8308	0.00047906	0.0079194	H32K16.2	-									-2.10131	2.10131
WBGene00005833	186.556	52.5748	1.8272	5.8335e-10	5.7189e-08	srw-86	Serpentine Receptor, class W [Source:RefSeq peptide;Acc:NP_507775]									-7.24269	7.24269
WBGene00017422	128.054	36.1292	1.8255	6.5915e-06	0.00023319	F13C5.1	-									-3.63229	3.63229
WBGene00001820	178.35	50.3258	1.8253	5.8555e-05	0.0014869	ham-1	-									-2.82772	2.82772
WBGene00018112	886.883	250.322	1.825	0.0027076	0.029657	F36H9.4	-									-1.52787	1.52787
WBGene00044210	371.372	104.827	1.8248	0.0014108	0.018374	Y51A2D.21	-									-1.7358	1.7358
WBGene00002094	270.834	76.5563	1.8228	2.5457e-11	3.3221e-09	ins-11	Probable insulin-like peptide gamma-type 1 B-chain-like peptide A-chain-like peptide [Source:UniProtKB/Swiss-Prot;Acc:Q18060]									-8.47859	8.47859
WBGene00010368	225.108	63.659	1.8222	0.0028849	0.030878	H06A10.1	-									-1.51035	1.51035
WBGene00018937	323.752	91.6197	1.8212	0.0012022	0.016214	F56B6.6	-									-1.79011	1.79011
WBGene00006629	167.179	47.3177	1.8209	0.00083974	0.012294	tsp-3	TetraSPanin family [Source:RefSeq peptide;Acc:NP_499724]									-1.91031	1.91031
WBGene00007203	142.777	40.4559	1.8193	1.7304e-07	9.3418e-06	best-1	Bestrophin homolog 1 [Source:UniProtKB/Swiss-Prot;Acc:Q17528]									-5.02957	5.02957
WBGene00017194	33.996	9.63475	1.819	0.00027606	0.0051319	F07C3.3	-									-2.28972	2.28972
WBGene00019187	172.91	49.0683	1.8172	6.7266e-05	0.0016631	H11E01.2	-									-2.77908	2.77908
WBGene00006622	110.061	31.2346	1.8171	0.0013652	0.017911	try-4	TRYpsin-like protease [Source:RefSeq peptide;Acc:NP_508030]									-1.74688	1.74688
WBGene00019885	50.9118	14.489	1.813	2.5156e-05	0.00074205	R05D8.7	-									-3.12957	3.12957
WBGene00021278	108.41	30.8595	1.8127	0.0045529	0.042539	Y23H5B.7	-									-1.37121	1.37121
WBGene00020528	216.785	61.7298	1.8122	2.742e-10	2.8894e-08	lgc-54	Ligand-Gated ion Channel [Source:RefSeq peptide;Acc:NP_504741]									-7.53919	7.53919
WBGene00020690	181.547	51.7522	1.8106	1.2537e-09	1.1653e-07	T22E5.1	-									-6.93356	6.93356
WBGene00003528	393.085	112.39	1.8063	4.8525e-05	0.0012852	nas-9	Zinc metalloproteinase nas-9 [Source:UniProtKB/Swiss-Prot;Acc:P91137]									-2.89103	2.89103
WBGene00013489	24689.8	7059.22	1.8063	7.1451e-07	3.3128e-05	col-42	COLlagen [Source:RefSeq peptide;Acc:NP_872207]									-4.4798	4.4798
WBGene00015079	43.2065	12.4218	1.7984	7.69e-05	0.0018547	B0244.4	Putative G-protein coupled receptor B0244.4 [Source:UniProtKB/Swiss-Prot;Acc:Q09964]									-2.73173	2.73173
WBGene00010769	2322.05	669.009	1.7953	7.0818e-07	3.2949e-05	asah-1	Acid ceramidase [Source:UniProtKB/Swiss-Prot;Acc:O45686]									-4.48216	4.48216
WBGene00011839	682.538	196.799	1.7942	4.7673e-13	8.8622e-11	T19C4.5	-									-10.0525	10.0525
Novel00119	138.746	40.0092	1.794	1.2051e-08	8.8275e-07	--	CYP-13A5 [Caenorhabditis elegans]>gi|2493396|sp|Q27514.1|C13A5_CAEEL RecName: Full=Putative cytochrome P450 CYP13A5>gi|3879660|emb|CAA88604.1| CYP-13A5 [Caenorhabditis elegans]									-6.05416	6.05416
WBGene00007957	808.966	233.389	1.7933	2.2943e-13	4.7093e-11	C35C5.8	-									-10.327	10.327
WBGene00016520	63.2477	18.2566	1.7926	0.00079987	0.011812	C39B5.2	-									-1.92768	1.92768
WBGene00004052	90.8287	26.2474	1.791	0.00084173	0.012295	parg-2	Poly(ADP-ribose) glycohydrolase 2 [Source:UniProtKB/Swiss-Prot;Acc:Q9N5L4]									-1.91027	1.91027
WBGene00017471	350.748	101.493	1.7891	0.00093453	0.013335	F14H12.3	-									-1.87501	1.87501
WBGene00017484	143.3	41.504	1.7877	8.9076e-09	6.8033e-07	F15E6.3	RNA binding protein; RRM-type RNA binding protein; Uncharacterized protein [Source:UniProtKB/TrEMBL;Acc:G5ECT2]									-6.16728	6.16728
WBGene00015758	45.6052	13.2251	1.7859	6.5534e-05	0.0016284	nhr-155	Nuclear Hormone Receptor family [Source:RefSeq peptide;Acc:NP_503239]									-2.78824	2.78824
WBGene00007465	22.5838	6.57008	1.7813	0.0027534	0.029992	chil-1	CHItinase-Like [Source:RefSeq peptide;Acc:NP_001040739]									-1.52299	1.52299
WBGene00219235	22.5012	6.5522	1.7799	0.002771	0.030093	K03B4.8	-									-1.52153	1.52153
WBGene00008621	1399.34	408.305	1.777	6.7904e-14	1.5559e-11	F09C8.1	-									-10.808	10.808
WBGene00017390	230.954	67.393	1.7769	6.282e-10	6.0978e-08	F12A10.1	-									-7.21483	7.21483
WBGene00009485	200.006	58.5409	1.7725	1.1296e-06	4.9905e-05	F36G9.3	-									-4.30186	4.30186
WBGene00009572	46.8863	13.7302	1.7718	5.5756e-05	0.0014306	F40D4.13	-									-2.84448	2.84448
WBGene00016490	1165.43	341.309	1.7717	1.5007e-13	3.146e-11	C36E6.2	-									-10.5022	10.5022
Novel00144	460.324	134.869	1.7711	6.2483e-12	9.0281e-10	--	hypothetical protein C45H4.5 - Caenorhabditis elegans									-9.0444	9.0444
WBGene00017265	136.285	40.0085	1.7682	2.8798e-08	1.9367e-06	snpc-1.3	SNAPc (Small Nuclear RNA Activating Complex) homolog [Source:RefSeq peptide;Acc:NP_001023772]									-5.71294	5.71294
WBGene00016003	523.923	153.843	1.7679	3.2535e-12	4.9316e-10	C18H9.5	-									-9.30701	9.30701
WBGene00009383	1160.83	341.111	1.7668	4.043e-13	7.8106e-11	F35B12.3	-									-10.1073	10.1073
WBGene00020472	22.1842	6.52271	1.766	0.0032702	0.033749	lips-11	LIPaSe related [Source:RefSeq peptide;Acc:NP_493914]									-1.47174	1.47174
WBGene00020471	2270.91	668.22	1.7649	3.7737e-14	9.4127e-12	pho-14	intestinal acid PHOsphatase [Source:RefSeq peptide;Acc:NP_493911]									-11.0263	11.0263
WBGene00003370	36924.7	10893.7	1.7611	1.1339e-14	3.1034e-12	mlc-2	Myosin regulatory light chain 2 [Source:UniProtKB/Swiss-Prot;Acc:P19626]									-11.5082	11.5082
WBGene00010940	493.926	145.73	1.761	6.9273e-07	3.2347e-05	M163.8	-									-4.49017	4.49017
WBGene00006583	3904.56	1152.46	1.7604	5.0616e-06	0.00018436	tnc-2	Troponin C, isoform 2 [Source:UniProtKB/Swiss-Prot;Acc:Q09665]									-3.73433	3.73433
WBGene00016660	50.662	14.9677	1.7591	0.0049834	0.045428	C45B2.3	-									-1.34268	1.34268
WBGene00010791	22.8643	6.75576	1.7589	0.0031638	0.032995	sodh-2	Alcohol dehydrogenase 2 [Source:UniProtKB/Swiss-Prot;Acc:O45687]									-1.48155	1.48155
WBGene00016093	580.659	171.595	1.7587	7.8271e-12	1.1017e-09	srsx-34	Serpentine Receptor, class SX [Source:RefSeq peptide;Acc:NP_505341]									-8.95794	8.95794
WBGene00019489	1949.97	576.477	1.7581	5.9832e-05	0.0015174	K07E1.1	1,2-dihydroxy-3-keto-5-methylthiopentene dioxygenase homolog 2 [Source:UniProtKB/Swiss-Prot;Acc:Q09407]									-2.8189	2.8189
WBGene00008462	43.3183	12.8359	1.7548	8.7739e-05	0.0020533	E02H4.4	-									-2.68755	2.68755
WBGene00045403	115.569	34.3186	1.7517	0.0011824	0.016034	K10H10.12	-									-1.79496	1.79496
WBGene00006749	547.442	162.825	1.7494	4.7074e-12	6.9439e-10	unc-9	Innexin unc-9 [Source:UniProtKB/Swiss-Prot;Acc:O01393]									-9.1584	9.1584
WBGene00022416	51.0587	15.2035	1.7477	0.00033612	0.0059768	Y102A11A.6	-									-2.22353	2.22353
WBGene00007200	431.295	128.548	1.7464	4.2092e-07	2.1105e-05	vamp-8	VAMP (Vesicle Associated Membrane Protein) homolog [Source:RefSeq peptide;Acc:NP_001040904]									-4.67561	4.67561
WBGene00016283	502.006	149.705	1.7456	1.1751e-05	0.00038591	C31B8.8	Matrix metalloproteinase; Uncharacterized protein [Source:UniProtKB/TrEMBL;Acc:G5EBU3]									-3.41351	3.41351
WBGene00019730	1805.98	539.912	1.742	1.4581e-13	3.1088e-11	asns-2	Asparagine synthetase [Source:RefSeq peptide;Acc:NP_741864]									-10.5074	10.5074
WBGene00013438	185.662	55.5142	1.7417	0.000694	0.010544	ztf-29	Zinc finger putative Transcription Factor family [Source:RefSeq peptide;Acc:NP_499490]									-1.97699	1.97699
WBGene00020611	43.3418	12.9861	1.7388	0.00012851	0.0027797	T20D4.5	-									-2.556	2.556
WBGene00004932	55.5815	16.6857	1.736	2.7134e-05	0.00079648	sod-3	Superoxide dismutase [Mn] 2, mitochondrial [Source:UniProtKB/Swiss-Prot;Acc:P41977]									-3.09883	3.09883
WBGene00010148	229.232	69.0752	1.7306	6.2712e-06	0.00022346	F56D5.3	-									-3.6508	3.6508
WBGene00003544	76.5827	23.1266	1.7275	1.5374e-05	0.00048549	nas-25	Zinc metalloproteinase nas-25 [Source:UniProtKB/Swiss-Prot;Acc:Q20459]									-3.31382	3.31382
WBGene00009807	41.9626	12.6769	1.7269	0.00013096	0.0028173	pepm-1	PEPtidase M1 domain containing [Source:RefSeq peptide;Acc:NP_506552]									-2.55017	2.55017
WBGene00077701	865.548	261.568	1.7264	2.4539e-12	3.8074e-10	poml-3	PON (paraoxonase) and MEC-6 Like [Source:RefSeq peptide;Acc:NP_001122440]									-9.41937	9.41937
WBGene00011055	1324.9	400.488	1.726	0.0004673	0.0077771	arrd-14	ARRestin Domain protein [Source:RefSeq peptide;Acc:NP_496881]									-2.10918	2.10918
WBGene00012444	283.319	85.7338	1.7245	8.654e-09	6.6353e-07	Y15E3A.5	-									-6.17814	6.17814
WBGene00010144	24.2331	7.33418	1.7243	0.0029305	0.031113	F56C4.1	-									-1.50706	1.50706
WBGene00004153	66.4422	20.1146	1.7239	0.0014509	0.018773	pqn-71	Prion-like-(Q/N-rich)-domain-bearing protein [Source:RefSeq peptide;Acc:NP_506849]									-1.72647	1.72647
WBGene00011106	1501.89	454.806	1.7235	4.1225e-13	7.8868e-11	acl-5	ACyLtransferase-like [Source:RefSeq peptide;Acc:NP_001041283]									-10.1031	10.1031
WBGene00018052	600.893	182.33	1.7206	3.601e-07	1.8288e-05	F35F10.1	-									-4.73783	4.73783
WBGene00003031	149.541	45.3919	1.72	0.0008201	0.012042	lin-46	LIN-46; Uncharacterized protein [Source:UniProtKB/TrEMBL;Acc:G5EF06]									-1.9193	1.9193
WBGene00006534	36.7648	11.185	1.7168	0.00046995	0.0078081	tba-8	Tubulin alpha-8 chain [Source:UniProtKB/Swiss-Prot;Acc:P52274]									-2.10745	2.10745
WBGene00011188	79.2913	24.2065	1.7118	0.0036305	0.036167	R10D12.7	-									-1.44169	1.44169
WBGene00001107	39.7753	12.1624	1.7094	0.00020697	0.0040874	dsl-5	Delta-like protein [Source:RefSeq peptide;Acc:NP_502191]									-2.38855	2.38855
WBGene00000715	3823.86	1170.52	1.7079	5.8012e-08	3.6175e-06	col-142	COLlagen [Source:RefSeq peptide;Acc:NP_504736]									-5.44159	5.44159
WBGene00000207	23308	7139.9	1.7068	6.1326e-14	1.4386e-11	asb-2	ATP Synthase B homolog [Source:RefSeq peptide;Acc:NP_508770]									-10.8421	10.8421
WBGene00015465	40.082	12.2958	1.7048	0.00020306	0.0040327	C05C8.8	-									-2.3944	2.3944
WBGene00020595	93.2312	28.6834	1.7006	6.3282e-05	0.0015845	T20B5.2	-									-2.80011	2.80011
WBGene00015044	532.644	165.02	1.6905	4.1868e-06	0.00015714	cyp-34A9	CYtochrome P450 family [Source:RefSeq peptide;Acc:NP_001041071]									-3.80371	3.80371
WBGene00016302	47.1956	14.7076	1.6821	9.1511e-05	0.0021239	fbxc-7	F-box C protein [Source:RefSeq peptide;Acc:NP_493863]									-2.67287	2.67287
WBGene00017432	37.4463	11.6718	1.6818	0.004489	0.042042	F13H6.4	-									-1.37632	1.37632
WBGene00013540	272.172	84.8689	1.6812	0.0025823	0.028619	Y75B8A.3	-									-1.54335	1.54335
WBGene00044348	44.8395	13.9902	1.6803	0.00015692	0.003279	Y71G12B.31	Protein-tyrosine-phosphatase [Source:RefSeq peptide;Acc:NP_001293450]									-2.48426	2.48426
WBGene00194641	158.845	49.5884	1.6795	5.5295e-05	0.0014206	F47G3.4	-									-2.84753	2.84753
WBGene00007495	441.534	137.882	1.6791	6.4382e-11	7.4189e-09	C09G9.5	-									-8.12966	8.12966
WBGene00015601	159.687	49.9809	1.6758	2.7564e-08	1.8729e-06	fbxa-166	F-box A protein [Source:RefSeq peptide;Acc:NP_494014]									-5.72749	5.72749
WBGene00009903	223.751	70.5191	1.6658	2.942e-09	2.5205e-07	F49E12.10	-									-6.59851	6.59851
WBGene00015977	24.4317	7.70936	1.6641	0.004168	0.039869	C18F10.2	-									-1.39936	1.39936
WBGene00000673	16298.1	5149.72	1.6621	2.4247e-05	0.00071957	col-98	COLlagen [Source:RefSeq peptide;Acc:NP_499703]									-3.14293	3.14293
WBGene00044367	57.5725	18.2569	1.6569	0.0024587	0.027606	T05A8.8	-									-1.559	1.559
WBGene00011362	491.997	156.059	1.6566	4.0933e-10	4.1363e-08	T02B5.1	Carboxylic ester hydrolase [Source:RefSeq peptide;Acc:NP_506506]									-7.38339	7.38339
WBGene00019495	928.73	294.947	1.6548	6.2768e-12	9.0281e-10	sdz-24	SKN-1 Dependent Zygotic transcript [Source:RefSeq peptide;Acc:NP_493781]									-9.0444	9.0444
WBGene00015434	371.776	118.142	1.6539	2.7743e-05	0.0008075	C04E12.4	-									-3.09286	3.09286
WBGene00015597	100.978	32.1092	1.653	0.00077323	0.011482	fbxa-162	-									-1.93998	1.93998
WBGene00020873	410.893	130.944	1.6498	8.3703e-05	0.0019847	T28A11.6	-									-2.70231	2.70231
WBGene00001772	366.27	116.784	1.6491	3.5721e-10	3.6471e-08	gst-24	Glutathione S-Transferase [Source:RefSeq peptide;Acc:NP_496859]									-7.43805	7.43805
WBGene00022597	1598.11	509.884	1.6481	1.8912e-06	7.8454e-05	ZC395.5	-									-4.10538	4.10538
WBGene00014697	483.277	154.92	1.6413	3.6382e-07	1.8426e-05	cyp-25A3	CYtochrome P450 family [Source:RefSeq peptide;Acc:NP_001040850]									-4.73457	4.73457
WBGene00219375	59.35	19.107	1.6351	0.0019736	0.023484	C02B8.12	-									-1.62923	1.62923
WBGene00012034	154.473	49.7864	1.6335	4.0983e-06	0.00015441	T26C5.4	-									-3.81132	3.81132
WBGene00022131	726.671	234.554	1.6314	0.00040075	0.0068489	Y71F9B.13	-									-2.16438	2.16438
WBGene00013492	35.1536	11.3647	1.6291	0.00085644	0.012446	Y70C5C.1	-									-1.90497	1.90497
WBGene00003762	11158.3	3609.24	1.6284	0.0014667	0.01894	nlp-24	Neuropeptide-Like Protein [Source:RefSeq peptide;Acc:NP_505946]									-1.72262	1.72262
WBGene00012573	30.8617	9.99205	1.627	0.0013526	0.017812	Y37H2C.1	-									-1.74929	1.74929
WBGene00008021	80.7239	26.1379	1.6269	6.4813e-06	0.0002297	C39B10.1	-									-3.63884	3.63884
WBGene00007231	617.675	200.009	1.6268	0.0013273	0.017584	C01G10.4	-									-1.75488	1.75488
WBGene00044811	108.32	35.1346	1.6243	9.1985e-07	4.1383e-05	F12E12.11	-									-4.38318	4.38318
WBGene00021259	32.3798	10.5058	1.6239	0.0012539	0.016831	glb-30	GLoBin related [Source:RefSeq peptide;Acc:NP_497442]									-1.77389	1.77389
WBGene00011452	188.082	61.1124	1.6218	3.0377e-08	2.0291e-06	ugt-55	Putative UDP-glucuronosyltransferase ugt-55 [Source:UniProtKB/Swiss-Prot;Acc:Q22180]									-5.6927	5.6927
WBGene00010223	72.2691	23.4976	1.6209	1.5515e-05	0.00048838	F58A3.3	-									-3.31124	3.31124
WBGene00020326	127.176	41.3512	1.6208	0.00066147	0.010205	math-38	MATH (meprin-associated Traf homology) domain containing [Source:RefSeq peptide;Acc:NP_494001]									-1.99119	1.99119
WBGene00013899	341.441	111.092	1.6199	5.3704e-09	4.2843e-07	ZC443.4	-									-6.36812	6.36812
WBGene00010256	108.927	35.4452	1.6197	0.0018521	0.022528	hrg-3	Heme Responsive Gene [Source:RefSeq peptide;Acc:NP_505518]									-1.64728	1.64728
WBGene00015574	366.826	119.597	1.6169	3.9555e-10	4.0176e-08	irg-1	Infection Response Gene [Source:RefSeq peptide;Acc:NP_503983]									-7.39603	7.39603
WBGene00000016	590.764	194.053	1.6061	1.0316e-08	7.7292e-07	abf-5	AntiBacterial Factor related [Source:RefSeq peptide;Acc:NP_510136]									-6.11187	6.11187
WBGene00012921	179.325	59.0537	1.6025	3.7013e-08	2.4231e-06	Y46G5A.36	-									-5.61563	5.61563
WBGene00007140	36.3078	11.976	1.6001	0.00090888	0.013055	cyp-29A4	CYtochrome P450 family [Source:RefSeq peptide;Acc:NP_505490]									-1.88422	1.88422
WBGene00011162	106.593	35.1732	1.5996	1.2901e-06	5.6365e-05	chil-19	CHItinase-Like [Source:RefSeq peptide;Acc:NP_496026]									-4.24899	4.24899
WBGene00013938	25.3801	8.3888	1.5972	0.0040086	0.038796	ZK218.4	-									-1.41121	1.41121
WBGene00020855	414.833	137.212	1.5961	5.1093e-10	5.0848e-08	hpo-36	-									-7.29373	7.29373
WBGene00007367	63.0532	20.8959	1.5934	0.00024358	0.0046644	nhr-150	Nuclear hormone receptor family member nhr-150 [Source:UniProtKB/Swiss-Prot;Acc:O17573]									-2.3312	2.3312
WBGene00004810	2098.59	697.246	1.5897	7.3437e-12	1.0411e-09	skr-4	SKp1 Related (ubiquitin ligase complex component) [Source:RefSeq peptide;Acc:NP_507857]									-8.98251	8.98251
WBGene00011293	44.1981	14.6869	1.5894	0.00028484	0.0052555	R102.6	-									-2.27939	2.27939
WBGene00002211	62.7587	20.8573	1.5893	5.0285e-05	0.0013247	kin-30	-									-2.87788	2.87788
WBGene00016489	2401.49	798.7	1.5882	6.5631e-12	9.3715e-10	C36E6.1	-									-9.02819	9.02819
WBGene00013364	327.059	108.834	1.5874	2.1821e-09	1.9111e-07	Y60A3A.16	-									-6.71872	6.71872
WBGene00017836	39.2337	13.057	1.5873	0.00063831	0.0099039	F26F12.5	-									-2.00419	2.00419
WBGene00015355	189.033	62.9202	1.587	0.0054575	0.048332	C02F12.5	BPTI/Kunitz inhibitor domain-containing protein C02F12.5 [Source:UniProtKB/Swiss-Prot;Acc:Q11101]									-1.31577	1.31577
WBGene00009724	3901.45	1298.77	1.5869	0.00010684	0.002417	F45D3.4	-									-2.61672	2.61672
WBGene00021772	200.929	66.9084	1.5864	4.5612e-07	2.2639e-05	math-45	MATH (meprin-associated Traf homology) domain containing [Source:RefSeq peptide;Acc:NP_493983]									-4.64514	4.64514
WBGene00007365	1559.28	519.418	1.5859	1.2266e-11	1.6902e-09	C06B3.6	-									-8.77206	8.77206
WBGene00009221	1639.03	547.007	1.5832	4.6871e-07	2.3148e-05	acs-2	fatty Acid CoA Synthetase family [Source:RefSeq peptide;Acc:NP_506869]									-4.63549	4.63549
WBGene00194928	63.4667	21.218	1.5807	0.00017102	0.0035288	ZC513.14	-									-2.45237	2.45237
WBGene00011328	94.8924	31.7292	1.5805	7.2666e-05	0.0017743	T01D3.3	-									-2.75097	2.75097
WBGene00022814	58.6434	19.6302	1.5789	0.00060897	0.0095237	ZK742.4	-									-2.02119	2.02119
WBGene00015402	135.208	45.2734	1.5785	0.00029156	0.0053544	C03G6.17	-									-2.27129	2.27129
WBGene00010788	176.17	59.0372	1.5773	8.2678e-08	4.9975e-06	sulp-4	SULfate Permease family [Source:RefSeq peptide;Acc:NP_505989]									-5.30125	5.30125
WBGene00003999	696.715	233.539	1.5769	9.9598e-08	5.8584e-06	pgp-5	P-GlycoProtein related [Source:RefSeq peptide;Acc:NP_001257116]									-5.23222	5.23222
WBGene00011838	719.405	241.156	1.5768	1.4156e-10	1.5497e-08	T19C4.1	-									-7.80975	7.80975
WBGene00016677	1276.62	428.001	1.5766	3.029e-05	0.00086628	C45G9.6	-									-3.06234	3.06234
WBGene00013180	222.584	74.7184	1.5748	0.0013078	0.017424	cutl-10	CUTiclin-Like [Source:RefSeq peptide;Acc:NP_492900]									-1.75885	1.75885
WBGene00044807	160.693	53.9552	1.5745	0.0050753	0.045896	T19H5.6	-									-1.33823	1.33823
WBGene00008032	2684.91	901.924	1.5738	2.1009e-05	0.00064085	C39E9.8	-									-3.19324	3.19324
WBGene00000036	1016.6	341.553	1.5736	4.7271e-11	5.6113e-09	ace-2	Carboxylic ester hydrolase [Source:RefSeq peptide;Acc:NP_491141]									-8.25094	8.25094
Novel00129	199.042	66.9382	1.5722	4.2031e-08	2.7155e-06	--	hypothetical protein CAEBREN_21791 [Caenorhabditis brenneri]									-5.56615	5.56615
WBGene00019143	124.307	41.8399	1.571	7.4683e-07	3.4384e-05	H01M10.1	-									-4.46364	4.46364
WBGene00008234	129.048	43.5266	1.5679	6.4277e-07	3.052e-05	C50F4.9	-									-4.51542	4.51542
WBGene00000535	7788.06	2628.8	1.5669	2.0774e-10	2.2127e-08	cpi-1	Cysteine Protease Inhibitor [Source:RefSeq peptide;Acc:NP_500915]									-7.65508	7.65508
WBGene00008284	606.538	204.8	1.5664	0.0014451	0.018719	C53D6.7	Galectin [Source:RefSeq peptide;Acc:NP_501571]									-1.72772	1.72772
WBGene00021071	290.115	97.9697	1.5662	5.0795e-05	0.0013328	-//-										-2.87524	2.87524
WBGene00011817	158.356	53.5169	1.5651	2.4845e-07	1.302e-05	T16H12.9	-									-4.88539	4.88539
WBGene00012007	1179.52	400.317	1.559	0.00026064	0.0048961	T25B9.1	-									-2.31015	2.31015
WBGene00003862	61.0806	20.7962	1.5544	0.00013504	0.0028954	old-1	Tyrosine-protein kinase receptor old-1 [Source:UniProtKB/Swiss-Prot;Acc:Q17833]									-2.53829	2.53829
WBGene00010133	1942.97	661.693	1.554	1.2575e-08	9.11e-07	F55H12.2	-									-6.04048	6.04048
WBGene00018803	499.179	171.025	1.5454	7.1601e-10	6.8824e-08	fbxa-24	F-box A protein [Source:RefSeq peptide;Acc:NP_494660]									-7.16226	7.16226
WBGene00018643	87.5559	30.0024	1.5451	1.028e-05	0.00034274	drd-50	dietary restriction down regulated [Source:RefSeq peptide;Acc:NP_500485]									-3.46504	3.46504
WBGene00018303	1620.44	555.849	1.5436	5.7655e-11	6.7224e-09	F41G3.10	-									-8.17248	8.17248
WBGene00015059	430.131	147.581	1.5433	0.00012791	0.0027747	B0228.1	-									-2.55678	2.55678
WBGene00020954	1658.49	570.238	1.5402	4.0326e-11	4.9273e-09	W02G9.4	-									-8.30739	8.30739
WBGene00206419	3099.9	1066.73	1.539	2.2746e-11	2.988e-09	R106.5	-									-8.52462	8.52462
WBGene00011891	4054.64	1396.03	1.5382	0.00010115	0.002299	del-6	DEgenerin Like [Source:RefSeq peptide;Acc:NP_741623]									-2.63846	2.63846
WBGene00003861	164.517	56.7622	1.5352	6.9479e-05	0.0017071	oig-3	One IG domain [Source:RefSeq peptide;Acc:NP_506637]									-2.76774	2.76774
WBGene00017537	777.687	269.119	1.5309	4.6446e-06	0.00017171	F17A9.5	-									-3.7652	3.7652
WBGene00017756	3200.16	1108.04	1.5301	0.0013141	0.017485	F23F12.12	-									-1.75733	1.75733
WBGene00045411	445.107	154.154	1.5298	1.4581e-05	0.00046346	C25F9.11	-									-3.33399	3.33399
WBGene00012633	530.66	184.13	1.5271	9.8449e-10	9.282e-08	Y38H6C.21	-									-7.03236	7.03236
WBGene00044977	190.589	66.1386	1.5269	1.1768e-07	6.7607e-06	F56C4.4	-									-5.17001	5.17001
WBGene00007482	208.789	72.4733	1.5265	1.3882e-05	0.00044623	C09F12.2	-									-3.35044	3.35044
WBGene00000111	541.002	187.922	1.5255	9.6589e-10	9.1504e-08	alh-5	Aldehyde dehydrogenase [Source:RefSeq peptide;Acc:NP_503545]									-7.03856	7.03856
WBGene00008602	1789.3	621.677	1.5252	4.135e-11	4.9988e-09	oac-14	O-ACyltransferase homolog [Source:RefSeq peptide;Acc:NP_001300338]									-8.30113	8.30113
WBGene00000677	12162.8	4230.08	1.5237	5.7398e-07	2.7721e-05	col-103	COLlagen [Source:RefSeq peptide;Acc:NP_499982]									-4.55719	4.55719
WBGene00007112	5345.08	1860.3	1.5227	3.0528e-11	3.8561e-09	B0035.13	-									-8.41385	8.41385
WBGene00010102	45.2264	15.7942	1.5178	0.0025318	0.028202	F55C9.5	-									-1.54972	1.54972
Novel00273	209.268	73.1313	1.5168	8.8887e-08	5.34e-06	--	hypothetical protein CRE_18065 [Caenorhabditis remanei]>gi|308264995|gb|EFP08948.1| hypothetical protein CRE_18065 [Caenorhabditis remanei]									-5.27246	5.27246
WBGene00012728	4601.03	1608.77	1.516	4.1915e-08	2.7155e-06	Y39G8B.9	-									-5.56615	5.56615
WBGene00006586	3238.1	1132.85	1.5152	7.2202e-06	0.00025181	tni-4	Troponin I 4 [Source:UniProtKB/Swiss-Prot;Acc:O44572]									-3.59893	3.59893
WBGene00008640	383.638	134.215	1.5152	9.2533e-07	4.144e-05	F10B5.3	-									-4.38258	4.38258
WBGene00044296	1215.9	425.893	1.5135	2.074e-06	8.5318e-05	F10C1.9	-									-4.06896	4.06896
WBGene00021492	177.471	62.258	1.5113	0.0015029	0.019243	comt-5	Catechol-O-MethylTransferase family [Source:RefSeq peptide;Acc:NP_503559]									-1.71573	1.71573
WBGene00015605	229.922	80.7354	1.5099	0.00015337	0.0032254	C08E3.13	-									-2.49142	2.49142
WBGene00012538	5365.59	1886.22	1.5082	2.5103e-05	0.0007416	Y37A1B.5	-									-3.12983	3.12983
WBGene00012289	508.807	178.89	1.508	2.2644e-05	0.00067941	W05H12.1	-									-3.16787	3.16787
WBGene00019279	174.02	61.1862	1.508	0.00013045	0.0028093	K01A2.4	-									-2.5514	2.5514
WBGene00044757	548.598	192.955	1.5075	1.7283e-09	1.5341e-07	Y55F3BR.11	-									-6.81415	6.81415
WBGene00013146	215.406	75.8464	1.5059	1.0253e-07	5.9949e-06	Y53C12B.7	-									-5.22222	5.22222
WBGene00014077	209.647	73.8305	1.5057	0.0010558	0.014765	ZK792.4	-									-1.83077	1.83077
WBGene00011095	1864	658.747	1.5006	1.6761e-07	9.1238e-06	gana-1	GAlactosidase/N-Acetylgalactosaminidase [Source:RefSeq peptide;Acc:NP_506031]									-5.03982	5.03982
WBGene00001762	89.2059	31.5379	1.5001	3.5126e-05	0.00098177	gst-14	Glutathione S-Transferase [Source:RefSeq peptide;Acc:NP_496861]									-3.00799	3.00799
WBGene00009804	439.799	155.706	1.498	3.455e-09	2.8848e-07	F47B8.3	-									-6.53988	6.53988
Novel00082	393.13	139.4	1.4958	4.1904e-09	3.4262e-07	--	T19H12.2 [Caenorhabditis elegans]>gi|74956055|sp|O01615.1|AN322_CAEEL RecName: Full=Acidic leucine-rich nuclear phosphoprotein 32-related protein 2; AltName: Full=ANP32/acidic nuclear phosphoprotein-like protein 2 [Caenorhabditis elegans]>gi|373219310|emb|CCD66998.1| T19H12.2 [Caenorhabditis elegans]									-6.46519	6.46519
WBGene00013753	28.9252	10.2609	1.4952	0.0039506	0.038462	Y113G7A.16	-									-1.41497	1.41497
WBGene00016795	114.359	40.583	1.4946	0.00013481	0.0028937	C49H3.12	-									-2.53855	2.53855
WBGene00020817	67.0413	23.8107	1.4934	7.779e-05	0.0018739	T25G12.11	-									-2.72725	2.72725
WBGene00019886	59.7291	21.2156	1.4933	0.00011771	0.0026179	R05D8.9	-									-2.58205	2.58205
WBGene00020012	1044.47	372.525	1.4874	4.3444e-10	4.3676e-08	R11G1.6	-									-7.35976	7.35976
WBGene00007391	221.725	79.1655	1.4858	1.1702e-07	6.7424e-06	C06H2.7	-									-5.17119	5.17119
WBGene00014053	219.305	78.301	1.4858	8.9618e-08	5.3676e-06	ZK669.3	GILT-like protein ZK669.3 [Source:UniProtKB/Swiss-Prot;Acc:Q23570]									-5.27022	5.27022
WBGene00008176	76.6878	27.4136	1.4841	0.00083297	0.012204	C48B4.13	-									-1.9135	1.9135
WBGene00015056	546.496	195.444	1.4835	0.00041578	0.0070628	B0222.5	-									-2.15102	2.15102
WBGene00022284	147.801	52.8711	1.4831	4.5499e-05	0.0012189	glb-33	GLoBin related [Source:RefSeq peptide;Acc:NP_001300285]									-2.91403	2.91403
WBGene00045493	34.7983	12.4488	1.483	0.0019098	0.022946	F55G7.4	-									-1.63929	1.63929
WBGene00016728	439.821	157.655	1.4801	0.00029435	0.0053904	C46H11.2	Flavin-containing monooxygenase [Source:RefSeq peptide;Acc:NP_491510]									-2.26838	2.26838
WBGene00011673	179.029	64.3277	1.4767	4.4391e-07	2.2145e-05	cyp-13A6	Putative cytochrome P450 CYP13A6 [Source:UniProtKB/Swiss-Prot;Acc:Q27515]									-4.65472	4.65472
WBGene00017659	1238.45	445.023	1.4766	0.0015252	0.019465	F21C10.10	-									-1.71075	1.71075
WBGene00006642	241.652	86.8955	1.4756	4.2175e-06	0.0001577	tsp-16	TetraSPanin family [Source:RefSeq peptide;Acc:NP_509183]									-3.80217	3.80217
WBGene00017093	473.206	170.226	1.475	2.2231e-05	0.00066983	E02C12.8	-									-3.17404	3.17404
Novel00346	79.4626	28.6213	1.4732	3.5778e-05	0.00099577	-//-										-3.00184	3.00184
WBGene00012448	81.5254	29.3657	1.4731	2.8797e-05	0.0008296	cyp-33D3	CYtochrome P450 family [Source:RefSeq peptide;Acc:NP_507679]									-3.08113	3.08113
WBGene00008522	248.618	89.5963	1.4724	1.4582e-05	0.00046346	F02D8.5	-									-3.33399	3.33399
WBGene00000227	901.506	325.052	1.4717	7.8227e-10	7.4467e-08	atm-1	Serine/threonine-protein kinase ATM [Source:UniProtKB/Swiss-Prot;Acc:Q9N3Q4]									-7.12804	7.12804
WBGene00001666	38.8559	14.0197	1.4707	0.0022912	0.026203	gpa-4	Guanine nucleotide-binding protein alpha-4 subunit [Source:UniProtKB/Swiss-Prot;Acc:Q9BIG5]									-1.58165	1.58165
WBGene00006767	141.092	50.9197	1.4703	1.6266e-06	6.8908e-05	unc-31	Calcium-dependent secretion activator [Source:UniProtKB/Swiss-Prot;Acc:Q23658]									-4.16173	4.16173
WBGene00019597	627.099	226.408	1.4698	2.9788e-09	2.541e-07	K09H9.5	-									-6.595	6.595
WBGene00012886	152.429	55.0578	1.4691	7.0409e-06	0.00024687	Y45F10D.6	-									-3.60753	3.60753
WBGene00008084	118.909	43.0383	1.4662	4.6992e-05	0.0012513	C44C10.3	-									-2.90264	2.90264
WBGene00044363	33.7829	12.2365	1.4651	0.0022629	0.025961	F22E5.21	-									-1.58568	1.58568
WBGene00010684	117.214	42.4635	1.4648	3.8209e-06	0.00014676	K08F9.1	-									-3.83339	3.83339
WBGene00021372	202.554	73.4198	1.4641	0.00031674	0.0056999	ugt-45	UDP-GlucuronosylTransferase [Source:RefSeq peptide;Acc:NP_500410]									-2.24413	2.24413
WBGene00002107	50.9713	18.5282	1.46	0.00043434	0.0073151	ins-24	INSulin related [Source:RefSeq peptide;Acc:NP_493443]									-2.13578	2.13578
WBGene00007232	484.166	176.019	1.4598	0.0020219	0.023846	C01G10.5	-									-1.62258	1.62258
WBGene00009624	3729.31	1357.4	1.4581	0.0028406	0.030621	cnc-8	CaeNaCin (Caenorhabditis bacteriocin) [Source:RefSeq peptide;Acc:NP_509728]									-1.51398	1.51398
WBGene00010740	428.605	156.242	1.4559	6.4523e-08	3.9856e-06	K10D3.6	-									-5.39951	5.39951
WBGene00019497	264.173	96.4987	1.4529	8.0811e-08	4.8997e-06	K07E8.6	-									-5.30983	5.30983
WBGene00045208	343.495	125.512	1.4525	2.8637e-08	1.9367e-06	F13E9.15	-									-5.71294	5.71294
WBGene00044510	48.3413	17.6989	1.4496	0.00053868	0.0087078	K07H8.11	-									-2.06009	2.06009
WBGene00003856	77.1166	28.2406	1.4493	0.00025695	0.0048498	odr-10	Serpentine receptor class r-10 [Source:UniProtKB/Swiss-Prot;Acc:Q18807]									-2.31428	2.31428
WBGene00006431	161.92	59.2948	1.4493	0.0024153	0.027181	tag-52	Putative protein tag-52 [Source:UniProtKB/Swiss-Prot;Acc:Q11100]									-1.56573	1.56573
WBGene00001591	957.891	351.545	1.4462	1.2182e-09	1.1376e-07	glc-1	Glutamate-gated chloride channel alpha [Source:UniProtKB/Swiss-Prot;Acc:G5EBR3]									-6.94401	6.94401
WBGene00008073	115.608	42.4978	1.4438	9.2271e-06	0.00031134	C43F9.5	-									-3.50677	3.50677
WBGene00020445	476.634	175.661	1.4401	2.0852e-05	0.00063801	T12B3.2	-									-3.19517	3.19517
Novel00172	33.149	12.2217	1.4395	0.0029236	0.031074	-//-										-1.5076	1.5076
WBGene00000017	752.409	277.498	1.439	0.0029234	0.031074	abf-6	AntiBacterial Factor related [Source:RefSeq peptide;Acc:NP_741914]									-1.5076	1.5076
WBGene00012494	315.508	116.365	1.439	4.4417e-08	2.8509e-06	nhr-232	Nuclear Hormone Receptor family [Source:RefSeq peptide;Acc:NP_505639]									-5.54502	5.54502
WBGene00020943	35.2267	12.998	1.4384	0.0022723	0.026047	W02D7.8	-									-1.58424	1.58424
WBGene00044705	39.8073	14.708	1.4364	0.0014024	0.018293	T22F3.12	-									-1.73772	1.73772
WBGene00044260	1149.39	424.794	1.436	3.7318e-06	0.00014391	Y87G2A.19	-									-3.84191	3.84191
WBGene00021994	363.458	134.558	1.4336	0.0023842	0.026935	Y59E9AL.4	-									-1.56968	1.56968
WBGene00017628	54.6453	20.2501	1.4322	0.00036607	0.0063735	F20B6.4	-									-2.19562	2.19562
WBGene00020774	159.449	59.0871	1.4322	1.3776e-06	5.9793e-05	T24E12.5	-									-4.22335	4.22335
WBGene00010759	1677.21	623.417	1.4278	1.1819e-09	1.109e-07	cysl-2	Bifunctional L-3-cyanoalanine synthase/cysteine synthase [Source:UniProtKB/Swiss-Prot;Acc:O45679]									-6.95507	6.95507
WBGene00002128	230.273	85.6778	1.4263	0.0010645	0.014823	inx-6	Innexin-6 [Source:UniProtKB/Swiss-Prot;Acc:Q9U3N4]									-1.82906	1.82906
WBGene00015332	552.361	205.76	1.4246	0.0012776	0.017068	tyr-1	Putative tyrosinase-like protein tyr-1 [Source:UniProtKB/Swiss-Prot;Acc:P34269]									-1.76782	1.76782
WBGene00077539	221.802	82.64	1.4244	0.00027595	0.0051319	Y52B11A.12	-									-2.28972	2.28972
WBGene00003618	379.091	141.274	1.424	2.9546e-08	1.9803e-06	nhr-19	Nuclear hormone receptor family member nhr-19 [Source:UniProtKB/Swiss-Prot;Acc:Q09528]									-5.70327	5.70327
WBGene00003517	386.275	144.115	1.4224	0.00015451	0.0032459	nac-1	Sodium-dependent low-affinity dicarboxylate transporter 1 [Source:UniProtKB/Swiss-Prot;Acc:Q93655]									-2.48866	2.48866
WBGene00008229	2511.23	937.142	1.4221	7.4894e-10	7.164e-08	C50F4.1	-									-7.14484	7.14484
WBGene00011537	339.667	126.83	1.4212	0.0051924	0.046578	T06E4.10	-									-1.33182	1.33182
WBGene00003369	56333.7	21038.9	1.4209	3.2189e-10	3.3209e-08	mlc-1	Myosin regulatory light chain 1 [Source:UniProtKB/Swiss-Prot;Acc:P19625]									-7.47874	7.47874
WBGene00003771	24901.6	9301.58	1.4207	2.3113e-10	2.4486e-08	nlp-33	Neuropeptide-like protein 33 [Source:UniProtKB/Swiss-Prot;Acc:Q95ZN4]									-7.61108	7.61108
WBGene00020516	3955.49	1479.74	1.4185	6.2635e-10	6.0978e-08	T15B7.1	-									-7.21483	7.21483
WBGene00015602	107.136	40.1039	1.4176	9.5735e-05	0.0021987	fbxa-158	F-box A protein [Source:RefSeq peptide;Acc:NP_001040733]									-2.65783	2.65783
WBGene00235133	94.4727	35.3876	1.4167	1.9888e-05	0.00061234	T26H5.14	-									-3.21301	3.21301
WBGene00012456	41.8568	15.6847	1.4161	0.0015097	0.019309	Y17D7C.2	-									-1.71424	1.71424
WBGene00017303	603.798	226.634	1.4137	0.00028772	0.0053035	F09F7.6	-									-2.27544	2.27544
WBGene00018375	276.579	104.04	1.4106	2.3864e-07	1.2641e-05	F43C9.1	-									-4.89822	4.89822
WBGene00010429	57.1437	21.4995	1.4103	0.0028999	0.030965	H38K22.4	-									-1.50913	1.50913
WBGene00007407	114.789	43.2486	1.4083	1.2624e-05	0.00040983	C07B5.2	-									-3.3874	3.3874
WBGene00018621	44.4568	16.8099	1.4031	0.0010601	0.014798	F48G7.10	-									-1.8298	1.8298
WBGene00014254	69.9162	26.4619	1.4017	0.00016349	0.0033875	cyp-13A10	Putative cytochrome P450 CYP13A10 [Source:UniProtKB/Swiss-Prot;Acc:Q09653]									-2.47012	2.47012
WBGene00185014	1047.98	397.025	1.4003	8.8318e-05	0.0020644	F17C8.9	-									-2.68521	2.68521
WBGene00000692	3411.03	1292.49	1.4	6.1549e-07	2.9379e-05	col-118	COLlagen [Source:RefSeq peptide;Acc:NP_001122798]									-4.53196	4.53196
WBGene00017126	762.808	289.205	1.3992	5.1655e-05	0.0013491	E04F6.6	-									-2.86996	2.86996
WBGene00010799	54.3641	20.6481	1.3966	0.0011344	0.015555	chil-12	CHItinase-Like [Source:RefSeq peptide;Acc:NP_506770]									-1.80813	1.80813
WBGene00003606	117.94	44.8129	1.3961	1.2721e-05	0.00041229	nhr-7	Nuclear hormone receptor family member nhr-7 [Source:UniProtKB/Swiss-Prot;Acc:Q20765]									-3.3848	3.3848
WBGene00010497	68.0272	25.8515	1.3959	0.00017585	0.003617	axl-1	Axin-like protein 1 [Source:UniProtKB/Swiss-Prot;Acc:Q3LRZ3]									-2.44165	2.44165
WBGene00008490	35.5933	13.541	1.3943	0.0033438	0.034299	F01D4.8	-									-1.46472	1.46472
WBGene00016513	171.433	65.356	1.3913	1.8774e-06	7.8046e-05	C38C3.4	-									-4.10765	4.10765
WBGene00017357	1180.65	451.66	1.3863	3.7837e-09	3.1196e-07	F10E9.5	-									-6.5059	6.5059
WBGene00000739	46184.5	17675.6	1.3856	4.423e-05	0.0011955	col-166	COLlagen [Source:RefSeq peptide;Acc:NP_001024894]									-2.92245	2.92245
WBGene00017341	95.6625	36.6199	1.3853	3.4621e-05	0.00097042	F10D7.4	-									-3.01304	3.01304
WBGene00044719	123.668	47.4196	1.3829	5.3972e-05	0.0013939	clec-172	C-type LECtin [Source:RefSeq peptide;Acc:NP_001040962]									-2.85577	2.85577
WBGene00019918	46.7118	18.0148	1.3746	0.0011239	0.015455	fbxc-36	F-box C protein [Source:RefSeq peptide;Acc:NP_493858]									-1.81093	1.81093
WBGene00015117	66.8836	25.8189	1.3732	0.00023369	0.0045101	B0294.1	-									-2.34581	2.34581
WBGene00015839	85.5067	33.0078	1.3732	7.579e-05	0.0018347	math-10	MATH (meprin-associated Traf homology) domain containing [Source:RefSeq peptide;Acc:NP_494103]									-2.73643	2.73643
WBGene00006589	1838.23	710.374	1.3717	4.6175e-06	0.00017135	tnt-4	TropoNin T [Source:RefSeq peptide;Acc:NP_001263832]									-3.76612	3.76612
WBGene00008042	548.92	212.286	1.3706	3.5366e-08	2.3386e-06	C40H1.7	-									-5.63104	5.63104
WBGene00018492	360.19	139.336	1.3702	0.0017111	0.0213	hpo-26	-									-1.67162	1.67162
WBGene00044554	35.409	13.7038	1.3695	0.0033458	0.034302	F41E6.15	-									-1.46468	1.46468
WBGene00010143	34.2372	13.2694	1.3675	0.0044704	0.041928	F56A12.2	-									-1.3775	1.3775
WBGene00016505	697.045	270.168	1.3674	0.00020322	0.0040327	ttr-33	TransThyretin-Related family domain [Source:RefSeq peptide;Acc:NP_872192]									-2.3944	2.3944
WBGene00020339	917.646	356.308	1.3648	0.00028965	0.0053324	ttr-59	TransThyretin-Related family domain [Source:RefSeq peptide;Acc:NP_741833]									-2.27308	2.27308
WBGene00008985	150.504	58.4412	1.3647	0.0017278	0.021447	F20G2.1	-									-1.66863	1.66863
WBGene00003729	143.051	55.5644	1.3643	0.001677	0.020995	nhx-1	Sodium/hydrogen exchanger [Source:RefSeq peptide;Acc:NP_510622]									-1.67788	1.67788
WBGene00008233	629.361	244.641	1.3632	0.0036457	0.036272	C50F4.8	-									-1.44043	1.44043
WBGene00000298	3322.42	1295.23	1.359	3.3414e-09	2.8138e-07	cat-4	GTP cyclohydrolase 1 [Source:UniProtKB/Swiss-Prot;Acc:Q19980]									-6.55071	6.55071
WBGene00010238	1749.11	682.573	1.3576	3.0181e-06	0.0001199	F58B4.5	-									-3.92118	3.92118
Novel00081	120.666	47.1808	1.3548	0.00042117	0.0071237	-//-										-2.14729	2.14729
WBGene00017149	68.1265	26.6426	1.3545	0.0015287	0.019489	EGAP4.1	-									-1.71021	1.71021
WBGene00006643	67.6963	26.4794	1.3542	0.00028454	0.0052549	tsp-17	Tetraspanin-17 [Source:RefSeq peptide;Acc:NP_508634]									-2.27944	2.27944
WBGene00003699	978.108	383.792	1.3497	1.4004e-08	1.0035e-06	nhr-109	Nuclear Hormone Receptor family [Source:RefSeq peptide;Acc:NP_001022341]									-5.99848	5.99848
WBGene00008335	346.962	136.283	1.3482	1.7184e-06	7.2199e-05	C55A6.6	-									-4.14147	4.14147
WBGene00006686	304.556	119.703	1.3473	0.0016729	0.020957	twk-34	TWiK family of potassium channels [Source:RefSeq peptide;Acc:NP_506906]									-1.67867	1.67867
WBGene00022647	728.064	286.717	1.3444	2.3957e-08	1.6449e-06	slc-17.1	SLC (SoLute Carrier) homolog [Source:RefSeq peptide;Acc:NP_001041300]									-5.78386	5.78386
WBGene00000233	327.382	129.008	1.3435	2.9509e-07	1.5143e-05	avr-15	GluClalpha2B protein [Source:UniProtKB/TrEMBL;Acc:O17548]									-4.81979	4.81979
WBGene00016665	45.5083	17.9821	1.3396	0.0017294	0.021447	chil-11	CHItinase-Like [Source:RefSeq peptide;Acc:NP_500856]									-1.66863	1.66863
WBGene00017698	388.556	153.689	1.3381	1.1611e-07	6.7094e-06	F22B7.9	-									-5.17332	5.17332
WBGene00001768	763.583	302.29	1.3369	0.00018795	0.0038181	gst-20	Glutathione S-Transferase [Source:RefSeq peptide;Acc:NP_496858]									-2.41815	2.41815
WBGene00018971	1375.23	544.783	1.3359	9.9769e-09	7.5613e-07	clec-67	C-type LECtin [Source:RefSeq peptide;Acc:NP_500437]									-6.1214	6.1214
WBGene00194905	49.168	19.479	1.3358	0.0012643	0.016924	Y53F4B.51	-									-1.7715	1.7715
WBGene00020811	189.719	75.3304	1.3326	0.00028318	0.0052346	T25G12.3	-									-2.28112	2.28112
WBGene00016914	323.281	128.422	1.3319	7.4534e-06	0.00025812	C54D1.7	-									-3.58818	3.58818
WBGene00016293	98.1837	39.0289	1.3309	6.3969e-05	0.0015987	C31H2.3	-									-2.79623	2.79623
WBGene00021118	44.8741	17.8646	1.3288	0.0016238	0.020419	clec-125	C-type LECtin [Source:RefSeq peptide;Acc:NP_494566]									-1.68997	1.68997
WBGene00022255	70.9455	28.2518	1.3284	0.00026729	0.0049972	Y73B6BL.36	-									-2.30127	2.30127
WBGene00044120	46.9318	18.7149	1.3264	0.0015817	0.020022	C36B1.13	-									-1.69849	1.69849
WBGene00015202	102.876	41.0354	1.326	0.0035254	0.035588	B0478.3	-									-1.4487	1.4487
WBGene00009511	313.027	124.877	1.3258	4.7691e-07	2.3494e-05	F37H8.2	-									-4.62904	4.62904
WBGene00021528	235.057	93.9489	1.3231	1.3109e-06	5.7149e-05	gbb-1	GABA B receptor subunit [Source:RefSeq peptide;Acc:NP_741741]									-4.24299	4.24299
WBGene00013127	254.75	101.825	1.323	0.0022255	0.025705	Y52B11A.8	Phospholipase A2-like protein Y52B11A.8 [Source:UniProtKB/Swiss-Prot;Acc:Q9U256]									-1.58998	1.58998
WBGene00015592	35.8065	14.3149	1.3227	0.0043114	0.040864	C08D8.1	-									-1.38866	1.38866
WBGene00022549	857.015	342.917	1.3215	3.1915e-08	2.1175e-06	ZC196.5	-									-5.67418	5.67418
WBGene00019290	37.0953	14.862	1.3196	0.0032324	0.033505	K02A2.5	-									-1.47489	1.47489
WBGene00015776	429.21	172.2	1.3176	4.8283e-07	2.3608e-05	dct-1	NIP3 homolog [Source:UniProtKB/Swiss-Prot;Acc:Q09969]									-4.62694	4.62694
WBGene00009620	1944.78	780.463	1.3172	0.0019483	0.023268	fip-5	Fungus-Induced Protein [Source:RefSeq peptide;Acc:NP_509726]									-1.63324	1.63324
WBGene00017789	1155.91	464.705	1.3146	3.0491e-08	2.0298e-06	F25E5.8	-									-5.69255	5.69255
WBGene00009854	123.719	49.7415	1.3145	2.184e-05	0.00065903	clec-31	C-type LECtin [Source:RefSeq peptide;Acc:NP_507258]									-3.18109	3.18109
WBGene00006965	144.008	57.9291	1.3138	1.0301e-05	0.00034288	xtr-1	MX region of TRA-2 Related [Source:RefSeq peptide;Acc:NP_509979]									-3.46486	3.46486
WBGene00018488	2539.81	1025.58	1.3083	1.1056e-08	8.1592e-07	acs-1	fatty Acid CoA Synthetase family [Source:RefSeq peptide;Acc:NP_001023937]									-6.08835	6.08835
WBGene00003555	149.432	60.4593	1.3055	9.4375e-06	0.00031735	nas-39	Zinc metalloproteinase nas-39 [Source:UniProtKB/Swiss-Prot;Acc:Q20176]									-3.49846	3.49846
WBGene00016657	512.113	207.465	1.3036	1.4405e-07	8.087e-06	C44E12.1	-									-5.09221	5.09221
WBGene00019603	44.0529	17.8498	1.3033	0.0022387	0.025746	K09H11.6	-									-1.58929	1.58929
WBGene00009988	43.0782	17.4617	1.3028	0.0028122	0.030431	F53F4.4	-									-1.51668	1.51668
WBGene00008255	789.68	320.949	1.2989	1.7673e-06	7.3939e-05	C51E3.10	-									-4.13113	4.13113
WBGene00013569	114.187	46.4112	1.2989	3.8736e-05	0.0010646	bath-36	BTB and MATH domain-containing protein 36 [Source:UniProtKB/Swiss-Prot;Acc:Q9XWB9]									-2.97281	2.97281
WBGene00019977	69.2109	28.17	1.2968	0.00035857	0.0062831	fpn-1.2	FerroPortiN [Source:RefSeq peptide;Acc:NP_503422]									-2.20183	2.20183
WBGene00015969	50.4004	20.5186	1.2965	0.0015114	0.019314	glb-6	Globin-like protein 6 [Source:UniProtKB/Swiss-Prot;Acc:Q18086]									-1.71413	1.71413
WBGene00000978	109.052	44.4054	1.2962	0.0011646	0.01587	dhs-15	DeHydrogenases, Short chain [Source:RefSeq peptide;Acc:NP_503754]									-1.79942	1.79942
WBGene00045338	87.1774	35.5168	1.2955	0.0030373	0.031955	M01B2.13	-									-1.49546	1.49546
WBGene00005657	69.6064	28.3644	1.2951	0.00038003	0.0065804	srr-6	Serpentine Receptor, class R [Source:RefSeq peptide;Acc:NP_504346]									-2.18175	2.18175
WBGene00015171	92.3701	37.6739	1.2939	0.00012085	0.0026578	vang-1	VANG (Van Gogh/Strabismus planar polarity protein) homolog [Source:RefSeq peptide;Acc:NP_508500]									-2.57548	2.57548
WBGene00002013	65.0684	26.6078	1.2901	0.00050395	0.0082546	hsp-12.6	Heat Shock Protein [Source:RefSeq peptide;Acc:NP_501668]									-2.0833	2.0833
WBGene00020276	96.4617	39.4511	1.2899	0.00050988	0.0083379	T05H4.15	-									-2.07894	2.07894
WBGene00044512	41.3287	16.911	1.2892	0.0035682	0.035873	W03F9.11	-									-1.44523	1.44523
WBGene00016360	573.095	234.648	1.2883	1.7999e-07	9.6907e-06	C33G8.2	-									-5.01364	5.01364
WBGene00017748	166.097	68.038	1.2876	9.8876e-06	0.00033079	F23F1.7	-									-3.48045	3.48045
WBGene00020691	87.225	35.7506	1.2868	0.00018678	0.0038021	igdb-3	IG (immunoglobulin) and DB (Cys-rich) domains [Source:RefSeq peptide;Acc:NP_509074]									-2.41998	2.41998
WBGene00016281	101.561	41.6661	1.2854	7.8445e-05	0.0018828	C31B8.4	-									-2.7252	2.7252
WBGene00007088	1630.19	669.894	1.283	8.3588e-06	0.00028546	B0001.3	-									-3.54445	3.54445
WBGene00011286	570.341	234.388	1.2829	0.0013161	0.017487	ttr-29	TransThyretin-Related family domain [Source:RefSeq peptide;Acc:NP_506227]									-1.75728	1.75728
WBGene00018219	106.045	43.5939	1.2825	0.0011811	0.016029	F40A3.4	-									-1.79509	1.79509
WBGene00007340	61.5763	25.3349	1.2812	0.00069546	0.010558	C05D12.2	-									-1.97642	1.97642
WBGene00011446	5812.16	2391.85	1.281	0.00034915	0.0061539	T04F8.8	-									-2.21085	2.21085
WBGene00019111	2286.26	940.896	1.2809	9.5528e-05	0.0021965	F59E11.5	-									-2.65827	2.65827
WBGene00007736	595.857	245.385	1.2799	1.1885e-06	5.2277e-05	igdb-2	Ig-like and fibronectin type-III domain-containing protein 2 [Source:UniProtKB/Swiss-Prot;Acc:O18023]									-4.28169	4.28169
WBGene00015805	675.293	278.189	1.2795	1.3274e-05	0.00042808	C15H9.11	-									-3.36848	3.36848
WBGene00007073	1107.98	457.427	1.2763	3.735e-05	0.0010342	ugt-2	UDP-GlucuronosylTransferase [Source:RefSeq peptide;Acc:NP_505672]									-2.9854	2.9854
Novel00130	92.7935	38.4572	1.2708	0.00035296	0.0061988	-//-										-2.20769	2.20769
WBGene00195183	47.5399	19.7118	1.2701	0.0024846	0.027814	R04A9.9	-									-1.55574	1.55574
WBGene00017045	1399.46	580.598	1.2693	5.2662e-08	3.326e-06	atg-13	Autophagy-related protein 13 homolog [Source:UniProtKB/Swiss-Prot;Acc:P34379]									-5.47808	5.47808
WBGene00017133	66.7132	27.6969	1.2682	0.00057833	0.0091607	EEED8.2	-									-2.03807	2.03807
WBGene00015396	90.3257	37.5373	1.2668	0.00020112	0.0040032	nhr-148	Nuclear Hormone Receptor family [Source:RefSeq peptide;Acc:NP_504871]									-2.39759	2.39759
WBGene00008477	542.937	225.948	1.2648	3.3236e-07	1.6923e-05	clec-17	C-type LECtin [Source:RefSeq peptide;Acc:NP_493152]									-4.77152	4.77152
WBGene00003252	47.4528	19.7714	1.2631	0.0024857	0.027814	mig-21	Abnormal cell migration protein 21 [Source:UniProtKB/Swiss-Prot;Acc:G1FC92]									-1.55574	1.55574
WBGene00018789	100.327	41.8209	1.2624	0.0037534	0.037054	F54C1.1	-									-1.43116	1.43116
WBGene00007430	275.573	114.934	1.2616	2.2909e-06	9.2696e-05	C08B6.10	-									-4.03294	4.03294
WBGene00015861	54.9622	23.0136	1.256	0.0014567	0.018823	C16D9.6	-									-1.72531	1.72531
WBGene00019108	168.757	70.7384	1.2544	0.00022057	0.0043033	chpf-2	Calcineurin-like EF-Hand Protein Family member [Source:RefSeq peptide;Acc:NP_503830]									-2.3662	2.3662
WBGene00001068	964.693	404.63	1.2535	0.00038367	0.0066086	dpy-6	DumPY: shorter than wild-type [Source:RefSeq peptide;Acc:NP_509435]									-2.17989	2.17989
WBGene00044287	64.8742	27.2368	1.2521	0.00067644	0.010381	F21H12.7	-									-1.98376	1.98376
WBGene00006685	98.857	41.5159	1.2517	0.0036303	0.036167	twk-33	TWiK family of potassium channels [Source:RefSeq peptide;Acc:NP_507480]									-1.44169	1.44169
WBGene00002248	287.782	121.073	1.2491	0.00021799	0.0042657	lam-3	LAMinin related. See also lmb- [Source:RefSeq peptide;Acc:NP_492775]									-2.37001	2.37001
WBGene00008978	208.686	87.8575	1.2481	5.4341e-05	0.0014016	cutl-3	CUTiclin-Like [Source:RefSeq peptide;Acc:NP_510492]									-2.85338	2.85338
WBGene00013946	602.403	253.723	1.2475	0.0044203	0.041556	ZK228.3	-									-1.38137	1.38137
WBGene00013104	263.393	111.019	1.2464	0.0012595	0.016883	Y51H4A.8	-									-1.77255	1.77255
WBGene00020895	803.251	339.056	1.2443	1.8424e-07	9.8924e-06	T28D9.3	-									-5.0047	5.0047
WBGene00021163	55.1615	23.2972	1.2435	0.0015414	0.019608	nhr-275	Nuclear Hormone Receptor family [Source:RefSeq peptide;Acc:NP_503622]									-1.70757	1.70757
WBGene00010782	75.4179	31.8576	1.2433	0.00038182	0.0065998	K11H3.5	-									-2.18047	2.18047
WBGene00002270	150.213	63.4717	1.2428	3.1025e-05	0.00088218	lec-7	Probable galaptin lec-7 [Source:UniProtKB/Swiss-Prot;Acc:Q09605]									-3.05444	3.05444
WBGene00045379	86.0039	36.3893	1.2409	0.00030297	0.0054922	C45B11.6	-									-2.26025	2.26025
WBGene00003643	80.0319	33.8749	1.2404	0.0003432	0.0060706	nhr-53	Nuclear hormone receptor family member nhr-53 [Source:UniProtKB/Swiss-Prot;Acc:O17933]									-2.21677	2.21677
WBGene00044382	57.7684	24.475	1.239	0.0014367	0.018625	Y14H12A.2	-									-1.7299	1.7299
WBGene00004004	261.872	110.955	1.2389	8.6817e-05	0.002039	pgp-10	P-GlycoProtein related [Source:RefSeq peptide;Acc:NP_509205]									-2.69058	2.69058
WBGene00013499	294.304	124.695	1.2389	0.00085647	0.012446	Y70G10A.3	Solute carrier organic anion transporter family member [Source:RefSeq peptide;Acc:NP_499267]									-1.90497	1.90497
WBGene00008278	41.7551	17.6958	1.2385	0.004274	0.040605	npr-10	NeuroPeptide Receptor family [Source:RefSeq peptide;Acc:NP_001024488]									-1.39142	1.39142
WBGene00017367	74.5858	31.6169	1.2382	0.00060395	0.0094527	nhr-263	Nuclear Hormone Receptor family [Source:RefSeq peptide;Acc:NP_504870]									-2.02444	2.02444
WBGene00050899	63.3681	26.8679	1.2379	0.0049346	0.04511	T10C6.15	-									-1.34573	1.34573
WBGene00077490	102.839	43.6087	1.2377	0.0001362	0.002911	M03A1.8	-									-2.53596	2.53596
WBGene00008797	168.052	71.2835	1.2373	1.8472e-05	0.00057141	F14D7.10	-									-3.24305	3.24305
WBGene00012013	199.793	84.8023	1.2363	8.0914e-06	0.00027729	ugt-54	UDP-GlucuronosylTransferase [Source:RefSeq peptide;Acc:NP_501996]									-3.55707	3.55707
WBGene00001750	48.1829	20.4593	1.2358	0.0027673	0.030093	gst-2	Glutathione S-transferase 2 [Source:UniProtKB/Swiss-Prot;Acc:O16115]									-1.52153	1.52153
WBGene00018223	127.034	53.9443	1.2357	5.8345e-05	0.0014835	bath-13	BTB and MATH domain containing [Source:RefSeq peptide;Acc:NP_494287]									-2.82871	2.82871
WBGene00017032	51.4529	21.8558	1.2352	0.002764	0.030075	D1044.7	-									-1.52179	1.52179
WBGene00020566	294.259	125.002	1.2351	2.3263e-05	0.00069349	ttr-7	TransThyretin-Related family domain [Source:RefSeq peptide;Acc:NP_001022770]									-3.15896	3.15896
WBGene00021048	4421.07	1879.13	1.2343	4.5277e-08	2.8967e-06	W05H9.1	-									-5.5381	5.5381
WBGene00004346	73.6156	31.3017	1.2338	0.0005474	0.0088125	rgs-3	Regulator of G-protein signaling rgs-3 [Source:UniProtKB/Swiss-Prot;Acc:Q18312]									-2.0549	2.0549
WBGene00011404	839.711	357.087	1.2336	2.2533e-07	1.2033e-05	T03F7.7	-									-4.91963	4.91963
WBGene00044725	104.909	44.6416	1.2327	0.00015233	0.0032069	R11G1.7	-									-2.49391	2.49391
WBGene00018089	46.1398	19.6419	1.2321	0.0028849	0.030878	F36D4.4	-									-1.51035	1.51035
WBGene00002116	712.147	303.233	1.2317	0.00064688	0.010021	ins-33	INSulin related [Source:RefSeq peptide;Acc:NP_493389]									-1.99909	1.99909
WBGene00009785	867.796	369.702	1.231	2.8747e-07	1.479e-05	F46C5.10	-									-4.83003	4.83003
WBGene00022609	47.264	20.1378	1.2308	0.0050828	0.045901	ZC416.2	-									-1.33818	1.33818
WBGene00017264	71.6178	30.5369	1.2298	0.00068997	0.010499	F08F3.8	-									-1.97885	1.97885
WBGene00021167	411.37	175.642	1.2278	0.00075794	0.011323	cyp-32B1	CYtochrome P450 family [Source:RefSeq peptide;Acc:NP_503598]									-1.94604	1.94604
WBGene00020163	45.12	19.2993	1.2252	0.0036853	0.036492	T02G5.3	-									-1.4378	1.4378
WBGene00020460	133.749	57.2167	1.225	4.627e-05	0.0012338	nhr-273	Nuclear Hormone Receptor family [Source:RefSeq peptide;Acc:NP_494784]									-2.90876	2.90876
WBGene00018732	611.17	261.621	1.2241	4.1901e-05	0.0011388	F53A9.9	-									-2.94355	2.94355
WBGene00008579	65.1557	27.8973	1.2238	0.0010283	0.014494	F08G2.8	-									-1.83881	1.83881
WBGene00010428	3282.16	1410.45	1.2185	7.3214e-08	4.4665e-06	dcn-1	Defective in cullin neddylation protein 1 [Source:UniProtKB/Swiss-Prot;Acc:Q9U3C8]									-5.35003	5.35003
WBGene00013609	127.194	54.6582	1.2185	7.4834e-05	0.001816	clec-37	C-type LECtin [Source:RefSeq peptide;Acc:NP_507255]									-2.74088	2.74088
WBGene00008963	1447.94	622.401	1.2181	7.3931e-05	0.0017985	F19H8.2	-									-2.74509	2.74509
WBGene00009700	143.368	61.6957	1.2165	4.5509e-05	0.0012189	lurp-1	LU (Ly6 Urokinase plasminogen) domain Receptor-related Protein [Source:RefSeq peptide;Acc:NP_496340]									-2.91403	2.91403
WBGene00003620	447.022	192.396	1.2163	1.0754e-06	4.7729e-05	nhr-21	Nuclear Hormone Receptor family [Source:RefSeq peptide;Acc:NP_001022100]									-4.32122	4.32122
WBGene00020192	1276.89	549.556	1.2163	0.0016258	0.020432	T03F1.11	-									-1.68969	1.68969
WBGene00010655	134.606	57.9372	1.2162	5.3281e-05	0.0013796	K08D8.1	-									-2.86025	2.86025
WBGene00013647	1851.85	797.646	1.2151	2.0653e-05	0.00063391	Y105C5B.5	-									-3.19797	3.19797
WBGene00011394	163.502	70.478	1.2141	3.2336e-05	0.00091288	T03D8.7	-									-3.03959	3.03959
WBGene00018786	183.817	79.2673	1.2135	0.00018102	0.0036963	hmbx-1	HMBOX (mammalian HoMeoBOX gene) homolog [Source:RefSeq peptide;Acc:NP_490803]									-2.43223	2.43223
WBGene00000982	1420.44	613.16	1.212	4.9229e-06	0.00018031	dhs-19	DeHydrogenases, Short chain [Source:RefSeq peptide;Acc:NP_505915]									-3.74398	3.74398
WBGene00009387	85.5888	37.0414	1.2083	0.0010349	0.014542	glb-15	GLoBin related [Source:RefSeq peptide;Acc:NP_505947]									-1.83738	1.83738
Novel00356	172.671	74.7597	1.2077	4.416e-05	0.0011953	-//-										-2.92252	2.92252
WBGene00235306	207.557	89.9419	1.2064	1.2144e-05	0.00039555	W03D2.13	-									-3.4028	3.4028
WBGene00000968	287.237	124.507	1.206	0.0017027	0.021222	dhs-4	DeHydrogenases, Short chain [Source:RefSeq peptide;Acc:NP_492563]									-1.67321	1.67321
WBGene00017364	846.21	367.739	1.2023	5.0503e-07	2.4633e-05	clec-7	C-type LECtin [Source:RefSeq peptide;Acc:NP_504865]									-4.60848	4.60848
WBGene00022817	1395.16	608.17	1.1979	6.8532e-05	0.0016918	upp-1	Uridine PhosPhorylase [Source:RefSeq peptide;Acc:NP_498671]									-2.77165	2.77165
WBGene00011018	50.6418	22.0828	1.1974	0.0034109	0.034835	R05A10.1	-									-1.45798	1.45798
WBGene00009291	98.4473	43.0331	1.1939	0.0032899	0.033852	clec-264	C-type LECtin [Source:RefSeq peptide;Acc:NP_508027]									-1.47042	1.47042
WBGene00020609	103.303	45.1859	1.1929	0.00023748	0.0045788	T20D4.3	-									-2.33925	2.33925
WBGene00007389	47.2481	20.6814	1.1919	0.0037027	0.03662	glb-3	GLoBin related [Source:RefSeq peptide;Acc:NP_001256304]									-1.43628	1.43628
WBGene00010123	357.221	156.527	1.1904	3.8074e-06	0.00014653	F55G11.2	-									-3.83407	3.83407
WBGene00006309	141.9	62.1987	1.1899	0.0012062	0.016246	sul-2	SULfatase domain protein [Source:RefSeq peptide;Acc:NP_505102]									-1.78925	1.78925
WBGene00006959	15579.7	6830.88	1.1895	9.2852e-08	5.5276e-06	xbp-1	X-box Binding Protein homolog [Source:RefSeq peptide;Acc:NP_001293600]									-5.25746	5.25746
WBGene00010225	2441.94	1072.86	1.1866	0.00022946	0.0044342	ttr-31	TransThyretin-Related family domain [Source:RefSeq peptide;Acc:NP_509839]									-2.35318	2.35318
WBGene00017767	773.269	339.801	1.1863	8.1625e-07	3.7232e-05	F25B4.4	-									-4.42908	4.42908
WBGene00020561	264.066	116.046	1.1862	0.0020168	0.023825	T19C3.3	-									-1.62297	1.62297
WBGene00016535	756.815	332.608	1.1861	9.0704e-07	4.09e-05	C39D10.8	-									-4.38828	4.38828
WBGene00021603	82.065	36.1437	1.183	0.00066189	0.010205	clec-204	C-type LECtin [Source:RefSeq peptide;Acc:NP_503499]									-1.99119	1.99119
WBGene00021435	55.2455	24.3399	1.1825	0.0023657	0.026806	Y39A3A.4	-									-1.57177	1.57177
WBGene00011002	101.938	44.9406	1.1816	0.00027817	0.0051662	nhr-205	Nuclear Hormone Receptor family [Source:RefSeq peptide;Acc:NP_505588]									-2.28683	2.28683
WBGene00019262	87.8133	38.7895	1.1788	0.00073907	0.011066	dmsr-12	DroMyoSuppressin Receptor related [Source:RefSeq peptide;Acc:NP_504726]									-1.95601	1.95601
WBGene00022078	854.475	377.621	1.1781	7.0897e-07	3.2949e-05	epg-9	Ectopic P Granules [Source:RefSeq peptide;Acc:NP_741339]									-4.48216	4.48216
WBGene00005655	889.167	393.114	1.1775	6.026e-05	0.0015223	srr-4	Serpentine Receptor, class R [Source:RefSeq peptide;Acc:NP_504347]									-2.8175	2.8175
WBGene00008307	47.8112	21.1594	1.176	0.0041027	0.039494	ncs-5	Neuronal Calcium Sensor family [Source:RefSeq peptide;Acc:NP_001256829]									-1.40347	1.40347
WBGene00018731	8098.52	3585.32	1.1756	1.5491e-07	8.5412e-06	F53A9.8	-									-5.06848	5.06848
WBGene00004222	300.475	133.052	1.1753	0.0030652	0.032196	ptr-8	PaTched Related family [Source:RefSeq peptide;Acc:NP_496343]									-1.4922	1.4922
WBGene00020373	139.623	61.9109	1.1733	8.7045e-05	0.0020419	gpx-6	Glutathione peroxidase [Source:RefSeq peptide;Acc:NP_001023368]									-2.68997	2.68997
WBGene00012861	609.007	270.097	1.173	2.7493e-05	0.00080258	Y45F3A.4	-									-3.09551	3.09551
WBGene00010473	143.845	63.8167	1.1725	0.0019606	0.023371	hrg-2	Heme Responsive Gene [Source:RefSeq peptide;Acc:NP_001294663]									-1.63132	1.63132
WBGene00017964	1248.68	553.995	1.1725	4.7941e-07	2.3558e-05	F31F7.1	-									-4.62786	4.62786
WBGene00013079	3620.21	1606.22	1.1724	0.004139	0.039649	ttr-26	TransThyretin-Related family domain [Source:RefSeq peptide;Acc:NP_507630]									-1.40177	1.40177
WBGene00016522	248.927	110.474	1.172	2.1091e-05	0.00064136	fbxa-38	F-box A protein [Source:RefSeq peptide;Acc:NP_497515]									-3.1929	3.1929
WBGene00007097	609.008	270.473	1.171	1.6296e-06	6.8908e-05	B0024.4	-									-4.16173	4.16173
WBGene00044481	372.547	165.562	1.1701	3.5027e-06	0.00013694	ZK185.5	-									-3.86347	3.86347
WBGene00016911	156.429	69.5528	1.1693	6.4174e-05	0.0015987	drn-1	Di-Ras/Rig/Noey2 Ras-like protein homolog [Source:RefSeq peptide;Acc:NP_494989]									-2.79623	2.79623
WBGene00021533	586.144	260.826	1.1682	1.5612e-06	6.6731e-05	Y42G9A.3	-									-4.17567	4.17567
WBGene00008915	749.205	333.704	1.1668	1.0646e-06	4.7353e-05	F17C11.4	-									-4.32465	4.32465
WBGene00000717	14897.7	6649.97	1.1637	0.0011329	0.015546	col-144	COLlagen [Source:RefSeq peptide;Acc:NP_505374]									-1.80838	1.80838
WBGene00016419	1699.82	758.742	1.1637	5.3692e-07	2.6059e-05	tyr-4	TYRosinase [Source:RefSeq peptide;Acc:NP_491709]									-4.58404	4.58404
WBGene00011801	509.352	227.49	1.1629	2.7243e-05	0.00079648	T16G1.7	-									-3.09883	3.09883
WBGene00015080	76.588	34.2129	1.1626	0.00094135	0.013412	B0244.5	Putative G-protein coupled receptor B0244.5 [Source:UniProtKB/Swiss-Prot;Acc:Q10909]									-1.87251	1.87251
WBGene00044553	520.567	232.558	1.1625	0.0046868	0.04356	T23B12.11	-									-1.36091	1.36091
WBGene00009879	62.0255	27.7127	1.1623	0.0023316	0.026534	F49C12.10	-									-1.5762	1.5762
WBGene00021157	140.197	62.6413	1.1623	0.00011841	0.0026245	Y4C6B.3	-									-2.58095	2.58095
WBGene00000742	12606.4	5652.35	1.1572	0.00020702	0.0040874	col-169	COLlagen [Source:RefSeq peptide;Acc:NP_872255]									-2.38855	2.38855
WBGene00219283	74.9085	33.6187	1.1559	0.0021621	0.025062	F55H12.7	-									-1.60098	1.60098
WBGene00021893	248.766	111.753	1.1545	2.0251e-05	0.00062255	ndnf-1	NDNF (Neuron Derived Neurotrophic Factor) homolog [Source:RefSeq peptide;Acc:NP_500282]									-3.20583	3.20583
WBGene00015476	698.865	314.328	1.1527	6.1569e-06	0.00022139	C05D9.9	-									-3.65484	3.65484
WBGene00011069	544.114	244.995	1.1512	3.0958e-06	0.0001225	ceh-62	Homeobox protein ceh-62 [Source:UniProtKB/Swiss-Prot;Acc:Q09602]									-3.91186	3.91186
WBGene00195145	197.263	88.8352	1.1509	3.5251e-05	0.00098388	ZK666.15	-									-3.00706	3.00706
WBGene00007590	264.641	119.221	1.1504	0.0012141	0.016331	ttr-43	TransThyretin-Related family domain [Source:RefSeq peptide;Acc:NP_506149]									-1.78699	1.78699
WBGene00021336	313.355	141.197	1.1501	9.0777e-06	0.00030682	Y34F4.1	-									-3.51312	3.51312
WBGene00001592	207.281	93.4548	1.1492	3.4748e-05	0.0009726	glc-2	Glutamate-gated chloride channel subunit beta [Source:UniProtKB/Swiss-Prot;Acc:Q17328]									-3.01207	3.01207
WBGene00019368	537.094	242.979	1.1443	0.00011636	0.0026026	K03H6.2	-									-2.58459	2.58459
WBGene00015258	141.821	64.206	1.1433	0.00014061	0.0029889	B0554.5	-									-2.52449	2.52449
WBGene00019516	235.162	106.467	1.1432	2.4467e-05	0.00072499	ugt-20	UDP-GlucuronosylTransferase [Source:RefSeq peptide;Acc:NP_500913]									-3.13967	3.13967
WBGene00019780	3029.46	1373.39	1.1413	6.5505e-07	3.0954e-05	M60.4	-									-4.50928	4.50928
WBGene00006636	1052.03	477.011	1.1411	1.4776e-06	6.357e-05	tsp-10	TetraSPanin family [Source:RefSeq peptide;Acc:NP_001040805]									-4.19675	4.19675
WBGene00020449	485.447	220.205	1.1405	4.0107e-06	0.00015169	fbxa-54	F-box A protein [Source:RefSeq peptide;Acc:NP_497305]									-3.81904	3.81904
WBGene00000905	199.595	90.7236	1.1375	0.00055685	0.0089209	daf-9	Cytochrome P450 daf-9 [Source:UniProtKB/Swiss-Prot;Acc:H2KYS3]									-2.04959	2.04959
WBGene00018646	153.813	69.9596	1.1366	0.0001083	0.0024473	mul-1	Mucin Like Gene [Source:RefSeq peptide;Acc:NP_500487]									-2.61131	2.61131
WBGene00235332	154.628	70.4032	1.1351	9.625e-05	0.0022079	K04A8.20	-									-2.65602	2.65602
WBGene00006641	293.794	133.831	1.1344	1.6641e-05	0.00051967	tsp-15	Tetraspanin-15 [Source:UniProtKB/Swiss-Prot;Acc:Q9XVM9]									-3.28427	3.28427
WBGene00008891	1184.11	540.173	1.1323	1.575e-06	6.7178e-05	clec-42	C-type LECtin [Source:RefSeq peptide;Acc:NP_507557]									-4.17277	4.17277
WBGene00010018	246.149	112.299	1.1322	2.0885e-05	0.00063806	fbxa-69	F-box A protein [Source:RefSeq peptide;Acc:NP_506948]									-3.19514	3.19514
WBGene00004285	70.2645	32.1054	1.13	0.0016966	0.021162	rab-37	RAB family [Source:RefSeq peptide;Acc:NP_001041293]									-1.67444	1.67444
WBGene00023486	1091.83	499.051	1.1295	1.3885e-06	6e-05	K08B4.7	Cystatin [Source:UniProtKB/TrEMBL;Acc:Q688A2]									-4.22185	4.22185
WBGene00019846	1862.48	851.643	1.1289	9.721e-07	4.3338e-05	gpx-7	Glutathione peroxidase [Source:RefSeq peptide;Acc:NP_001123172]									-4.36313	4.36313
WBGene00019407	792.007	362.442	1.1278	0.0017678	0.021772	K05F1.5	-									-1.6621	1.6621
WBGene00009518	850.978	389.892	1.126	2.0052e-06	8.266e-05	clec-166	C-type LECtin [Source:RefSeq peptide;Acc:NP_741307]									-4.0827	4.0827
WBGene00011167	284.246	130.374	1.1245	1.5837e-05	0.00049694	chil-23	CHItinase-Like [Source:RefSeq peptide;Acc:NP_001254212]									-3.3037	3.3037
WBGene00001476	1612.3	739.766	1.124	9.5796e-07	4.2804e-05	fmo-1	Dimethylaniline monooxygenase [Source:RefSeq peptide;Acc:NP_501968]									-4.36852	4.36852
WBGene00000188	52.1112	23.9114	1.1239	0.0046637	0.043451	arl-3	ADP-ribosylation factor-like protein 3 [Source:UniProtKB/Swiss-Prot;Acc:O45379]									-1.362	1.362
WBGene00007885	870.678	400.068	1.1219	0.00011066	0.0024921	ugt-21	UDP-glucuronosyltransferase [Source:RefSeq peptide;Acc:NP_501680]									-2.60343	2.60343
WBGene00007810	460.911	211.798	1.1218	7.0296e-06	0.00024687	C29F7.1	-									-3.60753	3.60753
WBGene00007454	75.759	34.8216	1.1214	0.0013247	0.017578	C08F11.7	-									-1.75503	1.75503
WBGene00012968	1884.05	866.198	1.1211	8.9635e-06	0.00030374	Y48A6B.7	-									-3.5175	3.5175
WBGene00012424	364.789	167.728	1.1209	1.1918e-05	0.00039009	dlc-3	Dynein Light Chain [Source:RefSeq peptide;Acc:NP_001076717]									-3.40884	3.40884
WBGene00020906	188.69	86.8881	1.1188	6.6855e-05	0.0016571	T28H11.8	-									-2.78065	2.78065
WBGene00044132	62.9583	29.0021	1.1182	0.0025173	0.028088	C23H4.8	-									-1.55148	1.55148
WBGene00013896	451.014	207.82	1.1178	6.4059e-05	0.0015987	ZC443.1	-									-2.79623	2.79623
WBGene00003920	34944.9	16115.8	1.1166	5.7188e-07	2.7688e-05	par-5	14-3-3-like protein 1 [Source:UniProtKB/Swiss-Prot;Acc:P41932]									-4.55771	4.55771
WBGene00016458	229.882	106.023	1.1165	4.1739e-05	0.001136	C35E7.6	-									-2.94462	2.94462
WBGene00011097	156.852	72.395	1.1154	0.00012051	0.0026532	nhr-206	Nuclear Hormone Receptor family [Source:RefSeq peptide;Acc:NP_506033]									-2.57623	2.57623
WBGene00020917	3237.59	1497.99	1.1119	1.2224e-06	5.3528e-05	W01B11.6	-									-4.27142	4.27142
WBGene00003632	723.431	334.838	1.1114	3.8483e-06	0.00014753	nhr-42	Nuclear hormone receptor family member nhr-42 [Source:UniProtKB/Swiss-Prot;Acc:O76828]									-3.83112	3.83112
WBGene00008949	84.7926	39.2827	1.11	0.0011423	0.015631	F19B6.3	-									-1.80601	1.80601
WBGene00017813	60.1328	27.8745	1.1092	0.0029717	0.031381	F26A10.1	-									-1.50333	1.50333
Novel00236	94.2993	43.8417	1.1049	0.00087321	0.012631	-//-										-1.89856	1.89856
WBGene00016499	236.07	109.756	1.1049	4.8164e-05	0.0012791	C37C3.7	-									-2.8931	2.8931
WBGene00020651	690.188	321.288	1.1031	0.00029737	0.0054234	T21D12.12	-									-2.26573	2.26573
WBGene00008476	541.617	252.443	1.1013	5.9348e-06	0.00021458	E03H4.8	-									-3.66841	3.66841
WBGene00007919	179.153	83.5729	1.1001	8.332e-05	0.0019781	C34C6.7	-									-2.70375	2.70375
WBGene00003387	59.3904	27.7088	1.0999	0.0032469	0.033603	mod-5	Transporter [Source:RefSeq peptide;Acc:NP_491095]									-1.47362	1.47362
WBGene00017983	60.2967	28.136	1.0997	0.0038081	0.037445	F32D1.3	-									-1.42661	1.42661
WBGene00009730	276.322	128.951	1.0995	0.0031359	0.032816	myo-6	MYOsin heavy chain structural genes [Source:RefSeq peptide;Acc:NP_001022590]									-1.48391	1.48391
WBGene00015333	299.892	140.084	1.0982	2.8034e-05	0.00081289	slc-17.3	Uncharacterized transporter C02C2.4 [Source:UniProtKB/Swiss-Prot;Acc:P34272]									-3.08997	3.08997
WBGene00000750	74.6426	34.9826	1.0934	0.0015892	0.020086	col-177	COLlagen [Source:RefSeq peptide;Acc:NP_509837]									-1.69711	1.69711
WBGene00000523	275.588	129.316	1.0916	3.9899e-05	0.0010904	clc-2	Clc-like protein 2 [Source:UniProtKB/Swiss-Prot;Acc:Q11085]									-2.96241	2.96241
WBGene00010262	373.247	175.41	1.0894	1.4889e-05	0.00047168	droe-4	dietary restriction over expressed [Source:RefSeq peptide;Acc:NP_506477]									-3.32635	3.32635
WBGene00010745	1072.81	504.849	1.0875	3.1111e-05	0.00088335	dod-17	Downstream Of DAF-16 (regulated by DAF-16) [Source:RefSeq peptide;Acc:NP_502486]									-3.05387	3.05387
WBGene00017184	430.614	202.905	1.0856	0.00032508	0.0058128	ncam-1	NCAM (neural cell adhesion molecule) homolog [Source:RefSeq peptide;Acc:NP_741707]									-2.23561	2.23561
WBGene00017358	916.906	432.046	1.0856	3.6465e-06	0.00014144	F10E9.7	-									-3.84943	3.84943
WBGene00014175	73.1046	34.4643	1.0849	0.0021527	0.024982	ZK971.1	-									-1.60237	1.60237
WBGene00000463	112.878	53.2175	1.0848	0.00053023	0.0085994	ceh-43	Homeobox protein ceh-43 [Source:UniProtKB/Swiss-Prot;Acc:Q18273]									-2.06553	2.06553
WBGene00001481	173.142	81.6588	1.0843	0.0001411	0.0029961	fog-1	Feminization Of Germline [Source:RefSeq peptide;Acc:NP_001021791]									-2.52344	2.52344
WBGene00006818	84.4815	39.8499	1.0841	0.0013603	0.017881	unc-86	Transcription factor unc-86 [Source:RefSeq peptide;Acc:NP_498795]									-1.74761	1.74761
WBGene00013418	123.901	58.4795	1.0832	0.0004133	0.0070328	Y65A5A.1	-									-2.15287	2.15287
WBGene00022487	323.945	152.94	1.0828	2.1678e-05	0.00065617	fbxa-21	F-box A protein [Source:RefSeq peptide;Acc:NP_497352]									-3.18298	3.18298
WBGene00002084	101.854	48.1229	1.0817	0.0018729	0.022669	ins-1	INSulin related [Source:RefSeq peptide;Acc:NP_501926]									-1.64457	1.64457
WBGene00019426	170.032	80.4038	1.0805	0.00019598	0.003925	cutl-16	CUTiclin-Like [Source:RefSeq peptide;Acc:NP_495296]									-2.40616	2.40616
WBGene00010520	55.1033	26.0729	1.0796	0.0052127	0.046681	cpx-2	ComPleXin (synaptic protein) homolog [Source:RefSeq peptide;Acc:NP_510168]									-1.33086	1.33086
WBGene00016898	2789.05	1322.44	1.0766	2.5745e-06	0.00010351	C53C9.2	-									-3.98502	3.98502
WBGene00004993	3574.21	1699	1.0729	2.4044e-06	9.6888e-05	spp-8	SaPosin-like Protein family [Source:RefSeq peptide;Acc:NP_501447]									-4.01373	4.01373
WBGene00009340	2104.68	1001.16	1.0719	0.0017287	0.021447	best-14	Bestrophin homolog 14 [Source:UniProtKB/Swiss-Prot;Acc:Q19978]									-1.66863	1.66863
WBGene00019645	2190.87	1042.17	1.0719	2.2355e-06	9.0827e-05	swt-7	SWEET sugar transporter family [Source:RefSeq peptide;Acc:NP_504349]									-4.04179	4.04179
WBGene00021072	127.567	60.7499	1.0703	0.0003916	0.0067159	W07B8.4	-									-2.1729	2.1729
WBGene00007883	587.119	279.615	1.0702	1.1632e-05	0.00038266	C33A12.4	-									-3.41719	3.41719
WBGene00007178	783.217	373.198	1.0695	0.00261	0.028861	B0457.2	-									-1.53969	1.53969
WBGene00008483	367.811	175.281	1.0693	2.7218e-05	0.00079648	E04D5.4	-									-3.09883	3.09883
WBGene00015163	1220.86	581.81	1.0693	3.9021e-06	0.0001493	B0361.9	-									-3.82594	3.82594
WBGene00020143	2044.61	975.494	1.0676	0.0017497	0.021592	T01C8.2	-									-1.66571	1.66571
WBGene00019663	1521.2	726.513	1.0661	6.5903e-05	0.0016355	K11H12.7	-									-2.78635	2.78635
WBGene00017022	78.8089	37.6447	1.0659	0.0018605	0.022602	D1022.3	-									-1.64585	1.64585
WBGene00007388	398.372	190.963	1.0608	2.936e-05	0.00084211	folt-1	Folate transporter 1 [Source:UniProtKB/Swiss-Prot;Acc:Q17766]									-3.07463	3.07463
WBGene00021583	2066.68	991.339	1.0599	4.1682e-06	0.00015674	clec-72	C-type LECtin [Source:RefSeq peptide;Acc:NP_500442]									-3.80482	3.80482
WBGene00019547	223.535	107.319	1.0586	8.7245e-05	0.0020442	K09C4.1	-									-2.68948	2.68948
WBGene00017306	366.308	175.961	1.0578	3.2181e-05	0.00091111	F09F9.1	-									-3.04043	3.04043
WBGene00044007	908.931	436.807	1.0572	0.001808	0.022156	ZK1320.13	-									-1.65451	1.65451
WBGene00007142	6083.84	2925.07	1.0565	3.5257e-06	0.0001373	ttr-18	TransThyretin-Related family domain [Source:RefSeq peptide;Acc:NP_496453]									-3.86233	3.86233
WBGene00012251	757.918	364.449	1.0563	8.0085e-06	0.00027492	clec-49	C-type LECtin [Source:RefSeq peptide;Acc:NP_507829]									-3.56079	3.56079
WBGene00017394	102.6	49.3382	1.0563	0.0022462	0.025808	cal-8	CALmodulin related genes [Source:RefSeq peptide;Acc:NP_495043]									-1.58825	1.58825
WBGene00007895	61.3879	29.583	1.0532	0.0049776	0.045409	C33D3.4	-									-1.34286	1.34286
WBGene00017467	239.642	115.569	1.0521	7.915e-05	0.0018968	F14F9.4	-									-2.72198	2.72198
Novel00160	391.221	188.682	1.052	2.6348e-05	0.00077491	--	hypothetical protein ZC47.10 - Caenorhabditis elegans									-3.11075	3.11075
WBGene00022004	73.8384	35.6274	1.0514	0.0028743	0.030865	npr-22	NeuroPeptide Receptor family [Source:RefSeq peptide;Acc:NP_001023540]									-1.51053	1.51053
WBGene00017565	1647.32	794.976	1.0511	6.1819e-06	0.00022186	ddo-2	D-aspartate oxidase 2 [Source:UniProtKB/Swiss-Prot;Acc:Q19564]									-3.65392	3.65392
WBGene00020245	921.579	444.884	1.0507	2.8093e-05	0.00081289	T05B11.1	-									-3.08997	3.08997
WBGene00017160	358.613	173.22	1.0498	0.00020654	0.0040861	F01F1.3	-									-2.38869	2.38869
WBGene00019197	89.281	43.1696	1.0483	0.0016207	0.020393	H14A12.5	-									-1.69052	1.69052
WBGene00019234	449.364	217.322	1.0481	2.352e-05	0.0007001	ugt-8	UDP-GlucuronosylTransferase [Source:RefSeq peptide;Acc:NP_504315]									-3.15484	3.15484
WBGene00006782	70.4929	34.0982	1.0478	0.0042199	0.040248	unc-46	-									-1.39526	1.39526
WBGene00086557	190.557	92.1937	1.0475	0.00019358	0.0038924	K07A12.8	-									-2.40978	2.40978
WBGene00018403	304.469	147.366	1.0469	6.7045e-05	0.0016597	F44A2.3	-									-2.77997	2.77997
WBGene00000282	4114.35	1993.36	1.0455	3.9431e-06	0.00015058	cah-4	Carbonic AnHydrase [Source:RefSeq peptide;Acc:NP_510265]									-3.82223	3.82223
WBGene00000169	2311.3	1119.99	1.0452	4.9033e-06	0.00018026	aqp-1	AQuaPorin or aquaglyceroporin related [Source:RefSeq peptide;Acc:NP_495510]									-3.7441	3.7441
WBGene00016594	6211.37	3012.43	1.044	3.2628e-06	0.00012859	C42D4.1	-									-3.89079	3.89079
Novel00299	63.2045	30.6612	1.0436	0.0047221	0.043726	--	FBXA-115 [Caenorhabditis elegans]>gi|5824704|emb|CAB54338.1| FBXA-115 [Caenorhabditis elegans]									-1.35926	1.35926
Novel00084	355.87	172.707	1.043	4.9121e-05	0.0012975	--	hypothetical protein CAEBREN_31141 [Caenorhabditis brenneri]									-2.88689	2.88689
WBGene00018025	312.616	151.859	1.0417	6.1123e-05	0.0015402	F35A5.2	-									-2.81242	2.81242
WBGene00206525	479.335	232.863	1.0416	0.0051127	0.046087	R74.10	-									-1.33642	1.33642
WBGene00011725	253.895	123.353	1.0414	9.6642e-05	0.0022143	lips-5	LIPaSe related [Source:RefSeq peptide;Acc:NP_001255589]									-2.65476	2.65476
WBGene00044696	7499.73	3644.38	1.0412	3.9905e-06	0.00015122	F52E1.14	-									-3.82039	3.82039
WBGene00000749	11221.1	5456.26	1.0402	0.0011502	0.015729	col-176	COLlagen [Source:RefSeq peptide;Acc:NP_509692]									-1.8033	1.8033
WBGene00012185	781.944	380.256	1.0401	0.00037719	0.006537	W01F3.2	-									-2.18462	2.18462
WBGene00000691	2682.44	1305.06	1.0394	0.0042677	0.040587	col-117	COLlagen [Source:RefSeq peptide;Acc:NP_501526]									-1.39161	1.39161
WBGene00017510	64.2457	31.3281	1.0361	0.004683	0.04356	nhr-178	Nuclear Hormone Receptor family [Source:RefSeq peptide;Acc:NP_503454]									-1.36091	1.36091
WBGene00000239	1677.09	817.947	1.0359	7.1668e-06	0.00025039	bas-1	Biogenic Amine Synthesis related [Source:RefSeq peptide;Acc:NP_001021150]									-3.60138	3.60138
WBGene00001450	265.388	129.432	1.0359	9.3935e-05	0.0021674	flp-7	FMRF-Like Peptide [Source:RefSeq peptide;Acc:NP_508985]									-2.66406	2.66406
WBGene00022396	128.248	62.5616	1.0356	0.00051902	0.0084732	Y97E10AR.1	-									-2.07195	2.07195
WBGene00206532	75.9386	37.0575	1.0351	0.0028486	0.030656	F11A6.15	-									-1.51348	1.51348
WBGene00009625	141.789	69.1942	1.035	0.00047575	0.0078779	F41E7.9	-									-2.10359	2.10359
WBGene00007827	265.544	129.632	1.0345	0.0035916	0.036016	C30H6.10	-									-1.4435	1.4435
WBGene00003689	201.908	98.6024	1.034	0.00015561	0.0032621	nhr-99	Nuclear Hormone Receptor family [Source:RefSeq peptide;Acc:NP_503214]									-2.4865	2.4865
WBGene00010124	2849.97	1392.18	1.0336	4.1991e-06	0.00015731	F55G11.4	-									-3.80324	3.80324
WBGene00007726	129.152	63.1235	1.0328	0.00064671	0.010021	C25F9.6	-									-1.99909	1.99909
WBGene00011899	114.531	56.0588	1.0307	0.00093436	0.013335	T21C12.3	-									-1.87501	1.87501
WBGene00008296	1379.52	675.476	1.0302	0.00057086	0.0090789	cdr-2	CaDmium Responsive [Source:RefSeq peptide;Acc:NP_506114]									-2.04197	2.04197
WBGene00014252	6090.84	2984.14	1.0293	4.2973e-06	0.00016007	ZK1320.2	-									-3.79569	3.79569
WBGene00001460	545.317	267.501	1.0276	2.7554e-05	0.00080317	flp-17	FMRF-Like Peptide [Source:RefSeq peptide;Acc:NP_503051]									-3.09519	3.09519
WBGene00013266	686.994	337.33	1.0261	0.0019808	0.023543	Y57A10A.26	-									-1.62814	1.62814
WBGene00005643	165.813	81.4409	1.0257	0.00093391	0.013335	srp-2	SeRPin [Source:RefSeq peptide;Acc:NP_503318]									-1.87501	1.87501
WBGene00020397	1419.88	697.94	1.0246	0.00012373	0.0027091	pcbd-1	Putative pterin-4-alpha-carbinolamine dehydratase [Source:UniProtKB/Swiss-Prot;Acc:Q9TZH6]									-2.56717	2.56717
WBGene00009750	94.4397	46.4294	1.0244	0.0016169	0.020358	F46A8.7	-									-1.69126	1.69126
WBGene00009619	71.7777	35.3081	1.0235	0.0039829	0.038659	npr-6	NeuroPeptide Receptor family [Source:RefSeq peptide;Acc:NP_509725]									-1.41275	1.41275
WBGene00008195	404.409	198.957	1.0234	5.1082e-05	0.0013385	ceh-88	C. Elegans Homeobox [Source:RefSeq peptide;Acc:NP_503081]									-2.87338	2.87338
WBGene00077693	754.07	371.086	1.0229	1.8423e-05	0.0005708	T04C12.11	-									-3.24352	3.24352
WBGene00014003	5634.05	2775.7	1.0213	7.3133e-06	0.00025416	ZK593.3	-									-3.59489	3.59489
WBGene00016332	935.642	461.855	1.0185	1.2601e-05	0.00040974	C32F10.4	-									-3.38749	3.38749
WBGene00013884	1639.55	810.908	1.0157	0.00067047	0.010314	ZC412.3	-									-1.98657	1.98657
WBGene00019904	290.132	143.619	1.0145	0.00011955	0.002641	twk-49	TWiK family of potassium channels [Source:RefSeq peptide;Acc:NP_001022267]									-2.57823	2.57823
WBGene00015531	115.072	56.9966	1.0136	0.0011694	0.015903	C06E4.2	-									-1.79852	1.79852
WBGene00013602	181.061	89.7043	1.0132	0.00033247	0.0059343	Y87G2A.16	-									-2.22663	2.22663
WBGene00018217	1077.6	533.888	1.0132	0.0030696	0.032225	F40A3.2	-									-1.49181	1.49181
WBGene00018907	279.747	138.612	1.0131	0.00012696	0.0027644	F55G1.15	-									-2.5584	2.5584
WBGene00020329	332.615	164.868	1.0125	8.9338e-05	0.0020784	bath-26	BTB and MATH domain containing [Source:RefSeq peptide;Acc:NP_494005]									-2.68227	2.68227
WBGene00003095	765.244	379.476	1.0119	2.1308e-05	0.00064595	lys-6	LYSozyme [Source:RefSeq peptide;Acc:NP_502194]									-3.1898	3.1898
WBGene00000373	419.162	207.931	1.0114	4.837e-05	0.0012828	cyp-14A5	CYtochrome P450 family [Source:RefSeq peptide;Acc:NP_504435]									-2.89184	2.89184
WBGene00014030	114.998	57.0679	1.0109	0.0011694	0.015903	glb-1	Globin-like protein [Source:UniProtKB/Swiss-Prot;Acc:P30627]									-1.79852	1.79852
WBGene00001483	447.333	222.186	1.0096	5.6404e-05	0.0014416	fog-3	Feminization Of Germline [Source:RefSeq peptide;Acc:NP_492646]									-2.84116	2.84116
WBGene00018295	153.175	76.0938	1.0093	0.00063284	0.0098422	oac-29	O-ACyltransferase homolog [Source:RefSeq peptide;Acc:NP_505228]									-2.00691	2.00691
WBGene00044009	84.7719	42.1789	1.0071	0.0041127	0.039551	ZK822.6	-									-1.40284	1.40284
WBGene00016840	182.775	91.0218	1.0058	0.00034991	0.0061597	C50F2.7	-									-2.21044	2.21044
WBGene00000445	83.1505	41.4481	1.0044	0.0029466	0.031233	ceh-22	Homeobox protein ceh-22 [Source:UniProtKB/Swiss-Prot;Acc:P41936]									-1.50539	1.50539
WBGene00009237	3287.12	1641.62	1.0017	1.1201e-05	0.00036909	F28H7.3	-									-3.43287	3.43287
WBGene00012439	1211.33	606.273	0.99855	0.00013542	0.0029006	Y12A6A.1	-									-2.53751	2.53751
WBGene00017292	174.531	87.4073	0.99766	0.00043517	0.0073227	F09E5.16	-									-2.13533	2.13533
WBGene00008610	436.54	218.766	0.99673	6.2624e-05	0.00157	F09C3.2	-									-2.8041	2.8041
WBGene00021709	1016.19	509.254	0.99671	0.0013485	0.017786	ugt-29	UDP-GlucuronosylTransferase [Source:RefSeq peptide;Acc:NP_503298]									-1.74992	1.74992
WBGene00008027	177.712	89.1989	0.99445	0.0053232	0.047485	scl-5	SCP-Like extracellular protein [Source:RefSeq peptide;Acc:NP_502506]									-1.32344	1.32344
WBGene00195241	136.933	68.8081	0.99282	0.0056882	0.049816	Y113G7B.27	-									-1.30263	1.30263
WBGene00022271	701.067	352.345	0.99256	0.0022385	0.025746	cpx-1	Putative complexin-1 [Source:UniProtKB/Swiss-Prot;Acc:Q9GUM7]									-1.58929	1.58929
WBGene00022063	109.627	55.1222	0.99191	0.0014206	0.018466	Y67D8B.4	-									-1.73363	1.73363
WBGene00021121	231.028	116.198	0.99148	0.00024036	0.0046264	W09G12.7	-									-2.33476	2.33476
WBGene00004401	66.9315	33.6704	0.99121	0.0054629	0.048359	rom-2	Rhomboid-related protein 2 [Source:UniProtKB/Swiss-Prot;Acc:P34356]									-1.31552	1.31552
WBGene00004358	2902.73	1461.21	0.99025	0.00053638	0.0086777	rhr-1	RH (Rhesus) antigen Related [Source:RefSeq peptide;Acc:NP_504436]									-2.0616	2.0616
WBGene00006861	1568.8	790.698	0.98846	7.34e-05	0.0017895	cal-5	CALmodulin related genes [Source:RefSeq peptide;Acc:NP_508864]									-2.74727	2.74727
WBGene00043702	71.0142	35.8351	0.98674	0.0050825	0.045901	Y54G2A.7	-									-1.33818	1.33818
WBGene00019859	132.786	67.049	0.98582	0.00093616	0.013348	R03H10.7	-									-1.87458	1.87458
WBGene00010516	360.536	182.139	0.98511	0.00010946	0.002468	K02E11.7	-									-2.60765	2.60765
WBGene00002125	163.449	82.6405	0.98392	0.00067557	0.010376	inx-3	Innexin-3 [Source:UniProtKB/Swiss-Prot;Acc:Q19746]									-1.98397	1.98397
WBGene00044289	166.665	84.2762	0.98376	0.00048201	0.0079614	Y37F4.8	-									-2.09901	2.09901
WBGene00013986	1600.35	809.267	0.9837	0.00068993	0.010499	ZK512.7	-									-1.97885	1.97885
WBGene00013976	203.276	102.806	0.98351	0.00033421	0.0059491	nhr-33	Nuclear Hormone Receptor family [Source:RefSeq peptide;Acc:NP_509893]									-2.22555	2.22555
WBGene00020796	1892.24	957.054	0.98342	1.9002e-05	0.00058689	mrpl-28	Mitochondrial Ribosomal Protein, Large [Source:RefSeq peptide;Acc:NP_493672]									-3.23144	3.23144
WBGene00018249	413.646	209.367	0.98236	7.2416e-05	0.0017711	F40H3.1	-									-2.75176	2.75176
WBGene00019090	477.891	242.11	0.98102	0.00014423	0.0030561	F59A7.2	-									-2.51483	2.51483
WBGene00002118	591.046	299.544	0.9805	0.00013469	0.0028937	ins-35	INSulin related [Source:RefSeq peptide;Acc:NP_507926]									-2.53855	2.53855
WBGene00007684	11529.6	5845.27	0.98	1.308e-05	0.00042251	C18E9.4	-									-3.37416	3.37416
WBGene00007390	1469.63	745.175	0.9798	2.2653e-05	0.00067941	lmtr-3	Late endosomal/lysosomal adaptor, Mapk (MAPK) and mToR (MTOR) activator homolog [Source:RefSeq peptide;Acc:NP_741627]									-3.16787	3.16787
WBGene00017428	403.451	204.744	0.97857	0.0001142	0.0025571	F13D11.3	-									-2.59225	2.59225
WBGene00003837	517.174	262.68	0.97735	6.4631e-05	0.001608	oat-1	Organic Anion Transporter [Source:RefSeq peptide;Acc:NP_501442]									-2.79371	2.79371
WBGene00010320	86.4109	43.8933	0.97721	0.002985	0.031487	F59B10.4	-									-1.50187	1.50187
WBGene00017102	226.239	114.999	0.97623	0.00029066	0.0053428	E02H9.4	-									-2.27223	2.27223
WBGene00011684	617.913	314.226	0.9756	5.6537e-05	0.0014431	T10B10.8	-									-2.8407	2.8407
WBGene00008803	2027.99	1032.4	0.97405	2.2545e-05	0.00067824	lips-10	LIPaSe related [Source:RefSeq peptide;Acc:NP_495777]									-3.16862	3.16862
WBGene00016403	263.094	134.041	0.97291	0.00026331	0.0049321	grsp-3	Glycine Rich Secreted Protein [Source:RefSeq peptide;Acc:NP_001293686]									-2.30697	2.30697
WBGene00010175	271.683	138.461	0.97245	0.00025601	0.0048366	F56H11.2	-									-2.31546	2.31546
WBGene00017071	1525.97	777.786	0.97228	9.524e-05	0.0021924	aagr-1	Acid Alpha Glucosidase Relate [Source:RefSeq peptide;Acc:NP_501419]									-2.65908	2.65908
WBGene00003615	134.572	68.6098	0.97189	0.0011389	0.015595	nhr-16	Nuclear hormone receptor family member nhr-16 [Source:UniProtKB/Swiss-Prot;Acc:Q27521]									-1.80701	1.80701
WBGene00016924	93.3995	47.6311	0.97151	0.0029627	0.031308	C54F6.6	-									-1.50434	1.50434
WBGene00008110	1853.66	945.625	0.97103	2.5694e-05	0.0007568	C46C2.2	-									-3.12102	3.12102
WBGene00011284	937.236	478.221	0.97074	0.0016388	0.020569	ttr-27	TransThyretin-Related family domain [Source:RefSeq peptide;Acc:NP_506225]									-1.68679	1.68679
WBGene00011430	360.813	184.569	0.96709	0.0030062	0.03166	T04C12.8	-									-1.49949	1.49949
WBGene00019619	2267.3	1160.31	0.96647	2.3067e-05	0.00068868	asp-14	ASpartyl Protease [Source:RefSeq peptide;Acc:NP_509082]									-3.16198	3.16198
WBGene00022592	515.145	263.79	0.96559	0.00024065	0.0046264	klu-2	KLUmpfuss related [Source:RefSeq peptide;Acc:NP_491843]									-2.33476	2.33476
WBGene00001674	485.128	248.502	0.96511	0.00029678	0.0054234	gpa-12	Guanine nucleotide-binding protein alpha-12 subunit [Source:UniProtKB/Swiss-Prot;Acc:Q19572]									-2.26573	2.26573
WBGene00195073	167.497	85.7991	0.9651	0.0006813	0.010431	F02E11.7	-									-1.98167	1.98167
WBGene00009947	480.083	246.093	0.96408	8.662e-05	0.002039	F52H3.5	Tetratricopeptide repeat protein 36 homolog [Source:UniProtKB/Swiss-Prot;Acc:Q20683]									-2.69058	2.69058
Novel00020	180.966	92.8732	0.96238	0.00058127	0.0091852	--	C47F8.3 [Caenorhabditis elegans]>gi|3875103|emb|CAA15841.1| C47F8.3 [Caenorhabditis elegans]									-2.03691	2.03691
WBGene00017089	86.8412	44.5708	0.96228	0.0040295	0.038979	poml-2	PON (paraoxonase) and MEC-6 Like [Source:RefSeq peptide;Acc:NP_491306]									-1.40917	1.40917
WBGene00022486	340.901	174.982	0.96215	0.0001858	0.0037861	fbxa-61	F-box A protein [Source:RefSeq peptide;Acc:NP_497353]									-2.42181	2.42181
WBGene00007353	783.6	402.318	0.96178	6.0235e-05	0.0015223	C06A1.2	-									-2.8175	2.8175
WBGene00007690	863.278	443.44	0.96108	3.9373e-05	0.0010776	sftd-3	SFT2 Domain containing protein 3 homolog [Source:RefSeq peptide;Acc:NP_495905]									-2.96754	2.96754
WBGene00007384	2027.32	1041.46	0.96097	2.2982e-05	0.0006872	swt-3	Sugar transporter SWEET [Source:RefSeq peptide;Acc:NP_502000]									-3.16292	3.16292
WBGene00015087	167.157	85.8858	0.96071	0.00077141	0.011472	B0252.1	-									-1.94036	1.94036
WBGene00019156	133.307	68.533	0.95989	0.0013152	0.017487	H04M03.12	-									-1.75728	1.75728
WBGene00002348	1137.45	584.977	0.95935	4.3676e-05	0.0011838	myo-1	Myosin-1 [Source:UniProtKB/Swiss-Prot;Acc:P02567]									-2.92672	2.92672
WBGene00015352	87.7973	45.1681	0.95887	0.0036572	0.036323	C02F5.12	Putative zinc finger protein C02F5.12 [Source:UniProtKB/Swiss-Prot;Acc:Q95QY7]									-1.43982	1.43982
WBGene00022125	555.864	285.977	0.95883	9.1185e-05	0.0021189	Y71F9B.1	-									-2.67389	2.67389
WBGene00010865	150.55	77.5002	0.95797	0.0010571	0.014774	M04D8.7	-									-1.8305	1.8305
WBGene00010742	1676.32	863.187	0.95756	0.00017097	0.0035288	K10D6.2	-									-2.45237	2.45237
WBGene00008677	366.546	188.756	0.95747	0.0001275	0.0027707	F11A5.9	-									-2.55741	2.55741
WBGene00008820	278.262	143.308	0.95733	0.00025935	0.0048819	F14F11.2	-									-2.31141	2.31141
WBGene00010216	100.823	52.0614	0.95354	0.0031604	0.032995	F57G8.7	-									-1.48155	1.48155
WBGene00003828	1145.62	591.784	0.95298	0.00045655	0.0076175	nuc-1	Deoxyribonuclease-2 [Source:UniProtKB/Swiss-Prot;Acc:Q17778]									-2.11819	2.11819
WBGene00012443	1397.2	721.864	0.95274	0.00026607	0.004979	Y15E3A.4	-									-2.30286	2.30286
WBGene00018154	1638.05	846.627	0.95218	3.7841e-05	0.0010441	exos-9	EXOSome (multiexonuclease complex) component [Source:RefSeq peptide;Acc:NP_741217]									-2.98126	2.98126
WBGene00005003	2364.13	1222.63	0.95132	2.7797e-05	0.00080788	spp-18	SaPosin-like Protein family [Source:RefSeq peptide;Acc:NP_001293972]									-3.09265	3.09265
WBGene00016998	220.74	114.187	0.95094	0.0024064	0.027099	D1005.4	-									-1.56705	1.56705
WBGene00019655	249.596	129.177	0.95024	0.00035011	0.0061597	K11G9.5	-									-2.21044	2.21044
WBGene00007867	242.512	125.556	0.94972	0.0003892	0.0066863	C32H11.4	-									-2.17481	2.17481
WBGene00016367	97.6178	50.542	0.94966	0.0032264	0.03347	nhr-162	Nuclear Hormone Receptor family [Source:RefSeq peptide;Acc:NP_504769]									-1.47534	1.47534
WBGene00018696	85.0565	44.0516	0.94923	0.0046013	0.04291	pho-6	intestinal acid PHOsphatase [Source:RefSeq peptide;Acc:NP_505167]									-1.36744	1.36744
WBGene00011561	14296.3	7404.41	0.94919	0.00011746	0.0026179	ttr-15	Transthyretin-like protein 15 [Source:UniProtKB/Swiss-Prot;Acc:Q22288]									-2.58205	2.58205
WBGene00017764	106.221	55.0183	0.94909	0.0024718	0.027721	F25A2.1	-									-1.55719	1.55719
WBGene00012239	578.713	299.87	0.94851	8.8713e-05	0.0020699	W04A8.4	-									-2.68405	2.68405
WBGene00015052	1295.51	671.417	0.94824	3.8861e-05	0.0010665	clec-52	C-type LECtin [Source:RefSeq peptide;Acc:NP_501371]									-2.97204	2.97204
WBGene00018195	393.276	204.036	0.94672	0.00020083	0.0040015	btb-16	BTB (Broad/complex/Tramtrack/Bric a brac) domain protein [Source:RefSeq peptide;Acc:NP_494499]									-2.39778	2.39778
WBGene00007973	316.691	164.418	0.94571	0.00020637	0.0040861	C36B1.6	-									-2.38869	2.38869
WBGene00016365	114.883	59.662	0.94528	0.0025004	0.027947	nhr-139	Nuclear Hormone Receptor family [Source:RefSeq peptide;Acc:NP_504767]									-1.55366	1.55366
WBGene00043994	167.538	87.0163	0.94513	0.00090899	0.013055	C07A9.12	-									-1.88422	1.88422
WBGene00001163	928.891	482.512	0.94494	0.00070707	0.010693	efn-2	Eph(F)riN [Source:RefSeq peptide;Acc:NP_501955]									-1.9709	1.9709
WBGene00008714	130.966	68.2273	0.94077	0.0015621	0.019807	F11F1.1	-									-1.70318	1.70318
WBGene00016364	93.9136	48.9343	0.94049	0.004373	0.041249	nhr-161	Nuclear Hormone Receptor family [Source:RefSeq peptide;Acc:NP_504765]									-1.38459	1.38459
WBGene00017781	503.614	262.459	0.94022	0.0001009	0.0022958	F25E2.3	-									-2.63907	2.63907
WBGene00017178	388.654	202.746	0.93881	0.00019219	0.0038762	atg-16.1	Autophagic-related protein 16.1 [Source:UniProtKB/Swiss-Prot;Acc:Q19124]									-2.41159	2.41159
WBGene00022076	160.349	83.7006	0.9379	0.00090963	0.013055	daao-1	D-amino-acid oxidase [Source:UniProtKB/Swiss-Prot;Acc:Q95XG9]									-1.88422	1.88422
WBGene00010034	425.33	222.095	0.9374	0.00016798	0.0034733	F54B11.11	-									-2.45926	2.45926
WBGene00003720	473.183	247.366	0.93575	0.00016372	0.0033887	nhr-130	Nuclear hormone receptor family member nhr-130 [Source:UniProtKB/Swiss-Prot;Acc:O16963]									-2.46997	2.46997
WBGene00010453	591.858	309.652	0.9346	0.00010421	0.0023603	fozi-1	Formin-homology and zinc finger domains protein 1 [Source:UniProtKB/Swiss-Prot;Acc:P34489]									-2.62703	2.62703
WBGene00020335	694.221	363.315	0.93417	0.00010339	0.0023471	ttr-30	TransThyretin-Related family domain [Source:RefSeq peptide;Acc:NP_509240]									-2.62947	2.62947
WBGene00044636	314.423	164.615	0.93361	0.00024043	0.0046264	B0393.9	-									-2.33476	2.33476
WBGene00018755	436.575	228.683	0.93288	0.00017611	0.0036186	bcmo-2	Beta-Carotene 15,15'-MonoOxygenase [Source:RefSeq peptide;Acc:NP_494694]									-2.44146	2.44146
WBGene00011244	296.558	155.415	0.93218	0.00032178	0.0057696	R11D1.3	-									-2.23885	2.23885
WBGene00010290	296.035	155.479	0.92905	0.0003683	0.0064054	F58H1.7	-									-2.19345	2.19345
WBGene00015478	93.1233	48.9087	0.92905	0.0045219	0.04229	C05D10.2	Putative serine/threonine-protein kinase C05D10.2 [Source:UniProtKB/Swiss-Prot;Acc:Q11179]									-1.37376	1.37376
WBGene00013081	1731.18	909.795	0.92814	0.0015333	0.019531	Y51A2D.14	-									-1.70928	1.70928
WBGene00002233	90.4049	47.5385	0.92731	0.0051839	0.046545	kqt-1	potassium channel, KvQLT family [Source:RefSeq peptide;Acc:NP_741820]									-1.33213	1.33213
WBGene00007855	1291.38	679.215	0.92697	5.7989e-05	0.0014763	C31H5.4	-									-2.83083	2.83083
WBGene00000526	162.064	85.2892	0.92613	0.001287	0.017182	clc-5	Clc-like protein 5 [Source:UniProtKB/Swiss-Prot;Acc:Q9NGJ7]									-1.76493	1.76493
WBGene00219271	205.184	108.444	0.91998	0.00090562	0.013045	F36H5.14	-									-1.88456	1.88456
WBGene00019975	161.163	85.2007	0.91959	0.0013704	0.017955	flp-34	FMRF-Like Peptide [Source:RefSeq peptide;Acc:NP_503365]									-1.74581	1.74581
WBGene00007409	191.691	101.372	0.91912	0.00080133	0.011819	C07B5.4	-									-1.92742	1.92742
WBGene00006895	202.435	107.061	0.91903	0.00087668	0.012656	ver-2	-									-1.8977	1.8977
WBGene00008840	156.133	82.6179	0.91825	0.0014737	0.018967	F15A4.5	-									-1.722	1.722
WBGene00020862	4825.38	2554.26	0.91774	0.00039903	0.0068254	fip-2	Fungus-Induced Protein [Source:RefSeq peptide;Acc:NP_505350]									-2.16587	2.16587
WBGene00007881	136.445	72.2416	0.91741	0.0020634	0.024202	nlp-35	Neuropeptide-Like Protein [Source:RefSeq peptide;Acc:NP_501687]									-1.61615	1.61615
WBGene00043064	3168.31	1678.51	0.91654	5.2228e-05	0.0013573	nbet-1	Nematode homolog of yeast BET1 (Blocked Early in Transport) [Source:RefSeq peptide;Acc:NP_001023538]									-2.86732	2.86732
WBGene00044006	136.766	72.4676	0.9163	0.0019331	0.023156	H32K21.1	-									-1.63534	1.63534
WBGene00015947	927.569	491.791	0.91541	8.3801e-05	0.0019847	C18A11.1	-									-2.70231	2.70231
WBGene00021464	261.287	138.708	0.91358	0.00048967	0.0080745	ugt-31	UDP-GlucuronosylTransferase [Source:RefSeq peptide;Acc:NP_001021756]									-2.09288	2.09288
WBGene00004988	16438.1	8729.57	0.91306	4.4578e-05	0.0012005	spp-3	SaPosin-like Protein family [Source:RefSeq peptide;Acc:NP_509235]									-2.92064	2.92064
WBGene00007492	1302.22	691.632	0.9129	7.0752e-05	0.001734	C09G9.1	-									-2.76095	2.76095
WBGene00008038	86.2663	45.8209	0.91279	0.0052268	0.046749	C40H1.2	-									-1.33023	1.33023
WBGene00007565	2554.65	1358.8	0.91079	5.6164e-05	0.0014392	clec-48	C-type LECtin [Source:RefSeq peptide;Acc:NP_507547]									-2.84188	2.84188
WBGene00008841	3328.86	1770.8	0.91063	0.00058501	0.0092208	F15A4.6	-									-2.03523	2.03523
WBGene00008634	181.838	96.7494	0.91033	0.0010978	0.015191	F10A3.4	-									-1.81841	1.81841
WBGene00045507	2187.85	1164.34	0.90999	0.0014718	0.018967	F10A3.17	-									-1.722	1.722
WBGene00002012	380.551	202.61	0.90938	0.00032939	0.0058845	hsp-12.3	Heat Shock Protein [Source:RefSeq peptide;Acc:NP_501667]									-2.23029	2.23029
WBGene00009476	407.364	217.079	0.9081	0.00030652	0.0055412	F36F2.2	-									-2.2564	2.2564
WBGene00004359	360.862	192.802	0.90433	0.00049476	0.008138	rhr-2	RH (Rhesus) antigen Related [Source:RefSeq peptide;Acc:NP_505961]									-2.08948	2.08948
WBGene00008656	123.779	66.1622	0.90369	0.0028775	0.030877	lron-5	eLRR (extracellular Leucine-Rich Repeat) ONly [Source:RefSeq peptide;Acc:NP_497943]									-1.51036	1.51036
WBGene00011509	157.724	84.3514	0.90292	0.0016925	0.021161	T05H10.4	-									-1.67446	1.67446
WBGene00008577	308.488	165.039	0.90241	0.00045319	0.0075807	F08G2.5	-									-2.12029	2.12029
WBGene00016264	793.225	425.162	0.89972	0.00042102	0.0071237	C30F12.5	-									-2.14729	2.14729
WBGene00019411	439.931	236.01	0.89843	0.00027948	0.0051829	K05F1.10	-									-2.28543	2.28543
WBGene00007219	354.345	190.167	0.89789	0.00041616	0.0070633	nlp-38	Neuropeptide-Like Protein [Source:RefSeq peptide;Acc:NP_001252155]									-2.15099	2.15099
WBGene00002253	1579.96	848.126	0.89753	0.00010847	0.0024483	lbp-1	Fatty acid-binding protein homolog 1 [Source:UniProtKB/Swiss-Prot;Acc:Q20223]									-2.61114	2.61114
WBGene00017769	1872.42	1005.28	0.89731	9.6843e-05	0.0022164	hmgs-1	Hydroxymethylglutaryl-CoA synthase [Source:UniProtKB/Swiss-Prot;Acc:P54871]									-2.65435	2.65435
WBGene00011849	855.481	459.337	0.89718	0.00011768	0.0026179	T19H5.4	-									-2.58205	2.58205
WBGene00007926	530.228	284.782	0.89676	0.00018548	0.0037835	C34C12.7	-									-2.42211	2.42211
WBGene00022245	5885.55	3162.29	0.89621	0.0037553	0.037055	acp-6	ACid Phosphatase family [Source:RefSeq peptide;Acc:NP_500982]									-1.43115	1.43115
WBGene00015692	1024.21	550.76	0.89501	0.0001293	0.0027937	ugt-25	UDP-glucuronosyltransferase [Source:RefSeq peptide;Acc:NP_491438]									-2.55382	2.55382
WBGene00020957	1458.17	784.647	0.89404	0.00010076	0.0022954	W02H5.2	-									-2.63914	2.63914
WBGene00003514	1068.47	574.956	0.89402	0.00012753	0.0027707	myo-2	Myosin-2 [Source:UniProtKB/Swiss-Prot;Acc:P12845]									-2.55741	2.55741
WBGene00006979	143.077	77.0491	0.89294	0.0021326	0.024862	zig-2	2 (Zwei) IG domain protein [Source:RefSeq peptide;Acc:NP_510069]									-1.60446	1.60446
WBGene00000246	320.198	172.443	0.89285	0.00059189	0.0092934	bcc-1	BiCaudal C (Drosophila) homolog [Source:RefSeq peptide;Acc:NP_502067]									-2.03183	2.03183
WBGene00011707	566.815	305.456	0.89191	0.0001982	0.0039577	T11B7.2	-									-2.40256	2.40256
WBGene00011289	1133.76	611.022	0.89182	0.00013861	0.0029528	R102.2	-									-2.52977	2.52977
WBGene00006538	104.231	56.2231	0.89054	0.004893	0.044882	tbb-4	Tubulin beta-4 chain [Source:UniProtKB/Swiss-Prot;Acc:P41937]									-1.34793	1.34793
WBGene00017840	153.285	82.7717	0.88901	0.0018887	0.022757	ttm-2	Toxin-regulated Targets of MAPK [Source:RefSeq peptide;Acc:NP_494855]									-1.64288	1.64288
WBGene00010475	263.484	142.406	0.88771	0.00056779	0.0090603	K01F9.2	-									-2.04286	2.04286
WBGene00021374	314.107	169.89	0.88665	0.0005854	0.0092208	Y37E11B.1	-									-2.03523	2.03523
WBGene00009334	3508.88	1899.26	0.88557	9.7572e-05	0.0022304	F32D8.12	-									-2.65162	2.65162
WBGene00017618	184.644	100.077	0.88363	0.0029202	0.031071	F20A1.6	-									-1.50764	1.50764
WBGene00013980	348.961	189.14	0.88361	0.0022305	0.025717	dos-1	Delta and osm-11 homolog protein 1 [Source:UniProtKB/Swiss-Prot;Acc:P34636]									-1.58978	1.58978
WBGene00020324	203.176	110.132	0.88349	0.00119	0.016085	T07F12.4	-									-1.79358	1.79358
WBGene00010049	14962.2	8111.86	0.88321	7.6168e-05	0.0018416	F54D5.3	-									-2.7348	2.7348
WBGene00009466	325.449	176.474	0.88298	0.00067815	0.010394	F36D1.7	-									-1.98322	1.98322
WBGene00018395	8002.7	4340.87	0.8825	8.0273e-05	0.0019127	mtch-1	MiTochondrial Carrier Homolog [Source:RefSeq peptide;Acc:NP_871994]									-2.71835	2.71835
WBGene00011226	393.602	213.529	0.88231	0.00042504	0.0071645	R11.1	-									-2.14481	2.14481
WBGene00017434	114.702	62.2264	0.88229	0.0039445	0.038441	F13H8.1	-									-1.41521	1.41521
WBGene00016224	147.772	80.2632	0.88057	0.0023287	0.026534	fbxa-57	F-box A protein [Source:RefSeq peptide;Acc:NP_497142]									-1.5762	1.5762
WBGene00017356	2849	1547.98	0.88007	0.00010409	0.0023603	F10E9.4	-									-2.62703	2.62703
WBGene00003697	466.534	253.622	0.8793	0.00034587	0.0061124	nhr-107	Nuclear Hormone Receptor family [Source:RefSeq peptide;Acc:NP_504770]									-2.21379	2.21379
WBGene00016996	223.805	121.677	0.87919	0.0051735	0.046507	D1005.2	-									-1.33248	1.33248
WBGene00000740	28285.3	15379.1	0.87908	0.0051932	0.046578	col-167	COLlagen [Source:RefSeq peptide;Acc:NP_509059]									-1.33182	1.33182
WBGene00003603	230.949	125.614	0.87858	0.0011096	0.0153	nhr-4	Nuclear hormone receptor family member nhr-4 [Source:UniProtKB/Swiss-Prot;Acc:O45436]									-1.81531	1.81531
WBGene00010086	1642.99	894.147	0.87774	0.0005613	0.008985	F55B11.4	-									-2.04648	2.04648
WBGene00013588	329.945	179.577	0.87763	0.0010604	0.014798	nlp-42	Neuropeptide-Like Protein [Source:RefSeq peptide;Acc:NP_507687]									-1.8298	1.8298
WBGene00008100	399.217	217.306	0.87744	0.0047434	0.043879	C44H9.5	-									-1.35774	1.35774
WBGene00008594	1345.13	732.321	0.8772	0.00015814	0.0032906	clec-57	C-type LECtin [Source:RefSeq peptide;Acc:NP_506587]									-2.48272	2.48272
WBGene00013532	1952.41	1063.23	0.8768	0.00013	0.0028058	Y73F8A.27	-									-2.55194	2.55194
WBGene00077728	192.859	105.097	0.87583	0.0014131	0.018391	T23G11.11	-									-1.73539	1.73539
WBGene00020784	2230.73	1217.06	0.87411	9.8313e-05	0.0022448	tat-4	Phospholipid-transporting ATPase [Source:RefSeq peptide;Acc:NP_495246]									-2.64882	2.64882
WBGene00017355	680.257	371.168	0.87401	0.00022464	0.0043697	F10E9.3	-									-2.35955	2.35955
WBGene00007760	832.93	454.863	0.87276	0.00022338	0.0043495	C27B7.2	-									-2.36156	2.36156
WBGene00194747	158.056	86.672	0.8668	0.002588	0.028666	H05C05.4	-									-1.54263	1.54263
WBGene00001755	2617.16	1436.65	0.8653	0.00012232	0.002684	gst-7	Probable glutathione S-transferase 7 [Source:UniProtKB/Swiss-Prot;Acc:P91253]									-2.57122	2.57122
WBGene00011997	184.45	101.289	0.86475	0.002578	0.028588	T24F1.5	-									-1.54382	1.54382
WBGene00006418	186.476	102.556	0.86258	0.0015821	0.020022	tag-38	-									-1.69849	1.69849
WBGene00021894	299.898	164.961	0.86234	0.00081946	0.012041	Y54G2A.32	-									-1.91934	1.91934
WBGene00010110	141.518	77.8841	0.86158	0.0034635	0.035197	F55D12.1	-									-1.45349	1.45349
WBGene00018390	691.927	380.921	0.86113	0.00030268	0.005492	F43E2.1	-									-2.26027	2.26027
WBGene00009809	371.795	204.738	0.86073	0.00057996	0.0091718	F47B8.8	-									-2.03755	2.03755
WBGene00016506	189.782	104.535	0.86036	0.0015698	0.019893	abhd-5.1	ABHydrolase Domain containing homolog [Source:RefSeq peptide;Acc:NP_504299]									-1.7013	1.7013
WBGene00021333	381.455	210.481	0.85783	0.00057332	0.0090978	Y34D9A.8	-									-2.04106	2.04106
WBGene00011072	3015.39	1664.3	0.85743	0.0013761	0.018005	tag-209	Putative protein tag-209 [Source:UniProtKB/Swiss-Prot;Acc:Q09418]									-1.74461	1.74461
WBGene00005648	5055.27	2790.74	0.85714	0.0001235	0.0027069	srp-7	SeRPin [Source:RefSeq peptide;Acc:NP_001023822]									-2.56753	2.56753
WBGene00003368	232.369	128.623	0.85327	0.0014027	0.018293	mkk-4	MAP kinase kinase mkk-4 [Source:UniProtKB/Swiss-Prot;Acc:Q20347]									-1.73772	1.73772
WBGene00017159	3546.32	1963.64	0.85279	0.00017476	0.0036022	F01F1.2	-									-2.44343	2.44343
WBGene00007362	492.621	272.854	0.85235	0.00044499	0.0074498	cyp-35C1	CYtochrome P450 family [Source:RefSeq peptide;Acc:NP_741638]									-2.12786	2.12786
WBGene00023492	176.258	97.6313	0.85227	0.0020964	0.024516	T24D3.2	-									-1.61055	1.61055
WBGene00010239	119.306	66.0863	0.85224	0.0049891	0.045451	F58B4.6	-									-1.34246	1.34246
WBGene00022615	882.74	488.98	0.85221	0.00030636	0.0055412	ZC449.5	-									-2.2564	2.2564
WBGene00019623	136.391	75.6986	0.84941	0.0035994	0.036058	K10C9.1	-									-1.443	1.443
WBGene00003094	276.283	153.348	0.84933	0.0011092	0.0153	lys-5	LYSozyme [Source:RefSeq peptide;Acc:NP_502193]									-1.81531	1.81531
WBGene00020390	139.038	77.2194	0.84845	0.0041314	0.039624	T10B5.4	-									-1.40204	1.40204
WBGene00000983	760.56	422.609	0.84774	0.00036614	0.0063735	dhs-20	DeHydrogenases, Short chain [Source:RefSeq peptide;Acc:NP_505941]									-2.19562	2.19562
WBGene00003566	1575.43	875.904	0.8469	0.0002554	0.0048297	ncx-1	Na/Ca eXchangers [Source:RefSeq peptide;Acc:NP_001041182]									-2.31608	2.31608
WBGene00008298	2996.93	1666.96	0.84627	0.00019306	0.0038899	C54D10.3	-									-2.41006	2.41006
WBGene00016218	575.458	320.096	0.8462	0.00034757	0.0061316	C29F9.3	-									-2.21243	2.21243
WBGene00010174	4221.3	2348.32	0.84606	0.00015729	0.0032833	F56H9.2	-									-2.48369	2.48369
WBGene00021235	274.438	152.871	0.84417	0.0013784	0.018024	Y19D10B.6	-									-1.74415	1.74415
WBGene00001461	1303.04	726.873	0.84211	0.0003224	0.0057754	flp-18	FMRFamide-like neuropeptide 18 EMPGVLRF-amide SVPGVLRF-amide 1 SVPGVLRF-amide 2 EIPGVLRF-amide SEVPGVLRF-amide DVPGVLRF-amide SVPGVLRF-amide 3 [Source:UniProtKB/Swiss-Prot;Acc:Q9N4V0]									-2.23842	2.23842
WBGene00020865	822.591	458.939	0.84187	0.00033394	0.0059491	T27E4.7	-									-2.22555	2.22555
WBGene00008301	203.035	113.312	0.84143	0.005573	0.048981	dct-3	DAF-16/FOXO Controlled, germline Tumor affecting [Source:RefSeq peptide;Acc:NP_001256417]									-1.30997	1.30997
WBGene00003112	224.55	125.342	0.84117	0.0031864	0.033204	mab-21	Protein male abnormal 21 [Source:UniProtKB/Swiss-Prot;Acc:Q20054]									-1.47881	1.47881
WBGene00012085	1207.23	673.994	0.84089	0.00027508	0.0051233	T27D12.1	-									-2.29045	2.29045
WBGene00017901	361.136	201.689	0.84041	0.0022283	0.025708	igeg-1	IG (immunoglobulin), EGF and transmmembrane domain [Source:RefSeq peptide;Acc:NP_001294245]									-1.58993	1.58993
WBGene00013548	373.206	208.74	0.83827	0.00091271	0.01309	Y75B8A.11	-									-1.88306	1.88306
WBGene00001456	315.505	176.521	0.83782	0.0010991	0.015198	flp-13	FMRFamide-like neuropeptides 13 SDRPTRAMDSPLIRF-amide AMDSPLIRF-amide AADGAPLIRF-amide 1 APEASPFIRF-amide 1 AADGAPLIRF-amide 2 APEASPFIRF-amide 2 ASPSAPLIRF-amide SPSAVPLIRF-amide SAAAPLIRF-amide ASSAPLIRF-amide [Source:UniProtKB/Swiss-Prot;Acc:O44185]									-1.81821	1.81821
WBGene00014826	1943.5	1087.98	0.83701	0.00052441	0.0085261	R13H4.2	-									-2.06925	2.06925
Novel00334	169.756	95.1128	0.83575	0.003224	0.03347	-//-										-1.47534	1.47534
WBGene00010630	626.53	351.295	0.8347	0.00056892	0.0090627	ttll-15	Tubulin Tyrosine Ligase Like [Source:RefSeq peptide;Acc:NP_505663]									-2.04274	2.04274
WBGene00020617	512.91	287.725	0.83402	0.0011229	0.015451	T20D4.11	-									-1.81104	1.81104
WBGene00001251	671.255	376.75	0.83325	0.00054225	0.0087582	elt-3	Erythroid-Like Transcription factor family [Source:RefSeq peptide;Acc:NP_001257235]									-2.05759	2.05759
WBGene00010744	319.7	179.459	0.83306	0.0011583	0.015818	K10D6.4	-									-1.80085	1.80085
WBGene00020678	710.199	398.784	0.83262	0.00052356	0.0085261	T22B11.4	-									-2.06925	2.06925
WBGene00003647	174.85	98.1995	0.83233	0.0030838	0.032354	nhr-57	Nuclear hormone receptor family member nhr-57 [Source:UniProtKB/Swiss-Prot;Acc:O16425]									-1.49007	1.49007
WBGene00012396	195.593	109.941	0.83113	0.0028459	0.030644	Y6D1A.2	-									-1.51365	1.51365
WBGene00010705	142.908	80.3609	0.83052	0.004943	0.045156	cyp-14A1	CYtochrome P450 family [Source:RefSeq peptide;Acc:NP_510203]									-1.34528	1.34528
WBGene00011181	2130.47	1198.3	0.83018	0.00026991	0.0050403	R09H10.3	Probable 5-hydroxyisourate hydrolase R09H10.3 [Source:UniProtKB/Swiss-Prot;Acc:Q21882]									-2.29754	2.29754
WBGene00017691	27170.7	15284.4	0.83	0.00019002	0.0038443	ilys-5	Invertebrate LYSozyme [Source:RefSeq peptide;Acc:NP_001024594]									-2.41518	2.41518
WBGene00044396	296.96	167.129	0.82931	0.0013306	0.017609	ZK1290.14	-									-1.75427	1.75427
WBGene00008368	285.5	160.753	0.82864	0.0014731	0.018967	D1053.3	-									-1.722	1.722
WBGene00003700	347.951	196.421	0.82494	0.0011727	0.015929	nhr-110	Nuclear Hormone Receptor family [Source:RefSeq peptide;Acc:NP_001041194]									-1.79781	1.79781
WBGene00008886	366.811	207.092	0.82476	0.0019353	0.023169	F16C3.2	-									-1.63509	1.63509
WBGene00019304	193.089	109.036	0.82446	0.0029747	0.031396	K02D10.4	-									-1.50313	1.50313
WBGene00007387	1594.43	900.62	0.82405	0.00037717	0.006537	jmjd-5	JuMonJi (transcription factor) Domain protein [Source:RefSeq peptide;Acc:NP_505831]									-2.18462	2.18462
WBGene00020497	1291.99	730.207	0.82321	0.00036545	0.0063728	T14A8.2	-									-2.19567	2.19567
WBGene00009142	2189.49	1238.17	0.82238	0.00031956	0.0057454	F26A3.4	-									-2.24068	2.24068
WBGene00017936	200.894	113.619	0.82223	0.0027448	0.029957	F30B5.7	-									-1.5235	1.5235
WBGene00012776	159.048	89.9595	0.82211	0.0036363	0.036207	Y42A5A.1	-									-1.44121	1.44121
WBGene00012911	878.376	497.756	0.8194	0.00054918	0.0088339	acl-7	ACyLtransferase-like [Source:RefSeq peptide;Acc:NP_496725]									-2.05385	2.05385
WBGene00021337	866.359	491.504	0.81776	0.00041959	0.0071092	Y34F4.2	-									-2.14818	2.14818
WBGene00020112	5921.76	3360.56	0.81732	0.00029196	0.0053568	pfd-5	Probable prefoldin subunit 5 [Source:UniProtKB/Swiss-Prot;Acc:Q21993]									-2.27109	2.27109
WBGene00011217	220.127	124.938	0.81713	0.0026854	0.029516	R10E11.5	-									-1.52994	1.52994
WBGene00010834	2467.24	1400.41	0.81705	0.0003833	0.0066081	mct-3	MonoCarboxylate Transporter family [Source:RefSeq peptide;Acc:NP_510308]									-2.17992	2.17992
WBGene00020658	1717.22	975.047	0.81653	0.00042477	0.0071645	T21F4.1	-									-2.14481	2.14481
WBGene00018274	201.478	114.426	0.8162	0.0028197	0.030462	F41C3.8	-									-1.51624	1.51624
WBGene00010811	1176.05	668.102	0.8158	0.0005954	0.009341	hmit-1.3	H(+) MyoInositol coTransporter [Source:RefSeq peptide;Acc:NP_497725]									-2.02961	2.02961
WBGene00001459	404.019	229.706	0.81463	0.0011607	0.015839	flp-16	FMRFamide-like neuropeptides 16 AQTFVRF-amide 1 AQTFVRF-amide 2 GQTFVRF-amide [Source:UniProtKB/Swiss-Prot;Acc:Q7YX32]									-1.80027	1.80027
WBGene00012987	327.399	186.15	0.81458	0.0025149	0.028077	Y48C3A.3	-									-1.55165	1.55165
WBGene00009723	2221.09	1263.19	0.8142	0.00033664	0.0059768	F45D3.3	-									-2.22353	2.22353
WBGene00014171	186.223	105.925	0.81399	0.0032579	0.033681	nep-26	NEPrilysin metallopeptidase family [Source:RefSeq peptide;Acc:NP_001022539]									-1.47262	1.47262
WBGene00011495	637.788	362.882	0.81358	0.00063627	0.0098799	T05F1.11	-									-2.00525	2.00525
WBGene00044280	381.315	217.07	0.81282	0.0010684	0.014869	W02A2.9	-									-1.82772	1.82772
WBGene00019719	2500.37	1424.25	0.81193	0.00029278	0.0053667	M01H9.3	-									-2.27029	2.27029
WBGene00000288	271.238	154.52	0.81177	0.0020611	0.024189	cal-4	CALmodulin related genes [Source:RefSeq peptide;Acc:NP_001255491]									-1.61638	1.61638
WBGene00015464	2425.71	1382.01	0.81164	0.00041294	0.0070328	C05C8.7	-									-2.15287	2.15287
WBGene00014092	736.651	419.94	0.8108	0.00068863	0.010496	ZK822.5	-									-1.97898	1.97898
WBGene00018101	685.072	390.542	0.81078	0.00069901	0.010595	math-27	MATH (meprin-associated Traf homology) domain containing [Source:RefSeq peptide;Acc:NP_872003]									-1.9749	1.9749
WBGene00017464	275.96	157.362	0.81038	0.0017307	0.021449	sulp-2	SULfate Permease family [Source:RefSeq peptide;Acc:NP_508944]									-1.66859	1.66859
WBGene00008320	181.501	103.929	0.80438	0.0037989	0.037391	C54G10.4	-									-1.42723	1.42723
WBGene00003691	761.952	436.495	0.80373	0.0006566	0.01014	nhr-101	Nuclear Hormone Receptor family [Source:RefSeq peptide;Acc:NP_001041141]									-1.99396	1.99396
WBGene00008454	151.567	86.9089	0.80238	0.0054228	0.048112	E02A10.4	-									-1.31775	1.31775
WBGene00009406	201.138	115.335	0.80235	0.0033275	0.034186	F35C11.7	-									-1.46615	1.46615
WBGene00235291	161.135	92.4233	0.80194	0.0050721	0.045889	C01G5.25	-									-1.33829	1.33829
WBGene00003731	156.026	89.5375	0.80122	0.0050386	0.045712	nhx-3	Probable Na(+)/H(+) antiporter nhx-3 [Source:UniProtKB/Swiss-Prot;Acc:O16452]									-1.33997	1.33997
WBGene00007982	378.95	217.639	0.80007	0.0014984	0.019198	pxd-1	PleXin Domain containing [Source:RefSeq peptide;Acc:NP_497804]									-1.71674	1.71674
WBGene00015251	515.502	296.67	0.79712	0.00088915	0.012817	B0546.4	Protein yippee-like B0546.4 [Source:UniProtKB/Swiss-Prot;Acc:O44440]									-1.89221	1.89221
WBGene00004096	1409.87	812.845	0.79451	0.00048939	0.0080745	pqm-1	ParaQuat (Methylviologen) responsive [Source:RefSeq peptide;Acc:NP_496391]									-2.09288	2.09288
WBGene00022797	235.246	135.709	0.79365	0.0023946	0.02701	best-24	Bestrophin homolog 24 [Source:UniProtKB/Swiss-Prot;Acc:P34672]									-1.56848	1.56848
WBGene00006696	246.356	142.125	0.79359	0.0027042	0.029642	twk-46	TWiK family of potassium channels [Source:RefSeq peptide;Acc:NP_741678]									-1.52809	1.52809
WBGene00010177	399.867	231.519	0.78839	0.001546	0.019655	F57A8.1	-									-1.70653	1.70653
WBGene00019092	282.82	163.801	0.78794	0.0025314	0.028202	F59A7.5	-									-1.54972	1.54972
WBGene00015471	646.177	374.663	0.78634	0.0010519	0.014733	lmp-2	LAMP (lysosome-associated membrane protein) homolog [Source:RefSeq peptide;Acc:NP_508215]									-1.83171	1.83171
WBGene00018391	4339.77	2516.51	0.78619	0.00045606	0.0076157	rpb-4	RNA Polymerase II (B) subunit [Source:RefSeq peptide;Acc:NP_495544]									-2.11829	2.11829
WBGene00021335	3433.18	1995.09	0.78309	0.00061551	0.0095954	spp-23	SaPosin-like Protein family [Source:RefSeq peptide;Acc:NP_001021741]									-2.01794	2.01794
WBGene00019837	205.943	119.68	0.78306	0.0041218	0.03962	R02F2.8	-									-1.40209	1.40209
WBGene00003707	189.883	110.415	0.78217	0.0045685	0.042652	nhr-117	Nuclear Hormone Receptor family [Source:RefSeq peptide;Acc:NP_001294718]									-1.37006	1.37006
WBGene00012853	1126	655.577	0.78037	0.00431	0.040864	Y44A6D.2	-									-1.38866	1.38866
WBGene00002980	17520.1	10200.9	0.78031	0.00041824	0.0070924	lgg-1	-									-2.14921	2.14921
WBGene00009796	4417.79	2573.94	0.77935	0.0005023	0.0082413	F46G10.1	-									-2.084	2.084
WBGene00009544	243.862	142.085	0.77931	0.0031401	0.03283	F38E11.9	-									-1.48373	1.48373
WBGene00016272	316.981	184.74	0.7789	0.0020926	0.024487	-//-										-1.61106	1.61106
WBGene00006852	760.587	443.287	0.77887	0.0011729	0.015929	unc-129	UNC-129; Uncharacterized protein [Source:UniProtKB/TrEMBL;Acc:G5EBY8]									-1.79781	1.79781
WBGene00010236	237.555	138.68	0.7765	0.0033616	0.034429	F58B4.3	-									-1.46308	1.46308
WBGene00013382	412.72	241.153	0.77521	0.0018379	0.022383	gcl-1	GCL (Drosophila Germ Cell-Less) homolog [Source:RefSeq peptide;Acc:NP_502585]									-1.65008	1.65008
WBGene00007886	257.607	150.585	0.77459	0.0035158	0.035564	ethe-1	ETHE1 (human ETHylmalonic Encephalopathy) homolog [Source:RefSeq peptide;Acc:NP_501684]									-1.44899	1.44899
WBGene00045013	293.814	171.847	0.77378	0.0024542	0.027585	F08A7.1	-									-1.55933	1.55933
WBGene00008596	349.398	204.453	0.7731	0.002046	0.024099	clec-54	C-type LECtin [Source:RefSeq peptide;Acc:NP_506590]									-1.618	1.618
WBGene00004092	269.869	157.979	0.77253	0.003285	0.033837	ppt-1	Palmitoyl-protein thioesterase 1 [Source:UniProtKB/Swiss-Prot;Acc:Q20390]									-1.47061	1.47061
WBGene00013458	213.779	125.146	0.77251	0.0042004	0.040121	Y67A10A.9	-									-1.39663	1.39663
WBGene00000981	1757.48	1029.03	0.77223	0.00080019	0.011812	dhs-18	DeHydrogenases, Short chain [Source:RefSeq peptide;Acc:NP_505812]									-1.92768	1.92768
WBGene00001500	259.152	152.068	0.76908	0.0028022	0.030356	ftn-1	Ferritin [Source:RefSeq peptide;Acc:NP_504944]									-1.51776	1.51776
WBGene00006672	641.087	376.533	0.76774	0.0020509	0.024127	twk-18	TWiK family of potassium channels protein 18 [Source:UniProtKB/Swiss-Prot;Acc:Q18120]									-1.6175	1.6175
WBGene00003756	489.367	287.601	0.76685	0.0018853	0.02275	nlp-18	Neuropeptide-Like Protein [Source:RefSeq peptide;Acc:NP_496365]									-1.64302	1.64302
WBGene00021495	463.017	272.176	0.76653	0.0019395	0.023197	sqst-2	SeQueSTosome related [Source:RefSeq peptide;Acc:NP_501171]									-1.63457	1.63457
WBGene00021161	1081.25	635.852	0.76594	0.0041285	0.039624	Y4C6B.7	-									-1.40204	1.40204
WBGene00020887	556.866	327.731	0.76482	0.0017936	0.022007	T28B4.4	-									-1.65744	1.65744
WBGene00021268	202.131	119.048	0.76375	0.0053297	0.047521	capa-1	CAPA (insect neuropeptide) related [Source:RefSeq peptide;Acc:NP_508991]									-1.32311	1.32311
WBGene00020317	965.542	569.211	0.76237	0.0011869	0.016063	pdf-1	PDF (arthropod Pigment Dispersing Factor) homolog [Source:RefSeq peptide;Acc:NP_741206]									-1.79417	1.79417
WBGene00008548	1161.2	684.997	0.76145	0.0012106	0.016295	F07A11.5	-									-1.78795	1.78795
WBGene00000781	44802.4	26429.8	0.76141	0.00056785	0.0090603	cpr-1	Gut-specific cysteine proteinase [Source:UniProtKB/Swiss-Prot;Acc:P25807]									-2.04286	2.04286
WBGene00003648	478.266	282.547	0.75932	0.0018653	0.022615	nhr-58	Nuclear Hormone Receptor family [Source:RefSeq peptide;Acc:NP_503236]									-1.6456	1.6456
WBGene00019361	1525.77	901.542	0.75907	0.0010533	0.01474	K03E5.2	-									-1.8315	1.8315
WBGene00011870	1940.33	1147.6	0.75769	0.00090806	0.013055	T20G5.8	-									-1.88422	1.88422
WBGene00000245	835.094	494.021	0.75737	0.0013532	0.017812	bca-1	Beta carbonic anhydrase 1 [Source:UniProtKB/Swiss-Prot;Acc:Q22460]									-1.74929	1.74929
WBGene00017427	408.881	241.889	0.75734	0.0022634	0.025961	acp-5	ACid Phosphatase family [Source:RefSeq peptide;Acc:NP_508977]									-1.58568	1.58568
WBGene00016219	871.846	515.968	0.75679	0.0017165	0.02134	C29F9.4	-									-1.67081	1.67081
WBGene00194692	206.543	122.272	0.75635	0.0050314	0.045689	T02C12.5	-									-1.34019	1.34019
WBGene00007811	2047.62	1212.8	0.75561	0.00084755	0.012371	C29F7.2	-									-1.9076	1.9076
WBGene00020736	1223.09	724.509	0.75546	0.0010885	0.015095	T23F2.3	UPF0057 membrane protein T23F2.3 [Source:UniProtKB/Swiss-Prot;Acc:Q22700]									-1.82117	1.82117
WBGene00020215	571.049	338.592	0.75407	0.0019216	0.02306	T04G9.4	-									-1.63714	1.63714
WBGene00010334	290.59	172.331	0.7538	0.0036055	0.036077	del-5	DEgenerin Like [Source:RefSeq peptide;Acc:NP_509838]									-1.44277	1.44277
WBGene00009192	1413.48	838.952	0.75259	0.00092701	0.013266	F27E5.1	-									-1.87726	1.87726
WBGene00019298	4199.3	2492.59	0.7525	0.00076493	0.011402	K02D7.1	Purine nucleoside phosphorylase [Source:RefSeq peptide;Acc:NP_499900]									-1.94302	1.94302
WBGene00003725	241.978	143.634	0.75249	0.004455	0.041803	nhr-135	Nuclear Hormone Receptor family [Source:RefSeq peptide;Acc:NP_504798]									-1.37879	1.37879
WBGene00008730	397.931	236.292	0.75195	0.0026059	0.028848	F13B12.2	-									-1.53988	1.53988
WBGene00012564	257.708	153.05	0.75173	0.0040857	0.039407	fbxa-107	F-box A protein [Source:RefSeq peptide;Acc:NP_507536]									-1.40443	1.40443
WBGene00006886	619.964	368.362	0.75106	0.0018285	0.02231	vap-1	Venom-Allergen-like Protein [Source:RefSeq peptide;Acc:NP_741951]									-1.6515	1.6515
WBGene00017103	510.915	303.575	0.75103	0.0018218	0.022242	klo-2	KLOtho (mammalian aging-associated protein) homolog [Source:RefSeq peptide;Acc:NP_497558]									-1.65283	1.65283
WBGene00010856	330.605	196.745	0.74878	0.0035774	0.035947	M04C9.1	-									-1.44434	1.44434
WBGene00010827	277.275	165.015	0.74873	0.003881	0.03801	M02B1.2	-									-1.4201	1.4201
WBGene00004990	30627.3	18228.4	0.74863	0.00075065	0.011231	spp-5	SaPosin-like Protein family [Source:RefSeq peptide;Acc:NP_509238]									-1.94958	1.94958
WBGene00015695	1257.51	748.812	0.7479	0.0013422	0.017739	ugt-26	UDP-glucuronosyltransferase [Source:RefSeq peptide;Acc:NP_491435]									-1.75107	1.75107
WBGene00017667	371.152	221.121	0.74717	0.0043173	0.0409	ttr-37	TransThyretin-Related family domain [Source:RefSeq peptide;Acc:NP_508245]									-1.38828	1.38828
WBGene00007983	214.948	128.405	0.74329	0.005353	0.047685	C36E8.4	-									-1.32162	1.32162
WBGene00012210	294.941	176.325	0.74219	0.003364	0.034435	W02D9.4	-									-1.463	1.463
WBGene00022346	461.995	276.281	0.74174	0.0025281	0.028193	Y82E9BR.13	-									-1.54986	1.54986
WBGene00022329	239.342	143.304	0.74	0.0051089	0.046074	fbxa-79	F-box A protein [Source:RefSeq peptide;Acc:NP_497378]									-1.33654	1.33654
WBGene00019855	294.779	176.573	0.73937	0.0047453	0.043879	R03H10.2	-									-1.35774	1.35774
WBGene00000175	6190.55	3709.7	0.73877	0.0010637	0.014823	aqp-7	AQuaPorin or aquaglyceroporin related [Source:RefSeq peptide;Acc:NP_508515]									-1.82906	1.82906
WBGene00012759	1128.39	676.948	0.73715	0.0014944	0.019184	sup-1	-									-1.71706	1.71706
WBGene00021646	920.567	552.494	0.73657	0.0017709	0.021796	Y47G6A.21	-									-1.66162	1.66162
WBGene00000846	596.97	358.414	0.73603	0.0020892	0.024475	cup-5	CUP-5L; Uncharacterized protein [Source:UniProtKB/TrEMBL;Acc:Q8T666]									-1.61128	1.61128
WBGene00020929	275.069	165.213	0.73546	0.004828	0.044373	W02C12.2	-									-1.35288	1.35288
WBGene00023432	1139.14	684.872	0.73404	0.0016502	0.020698	K12B6.9	-									-1.68407	1.68407
WBGene00016438	370.253	222.719	0.73328	0.0038699	0.037957	C35B8.3	-									-1.42071	1.42071
WBGene00014000	2076.76	1250.46	0.73187	0.0012	0.016197	ZK550.6	Probable phytanoyl-CoA dioxygenase [Source:UniProtKB/Swiss-Prot;Acc:O62515]									-1.79057	1.79057
WBGene00044500	513.721	309.33	0.73184	0.0028785	0.030877	T19E7.6	-									-1.51036	1.51036
WBGene00017663	312.872	188.515	0.73089	0.0043676	0.041218	F21D12.3	-									-1.38491	1.38491
WBGene00016028	969.097	584.058	0.73053	0.0024002	0.027058	flp-24	FMRFamide-like neuropeptides 24 VPSAGDMMVRF-amide [Source:UniProtKB/Swiss-Prot;Acc:O17058]									-1.5677	1.5677
WBGene00045461	431.91	260.321	0.73044	0.0028432	0.030632	C25F9.14	-									-1.51382	1.51382
WBGene00021835	3055.22	1842.73	0.72943	0.0013723	0.017967	Y54E10A.17	-									-1.74552	1.74552
WBGene00013037	2739.87	1653.14	0.7289	0.0014257	0.018494	Y49E10.18	-									-1.73297	1.73297
WBGene00003124	268.23	161.966	0.72778	0.0056215	0.049341	mai-1	ATPase inhibitor mai-1, mitochondrial [Source:UniProtKB/Swiss-Prot;Acc:P37209]									-1.30679	1.30679
WBGene00021190	417.122	251.92	0.7275	0.003541	0.035672	Y14H12A.1	-									-1.44767	1.44767
WBGene00008412	1552.92	938.445	0.72664	0.0013613	0.017883	D2030.2	-									-1.74756	1.74756
WBGene00000443	589.063	356.031	0.72642	0.0027456	0.029957	ceh-20	Homeobox protein ceh-20 [Source:UniProtKB/Swiss-Prot;Acc:P41779]									-1.5235	1.5235
WBGene00006949	369.165	223.279	0.72542	0.0041312	0.039624	wrt-3	Warthog protein 3 [Source:UniProtKB/Swiss-Prot;Acc:Q20170]									-1.40204	1.40204
WBGene00007599	642.15	388.686	0.7243	0.0046889	0.04356	C15A11.7	-									-1.36091	1.36091
WBGene00011307	452.279	273.847	0.72384	0.0037169	0.036731	mpst-7	MercaptoPyruvate SulfurTransferase homolog [Source:RefSeq peptide;Acc:NP_506242]									-1.43497	1.43497
WBGene00000963	769.446	466.091	0.72321	0.0041343	0.039624	dhp-1	Dihydropyrimidinase 1 [Source:UniProtKB/Swiss-Prot;Acc:Q21773]									-1.40204	1.40204
WBGene00010944	782.425	474.21	0.72243	0.0022737	0.026049	M176.5	-									-1.58421	1.58421
WBGene00020156	396.253	240.426	0.72083	0.0039407	0.038426	T02B11.4	-									-1.41537	1.41537
WBGene00017671	1375.46	835.035	0.72001	0.0019903	0.023623	pgal-1	Probable peptidyl-alpha-hydroxyglycine alpha-amidating lyase F21F3.1 [Source:UniProtKB/Swiss-Prot;Acc:P91268]									-1.62666	1.62666
WBGene00016204	1008.04	612.073	0.71977	0.0050786	0.045901	gsto-1	Glutathione transferase omega-1 [Source:UniProtKB/Swiss-Prot;Acc:P34345]									-1.33818	1.33818
WBGene00001458	304.488	184.889	0.71972	0.0052473	0.046892	flp-15	FMRF-Like Peptide [Source:RefSeq peptide;Acc:NP_499820]									-1.3289	1.3289
WBGene00003769	1726.28	1049.76	0.7176	0.0018359	0.022373	nlp-31	Neuropeptide-like protein 31 QWGYGGY-amide GYGGYGGY-amide GYGGY-amide GMYGGY-amide PYGGYGW-amide [Source:UniProtKB/Swiss-Prot;Acc:O44662]									-1.65028	1.65028
WBGene00003741	427.39	259.99	0.7171	0.004069	0.039266	nlp-3	Neuropeptide-Like Protein [Source:RefSeq peptide;Acc:NP_510187]									-1.40598	1.40598
WBGene00007931	266.196	162.102	0.71558	0.0055932	0.049115	C34D1.4	-									-1.30879	1.30879
WBGene00010539	3792.16	2309.8	0.71525	0.0014972	0.019195	ttr-2	Transthyretin-like protein 2 [Source:UniProtKB/Swiss-Prot;Acc:P34500]									-1.71681	1.71681
WBGene00008831	349.236	212.798	0.71472	0.0044761	0.041961	F14H3.12	-									-1.37715	1.37715
WBGene00016719	372.856	227.266	0.71423	0.0036152	0.036113	math-24	MATH (meprin-associated Traf homology) domain containing [Source:RefSeq peptide;Acc:NP_494116]									-1.44234	1.44234
WBGene00011445	350.682	213.828	0.71371	0.0043312	0.040993	T04F8.7	-									-1.38729	1.38729
WBGene00020908	502.393	306.496	0.71295	0.0039039	0.038195	VC5.2	-									-1.41799	1.41799
WBGene00022798	2095.98	1280.13	0.71134	0.0018647	0.022615	fahd-1	Fumarylacetoacetate hydrolase domain-containing protein 1 [Source:UniProtKB/Swiss-Prot;Acc:P34673]									-1.6456	1.6456
WBGene00008969	462.531	282.624	0.71067	0.003988	0.038673	F20C5.4	-									-1.41259	1.41259
WBGene00009626	361.953	221.207	0.7104	0.0049842	0.045428	F42A8.1	-									-1.34268	1.34268
WBGene00015756	1327.85	811.615	0.71022	0.0019979	0.023674	C14C6.2	-									-1.62573	1.62573
WBGene00015802	1452.75	890.498	0.7061	0.0056985	0.049884	flu-2	Kynureninase [Source:UniProtKB/Swiss-Prot;Acc:Q18026]									-1.30204	1.30204
WBGene00022781	9380.92	5763.07	0.70289	0.0017428	0.021557	pmt-1	Phosphoethanolamine MethylTransferase [Source:RefSeq peptide;Acc:NP_494990]									-1.66641	1.66641
WBGene00022893	651.028	400.072	0.70246	0.0036234	0.036144	ZK1290.13	-									-1.44196	1.44196
WBGene00010471	1836.55	1129.33	0.70153	0.0020905	0.024476	cdr-6	CaDmium Responsive [Source:RefSeq peptide;Acc:NP_506113]									-1.61126	1.61126
WBGene00012149	3251.43	2000.45	0.70075	0.0019809	0.023543	VF13D12L.3	-									-1.62814	1.62814
WBGene00017262	1602.4	986.141	0.70037	0.0025367	0.028225	F08F3.4	-									-1.54937	1.54937
WBGene00017220	1544.78	951.063	0.69979	0.0023437	0.026602	F07F6.8	-									-1.57509	1.57509
WBGene00020446	2986.49	1839.71	0.69897	0.0022282	0.025708	T12B3.3	-									-1.58993	1.58993
WBGene00010470	2848.65	1755.33	0.69854	0.0022235	0.025698	cdr-4	CaDmium Responsive [Source:RefSeq peptide;Acc:NP_506110]									-1.5901	1.5901
WBGene00017376	756.778	466.38	0.69837	0.0032772	0.033792	F11C7.2	-									-1.47119	1.47119
WBGene00008336	408.576	251.819	0.69822	0.0048424	0.044485	C55A6.7	-									-1.35179	1.35179
WBGene00008435	478.804	295.375	0.69689	0.0043536	0.041145	glna-2	Putative glutaminase 2 [Source:UniProtKB/Swiss-Prot;Acc:Q19013]									-1.38568	1.38568
WBGene00007347	502.31	309.977	0.69642	0.0039206	0.038302	C05G5.1	-									-1.41678	1.41678
WBGene00002981	1343.06	829.147	0.69583	0.0020118	0.023781	lgg-2	-									-1.62377	1.62377
WBGene00001444	2089.92	1290.65	0.69534	0.0025732	0.028565	flp-1	FMRFamide-like neuropeptides 1 PNFMRY-amide AGSDPNFLRF-amide SQPNFLRF-amide ASGDPNFLRF-amide SDPNFLRF-amide AAADPNFLRF-amide SADPNFLRF-amide PNFLRF-amide [Source:UniProtKB/Swiss-Prot;Acc:P41855]									-1.54417	1.54417
WBGene00001452	1183.76	732.553	0.69238	0.0028992	0.030965	flp-9	FMRFamide-like neuropeptides 9 KPSFVRF-amide 1 KPSFVRF-amide 2 [Source:UniProtKB/Swiss-Prot;Acc:Q18502]									-1.50913	1.50913
WBGene00000003	881.505	545.867	0.69142	0.0036245	0.036144	aat-2	Amino Acid Transporter [Source:RefSeq peptide;Acc:NP_505394]									-1.44196	1.44196
WBGene00011683	807.91	500.55	0.69068	0.0036159	0.036113	phat-6	PHAryngeal gland Toxin-related [Source:RefSeq peptide;Acc:NP_510525]									-1.44234	1.44234
WBGene00014106	637.389	395.083	0.69002	0.0038697	0.037957	ZK856.5	-									-1.42071	1.42071
WBGene00017304	819.805	508.627	0.68867	0.0032252	0.03347	F09F7.7	DNA N6-methyl adenine demethylase [Source:UniProtKB/Swiss-Prot;Acc:Q8MNT9]									-1.47534	1.47534
WBGene00000512	1385.51	860.809	0.68665	0.0029025	0.030965	ckb-2	Choline kinase B2 [Source:UniProtKB/Swiss-Prot;Acc:P46559]									-1.50913	1.50913
WBGene00002267	3725.78	2317.6	0.68491	0.0026473	0.029191	lec-4	Galectin [Source:RefSeq peptide;Acc:NP_497763]									-1.53475	1.53475
WBGene00013477	1757.71	1093.69	0.68449	0.0029012	0.030965	Y69E1A.5	-									-1.50913	1.50913
WBGene00001462	527.174	328.167	0.68385	0.0050993	0.046008	flp-19	FMRFamide-like neuropeptides 19 WANQVRF-amide [Source:UniProtKB/Swiss-Prot;Acc:Q9XVX1]									-1.33717	1.33717
WBGene00017582	517.807	322.367	0.68371	0.0044828	0.042003	F18G5.6	-									-1.37672	1.37672
WBGene00016500	769.823	479.59	0.68273	0.0036917	0.036536	memo-1	MEMO1 family protein tag-253 [Source:UniProtKB/Swiss-Prot;Acc:Q22915]									-1.43728	1.43728
WBGene00020455	741.092	461.775	0.68246	0.0035176	0.035564	fbxa-59	F-box A protein [Source:RefSeq peptide;Acc:NP_497299]									-1.44899	1.44899
WBGene00016768	469.077	292.674	0.68053	0.0055542	0.048882	cyp-33E1	CYtochrome P450 family [Source:RefSeq peptide;Acc:NP_501480]									-1.31085	1.31085
WBGene00000240	1343.73	839.332	0.67893	0.003466	0.035205	pah-1	Probable phenylalanine-4-hydroxylase 1 [Source:UniProtKB/Swiss-Prot;Acc:P90925]									-1.4534	1.4534
WBGene00001776	624.581	390.531	0.67745	0.0044068	0.04145	gst-28	Glutathione S-Transferase [Source:RefSeq peptide;Acc:NP_497117]									-1.38248	1.38248
WBGene00013119	699.471	438.786	0.67274	0.0047785	0.044062	Y51H4A.25	-									-1.35594	1.35594
WBGene00003511	2231.3	1401.14	0.67128	0.0031321	0.032794	mxl-3	MaX-Like [Source:RefSeq peptide;Acc:NP_510223]									-1.48421	1.48421
WBGene00021253	1276.52	801.884	0.67076	0.0035162	0.035564	Y22D7AL.15	-									-1.44899	1.44899
WBGene00002265	4142	2602.65	0.67034	0.0027323	0.029861	lec-2	gaLECtin [Source:RefSeq peptide;Acc:NP_496165]									-1.5249	1.5249
WBGene00000784	43430.8	27293.1	0.67018	0.0024877	0.02782	cpr-4	Cathepsin B-like cysteine proteinase 4 [Source:UniProtKB/Swiss-Prot;Acc:P43508]									-1.55564	1.55564
WBGene00021160	1319.45	830.439	0.66799	0.0031993	0.033286	gba-4	Putative glucosylceramidase 4 [Source:UniProtKB/Swiss-Prot;Acc:Q9UB00]									-1.47774	1.47774
WBGene00009595	3634.55	2289.97	0.66644	0.0028165	0.030456	F40F12.7	-									-1.51633	1.51633
WBGene00016630	6114.14	3852.41	0.66639	0.0030571	0.032145	acer-1	ACEtyl-CoA Regulator [Source:RefSeq peptide;Acc:NP_495409]									-1.49289	1.49289
WBGene00016335	1438.14	907.419	0.66437	0.0036068	0.036077	gba-1	Putative glucosylceramidase 1 [Source:UniProtKB/Swiss-Prot;Acc:O16580]									-1.44277	1.44277
WBGene00012592	597.235	377.021	0.66366	0.0050031	0.045548	Y38E10A.14	-									-1.34153	1.34153
WBGene00016450	1229.22	776.752	0.66222	0.0041546	0.03976	clec-5	C-type LECtin [Source:RefSeq peptide;Acc:NP_498022]									-1.40055	1.40055
WBGene00010897	1108.09	700.837	0.66092	0.0045448	0.042483	lact-3	beta-LACTamase domain containing [Source:RefSeq peptide;Acc:NP_496299]									-1.37178	1.37178
WBGene00004364	1518.29	962.493	0.6576	0.0047665	0.044013	ric-4	Synaptosomal-associated protein [Source:RefSeq peptide;Acc:NP_505641]									-1.35642	1.35642
WBGene00015047	1166.4	739.517	0.65741	0.0049356	0.04511	faah-1	Fatty acid amide hydrolase 1 [Source:UniProtKB/Swiss-Prot;Acc:Q17449]									-1.34573	1.34573
WBGene00019563	1009.3	640.107	0.65697	0.0048247	0.044363	K09C6.9	-									-1.35298	1.35298
WBGene00000281	2195.77	1393.23	0.6563	0.003968	0.038574	cah-3	Putative carbonic anhydrase 3 [Source:UniProtKB/Swiss-Prot;Acc:Q27504]									-1.41371	1.41371
WBGene00000172	1448.05	920.048	0.65433	0.0043856	0.041328	aqp-4	AQuaPorin or aquaglyceroporin related [Source:RefSeq peptide;Acc:NP_505512]									-1.38376	1.38376
WBGene00016197	1285.81	817.956	0.65258	0.0049055	0.044917	pxl-1	Paxillin homolog 1 [Source:UniProtKB/Swiss-Prot;Acc:Q09476]									-1.34759	1.34759
WBGene00012428	1406.1	894.807	0.65205	0.0053948	0.047944	Y11D7A.3	-									-1.31927	1.31927
WBGene00003093	45705.1	29087.1	0.65198	0.0034634	0.035197	lys-4	LYSozyme [Source:RefSeq peptide;Acc:NP_502192]									-1.45349	1.45349
WBGene00002054	8242.18	5272.22	0.64462	0.0037038	0.03662	ifb-2	Intermediate filament protein ifb-2 [Source:UniProtKB/Swiss-Prot;Acc:Q19286]									-1.43628	1.43628
WBGene00003659	1063.33	680.651	0.6436	0.0056322	0.049414	nhr-69	Nuclear hormone receptor family member nhr-69 [Source:UniProtKB/Swiss-Prot;Acc:P91829]									-1.30615	1.30615
WBGene00009347	1691.19	1083.1	0.64287	0.0055269	0.048749	F32H5.1	-									-1.31203	1.31203
WBGene00013176	1702.01	1091.83	0.64049	0.0053989	0.047944	Y53F4B.39	Beta-lactamase-like protein 2 homolog [Source:UniProtKB/Swiss-Prot;Acc:Q95Q18]									-1.31927	1.31927
WBGene00014793	1350.2	867.748	0.63782	0.0055868	0.04908	H40L08.2	-									-1.3091	1.3091
WBGene00007422	2147.99	1380.92	0.63736	0.0051759	0.046507	ugt-17	UDP-GlucuronosylTransferase [Source:RefSeq peptide;Acc:NP_505597]									-1.33248	1.33248
WBGene00016407	1167.74	751.017	0.63681	0.005069	0.045889	C34D10.2	-									-1.33829	1.33829
WBGene00000780	2520.3	1630.89	0.62793	0.0054539	0.048323	cpn-4	CalPoNin [Source:RefSeq peptide;Acc:NP_492849]									-1.31585	1.31585
WBGene00014058	2901.74	1880.09	0.62612	0.0054764	0.048435	ZK673.2	Probable adenylate kinase isoenzyme ZK673.2 [Source:UniProtKB/Swiss-Prot;Acc:Q09629]									-1.31484	1.31484
WBGene00012813	1907.96	1237.6	0.62449	0.0055168	0.048727	Y43F8B.2	-

## Sheet: Downregulated
Gene_id	readcount_neuro	readcount_control	log2FoldChange	pval	padj	Associated Gene Name	Description										log Padj
WBGene00006927	0	123.284		7.0342e-05	0.0017261	vit-3	Vitellogenin-3 [Source:UniProtKB/Swiss-Prot;Acc:Q9N4J2]										-2.76293	2.76293
WBGene00004171	0	8.45971		0.00029753	0.0054234	pqn-91	Prion-like-(Q/N-rich)-domain-bearing protein [Source:RefSeq peptide;Acc:NP_502844]										-2.26573	2.26573
WBGene00195165	0	7.50298		0.00075268	0.011253	F57G4.11	-										-1.94873	1.94873
WBGene00019681	0	6.56695		0.0019006	0.022865	K12H4.6	-										-1.64083	1.64083
WBGene00021002	13.4111	3103.98	-7.8545	9.7603e-125	9.6163e-121	W03F9.4	-										-120.017	120.017
WBGene00003099	23.0354	1200.1	-5.7032	4.8335e-13	8.9013e-11	lys-10	LYSozyme [Source:RefSeq peptide;Acc:NP_501405]										-10.0505	10.0505
WBGene00005044	0.339374	11.6816	-5.1052	8.8803e-05	0.0020699	sra-18	Serpentine receptor class alpha-18 [Source:UniProtKB/Swiss-Prot;Acc:O18689]										-2.68405	2.68405
WBGene00000646	40.221	630.43	-3.9703	0.00025939	0.0048819	H17B01.2	-										-2.31141	2.31141
WBGene00016773	9.24575	133.855	-3.8557	3.0334e-11	3.8561e-09	oac-10	O-ACyltransferase homolog [Source:RefSeq peptide;Acc:NP_494678]										-8.41385	8.41385
WBGene00044339	8.76392	98.9527	-3.4971	2.212e-17	8.8955e-15	nspc-4	Nematode Specific Peptide family, group C [Source:RefSeq peptide;Acc:NP_001024348]										-14.0508	14.0508
WBGene00045178	1.3694	13.2585	-3.2753	0.00061108	0.009549	fipr-27	FIP (Fungus-Induced Protein) Related [Source:RefSeq peptide;Acc:NP_001076736]										-2.02004	2.02004
WBGene00013471	6.27199	56.8942	-3.1813	5.6967e-11	6.7218e-09	clec-242	C-type LECtin [Source:RefSeq peptide;Acc:NP_507369]										-8.17251	8.17251
WBGene00018809	2.38752	21.5494	-3.1741	1.784e-05	0.00055536	F54D10.8	-										-3.25543	3.25543
WBGene00016669	51.2036	408.013	-2.9943	2.1168e-05	0.00064271	ilys-2	Invertebrate LYSozyme [Source:RefSeq peptide;Acc:NP_500207]										-3.19198	3.19198
WBGene00023477	12.5705	97.7008	-2.9583	3.8446e-14	9.4697e-12	nspc-1	Nematode Specific Peptide family, group C [Source:RefSeq peptide;Acc:NP_001024352]										-11.0237	11.0237
WBGene00008575	3.15878	22.8834	-2.8569	2.7222e-05	0.00079648	scl-24	SCP-Like extracellular protein [Source:RefSeq peptide;Acc:NP_507429]										-3.09883	3.09883
Novel00051	2.45758	16.7516	-2.769	0.0018214	0.022242	-//-											-1.65283	1.65283
WBGene00013621	14.5584	97.4214	-2.7424	1.969e-11	2.6215e-09	clec-239	C-type LECtin [Source:RefSeq peptide;Acc:NP_507288]										-8.58145	8.58145
WBGene00008906	5.91016	39.5284	-2.7416	2.5485e-07	1.3285e-05	oac-17	O-ACyltransferase homolog [Source:RefSeq peptide;Acc:NP_493309]										-4.87664	4.87664
WBGene00016064	9.04717	60.1916	-2.734	1.3815e-09	1.2721e-07	acd-1	-										-6.89548	6.89548
WBGene00021779	578.653	3792.45	-2.7124	4.4563e-05	0.0012005	Y51H7C.1	-										-2.92064	2.92064
WBGene00011460	867.561	5479.62	-2.659	0.001018	0.014369	ttr-14	TransThyretin-Related family domain [Source:RefSeq peptide;Acc:NP_509801]										-1.84257	1.84257
WBGene00008036	26.881	169.006	-2.6524	1.633e-05	0.00051077	C40C9.3	-										-3.29177	3.29177
WBGene00015392	18.1413	111.817	-2.6238	4.4592e-13	8.4489e-11	nspc-7	Nematode Specific Peptide family, group C [Source:RefSeq peptide;Acc:NP_741862]										-10.0732	10.0732
WBGene00138719	45.5823	275.794	-2.597	0.0032887	0.033852	F26F2.10	-										-1.47042	1.47042
WBGene00019379	2.75003	16.5383	-2.5883	0.0008737	0.012631	K04A8.10	-										-1.89856	1.89856
WBGene00011447	2.15256	12.8208	-2.5744	0.0029901	0.031514	T04F8.9	-										-1.5015	1.5015
WBGene00004394	2711.45	15987.6	-2.5598	0.00091602	0.013118	rol-1	ROLler: helically twisted, animals roll when moving [Source:RefSeq peptide;Acc:NP_496589]										-1.88213	1.88213
WBGene00012901	308.286	1779.96	-2.5295	0.00085332	0.012431	cnp-2	CalciNeurin binding Protein [Source:RefSeq peptide;Acc:NP_496715]										-1.90549	1.90549
WBGene00000626	2421.88	13473.8	-2.476	0.001529	0.019489	col-49	COLlagen [Source:RefSeq peptide;Acc:NP_491106]										-1.71021	1.71021
WBGene00021791	1465.06	8054.93	-2.4589	0.00032446	0.005807	Y51H7C.13	-										-2.23605	2.23605
WBGene00011135	4.8094	26.4131	-2.4573	0.00012576	0.0027473	fbxa-147	F-box A protein [Source:RefSeq peptide;Acc:NP_506633]										-2.56109	2.56109
WBGene00000711	5768.84	31495.7	-2.4488	0.00086477	0.012548	col-138	COLlagen [Source:RefSeq peptide;Acc:NP_503048]										-1.90143	1.90143
WBGene00013622	35.2801	187.413	-2.4093	1.205e-14	3.2526e-12	clec-238	C-type LECtin [Source:RefSeq peptide;Acc:NP_507286]										-11.4878	11.4878
Novel00348	15.8779	83.8295	-2.4004	5.1552e-10	5.1047e-08	--	SRH-206 [Caenorhabditis elegans]>gi|3880650|emb|CAA20958.1| SRH-206 [Caenorhabditis elegans]										-7.29203	7.29203
WBGene00000639	3645.15	19068	-2.3871	7.347e-05	0.0017895	col-63	COLlagen [Source:RefSeq peptide;Acc:NP_492245]										-2.74727	2.74727
WBGene00010360	4.4588	23.1947	-2.3791	0.00052264	0.0085183	fbxa-96	F-box A protein [Source:RefSeq peptide;Acc:NP_510502]										-2.06965	2.06965
WBGene00000647	7466.53	38798.9	-2.3775	1.4246e-05	0.00045719	col-71	COLlagen [Source:RefSeq peptide;Acc:NP_494562]										-3.3399	3.3399
WBGene00006962	3.8025	19.4411	-2.3541	0.00075942	0.011337	xol-1	XO lethal protein 1 [Source:UniProtKB/Swiss-Prot;Acc:Q23229]										-1.9455	1.9455
WBGene00022375	14.0409	71.3867	-2.346	7.7321e-09	5.9873e-07	Y94H6A.2	-										-6.22277	6.22277
WBGene00016893	42.478	214.512	-2.3363	0.0023786	0.02689	C53B7.2	-										-1.57041	1.57041
WBGene00021032	12.3321	62.0078	-2.33	3.8906e-08	2.5385e-06	clec-118	C-type LECtin [Source:RefSeq peptide;Acc:NP_493771]										-5.59542	5.59542
WBGene00019153	18.4892	91.7845	-2.3116	6.6399e-10	6.4137e-08	H04M03.3	-										-7.19289	7.19289
WBGene00019601	35.2501	171.421	-2.2818	0.001762	0.021728	K09H11.4	-										-1.66298	1.66298
WBGene00001164	15.9146	75.9731	-2.2551	1.6149e-06	6.858e-05	efn-3	Eph(F)riN [Source:RefSeq peptide;Acc:NP_510250]										-4.1638	4.1638
WBGene00012231	53.1894	253.858	-2.2548	4.6271e-05	0.0012338	W04A4.2	-										-2.90876	2.90876
WBGene00194736	3.86134	18.3068	-2.2452	0.0013212	0.017544	-//-											-1.75587	1.75587
WBGene00022680	1383.86	6546.26	-2.242	0.00073891	0.011066	ZK180.6	-										-1.95601	1.95601
WBGene00001495	34.8231	161.899	-2.217	6.6995e-07	3.1507e-05	frm-9	FERM domain (protein4.1-ezrin-radixin-moesin) family [Source:RefSeq peptide;Acc:NP_001257113]										-4.50159	4.50159
WBGene00013058	28.2494	130.779	-2.2108	3.377e-11	4.2385e-09	clec-247	C-type LECtin [Source:RefSeq peptide;Acc:NP_507577]										-8.37279	8.37279
WBGene00010467	85.3366	389.372	-2.1899	0.00021944	0.0042855	K01D12.8	-										-2.368	2.368
WBGene00000930	1481.25	6733.43	-2.1845	5.9654e-14	1.4162e-11	dao-4	Dauer or Aging adult Overexpression [Source:RefSeq peptide;Acc:NP_509691]										-10.8489	10.8489
WBGene00016152	28.5749	129.624	-2.1815	7.0989e-11	8.1328e-09	pho-12	intestinal acid PHOsphatase [Source:RefSeq peptide;Acc:NP_494934]										-8.08976	8.08976
WBGene00008494	250.903	1130.69	-2.172	2.7543e-06	0.00011009	F01D5.3	-										-3.95825	3.95825
WBGene00012596	12.1155	54.4125	-2.1671	7.8013e-05	0.001877	nhr-234	Nuclear Hormone Receptor family [Source:RefSeq peptide;Acc:NP_496701]										-2.72654	2.72654
WBGene00008448	4020.41	18007.8	-2.1632	2.654e-11	3.4406e-09	E01G4.6	-										-8.46337	8.46337
WBGene00000748	4626.13	20212.3	-2.1274	0.00021445	0.0042048	col-175	COLlagen [Source:RefSeq peptide;Acc:NP_001294831]										-2.37625	2.37625
WBGene00008843	6.26144	27.2691	-2.1227	0.00025508	0.0048284	arrd-9	ARRestin Domain protein [Source:RefSeq peptide;Acc:NP_496661]										-2.3162	2.3162
WBGene00020760	70.2408	300.668	-2.0978	2.5792e-08	1.7647e-06	T24C4.4	-										-5.75333	5.75333
WBGene00000256	6078.45	25849.1	-2.0883	0.00076976	0.011456	bli-6	BLIstered cuticle [Source:RefSeq peptide;Acc:NP_741423]										-1.94097	1.94097
WBGene00045038	124.398	528.517	-2.087	1.5506e-09	1.4016e-07	F13G11.3	-										-6.85338	6.85338
Novel00065	6.62326	28.0809	-2.084	0.00024252	0.0046498	--	hypothetical protein CRE_06607 [Caenorhabditis remanei]>gi|308244992|gb|EFO88944.1| hypothetical protein CRE_06607 [Caenorhabditis remanei]										-2.33257	2.33257
WBGene00000615	7344.67	30238.8	-2.0416	0.00019937	0.0039763	col-38	COLlagen [Source:RefSeq peptide;Acc:NP_495810]										-2.40052	2.40052
WBGene00006925	95.0955	389.972	-2.0359	3.0743e-14	7.7664e-12	vit-1	Vitellogenin-1 [Source:UniProtKB/Swiss-Prot;Acc:P55155]										-11.1098	11.1098
WBGene00016484	73.6014	301.164	-2.0327	0.0050294	0.045689	C36C5.15	-										-1.34019	1.34019
WBGene00015453	371.31	1517.75	-2.0312	5.1606e-06	0.00018762	C04G6.2	-										-3.72672	3.72672
WBGene00003981	712.511	2910.14	-2.0301	6.2964e-06	0.00022395	pes-8	Patterned Expression Site [Source:RefSeq peptide;Acc:NP_509558]										-3.64985	3.64985
WBGene00018227	105.888	430.376	-2.0231	2.4593e-09	2.1348e-07	nep-15	NEPrilysin metallopeptidase family [Source:RefSeq peptide;Acc:NP_001257056]										-6.67064	6.67064
WBGene00044352	14.1708	56.6012	-1.9979	2.7708e-06	0.00011052	ZK381.8	-										-3.95656	3.95656
WBGene00013559	213.293	842.613	-1.982	9.1536e-16	2.9092e-13	Y75B8A.28	-										-12.5362	12.5362
WBGene00021261	4.94817	19.3765	-1.9693	0.0027344	0.029868	Y22D7AR.7	-										-1.52479	1.52479
WBGene00015257	7.65194	29.4918	-1.9464	0.00035871	0.0062831	B0554.4	-										-2.20183	2.20183
WBGene00006695	5.11374	19.6801	-1.9443	0.0047751	0.044052	twk-45	TWiK family of potassium channels [Source:RefSeq peptide;Acc:NP_001122742]										-1.35603	1.35603
WBGene00022517	346.991	1329.57	-1.938	4.3609e-15	1.2637e-12	ZC123.1	-										-11.8984	11.8984
WBGene00018573	57.9808	218.561	-1.9144	0.0042196	0.040248	oac-30	O-ACyltransferase homolog [Source:RefSeq peptide;Acc:NP_493935]										-1.39526	1.39526
WBGene00013329	9.74904	36.5662	-1.9072	0.00011757	0.0026179	Y57G11C.40	-										-2.58205	2.58205
WBGene00044109	1872.02	6921.65	-1.8865	0.00026165	0.0049103	K02E11.10	-										-2.30889	2.30889
WBGene00000672	5668.89	20906.6	-1.8828	0.0029461	0.031233	col-97	COLlagen [Source:RefSeq peptide;Acc:NP_499700]										-1.50539	1.50539
WBGene00015646	1847.22	6809.62	-1.8822	2.0391e-11	2.6967e-09	mlt-10	-										-8.56917	8.56917
WBGene00006950	808.315	2956.04	-1.8707	9.3637e-05	0.0021631	wrt-4	Warthog protein 4 Warthog protein 4 N-product Warthog protein 4 C-product [Source:UniProtKB/Swiss-Prot;Acc:Q94129]										-2.66492	2.66492
WBGene00000625	2801.46	10218.2	-1.8669	1.8182e-05	0.00056422	col-48	COLlagen [Source:RefSeq peptide;Acc:NP_491088]										-3.24855	3.24855
WBGene00013070	11.772	42.8874	-1.8652	0.0039643	0.038558	Y51A2B.6	-										-1.41389	1.41389
WBGene00013171	40.689	146.93	-1.8524	2.4118e-07	1.2707e-05	Y53F4B.25	-										-4.89596	4.89596
WBGene00010969	20.4448	73.3037	-1.8422	0.0034119	0.034835	R01E6.5	-										-1.45798	1.45798
WBGene00001502	2310.01	8246.83	-1.8359	1.3975e-15	4.2494e-13	ftt-2	14-3-3-like protein 2 [Source:UniProtKB/Swiss-Prot;Acc:Q20655]										-12.3717	12.3717
WBGene00000683	3689.58	13068.9	-1.8246	1.0616e-05	0.00035217	col-109	COLlagen [Source:RefSeq peptide;Acc:NP_500138]										-3.45325	3.45325
WBGene00008727	61.1977	214.239	-1.8077	5.2334e-10	5.1562e-08	F13A7.12	-										-7.28767	7.28767
WBGene00010267	201.5	699.431	-1.7954	1.0757e-08	7.9688e-07	lips-9	LIPaSe related [Source:RefSeq peptide;Acc:NP_496756]										-6.09861	6.09861
WBGene00011979	52.1431	178.931	-1.7789	9.3842e-08	5.5697e-06	T24B8.5	-										-5.25417	5.25417
WBGene00012671	49.5332	169.98	-1.7789	5.0097e-09	4.0457e-07	Y39B6A.9	-										-6.39301	6.39301
WBGene00004127	299.34	1026.66	-1.7781	0.001052	0.014733	abu-12	Activated in Blocked Unfolded protein response [Source:RefSeq peptide;Acc:NP_508104]										-1.83171	1.83171
WBGene00013846	23.8617	81.2641	-1.7679	4.7402e-05	0.0012605	ZC84.1	-										-2.89946	2.89946
WBGene00001714	1328.21	4513.07	-1.7646	3.0444e-14	7.7664e-12	grl-5	GRound-Like (grd related) [Source:RefSeq peptide;Acc:NP_504216]										-11.1098	11.1098
WBGene00006955	93.5271	317.031	-1.7612	2.0222e-08	1.4031e-06	wrt-9	WaRThog (hedgehog-like family) [Source:RefSeq peptide;Acc:NP_508298]										-5.85291	5.85291
WBGene00023407	64.1855	216.346	-1.753	0.0018419	0.022418	cex-1	Calexcitin-1 [Source:UniProtKB/Swiss-Prot;Acc:Q10131]										-1.6494	1.6494
WBGene00020983	35.3651	118.979	-1.7503	1.1919e-07	6.8276e-06	W03D2.9	-										-5.16573	5.16573
WBGene00004230	203.584	682.242	-1.7447	6.1003e-05	0.0015391	ptr-16	PaTched Related family [Source:RefSeq peptide;Acc:NP_001300201]										-2.81273	2.81273
WBGene00194670	311.785	1041.97	-1.7407	1.0401e-05	0.00034562	K07E3.9	-										-3.4614	3.4614
WBGene00009684	31.6551	105.648	-1.7388	0.0028538	0.030679	msd-3	Major Sperm protein Domain containing [Source:RefSeq peptide;Acc:NP_501808]										-1.51316	1.51316
WBGene00017814	108.518	361.746	-1.737	1.566e-08	1.106e-06	F26A10.2	-										-5.95624	5.95624
WBGene00001716	1666.5	5536.36	-1.7321	9.2875e-14	2.1036e-11	grl-7	GRound-Like (grd related) [Source:RefSeq peptide;Acc:NP_001024093]										-10.677	10.677
WBGene00016483	115.323	379.769	-1.7194	0.0022925	0.026203	C36C5.14	-										-1.58165	1.58165
WBGene00011175	13.5621	44.5332	-1.7153	0.00013961	0.0029709	R09E10.5	-										-2.52711	2.52711
WBGene00008150	290.31	943.138	-1.6999	1.0238e-08	7.7001e-07	mam-2	MAM (Meprin, A5-protein, PTPmu) domain protein [Source:RefSeq peptide;Acc:NP_501799]										-6.1135	6.1135
WBGene00000644	70.9353	229.355	-1.693	3.7886e-05	0.0010441	col-68	COLlagen [Source:RefSeq peptide;Acc:NP_493660]										-2.98126	2.98126
WBGene00004259	806.231	2605.46	-1.6923	3.6425e-13	7.1776e-11	pyr-1	PYRimidine biosynthesis [Source:RefSeq peptide;Acc:NP_495838]										-10.144	10.144
WBGene00044059	18.9653	61.1719	-1.6895	0.00019824	0.0039577	T27C5.12	-										-2.40256	2.40256
WBGene00004120	919.657	2965.89	-1.6893	1.2919e-09	1.1952e-07	pqn-32	Prion-like-(Q/N-rich)-domain-bearing protein [Source:RefSeq peptide;Acc:NP_001022127]										-6.92256	6.92256
WBGene00018203	8.02702	25.7901	-1.6839	0.0028728	0.030865	F39F10.3	-										-1.51053	1.51053
WBGene00016921	65.227	209.545	-1.6837	3.7169e-06	0.00014361	C54F6.3	-										-3.84282	3.84282
WBGene00018414	18.1855	58.3847	-1.6828	3.0743e-05	0.00087542	nstp-8	Nucleotide Sugar TransPorter family [Source:RefSeq peptide;Acc:NP_503604]										-3.05778	3.05778
WBGene00044446	179.12	572.497	-1.6763	2.068e-09	1.8274e-07	C06G4.6	-										-6.73817	6.73817
WBGene00018708	44.4049	141.009	-1.667	6.4166e-05	0.0015987	oac-32	O-ACyltransferase homolog [Source:RefSeq peptide;Acc:NP_001300114]										-2.79623	2.79623
WBGene00001700	11.1759	35.4484	-1.6653	0.00070128	0.010622	grd-11	GRounDhog (hedgehog-like family) [Source:RefSeq peptide;Acc:NP_507923]										-1.97379	1.97379
WBGene00015247	17.7417	55.6282	-1.6487	0.00037661	0.006537	B0545.4	-										-2.18462	2.18462
WBGene00017815	22.8092	71.4607	-1.6475	5.526e-05	0.0014206	F26B1.1	-										-2.84753	2.84753
WBGene00000755	518.818	1619.91	-1.6426	3.7953e-12	5.6656e-10	col-182	COLlagen [Source:RefSeq peptide;Acc:NP_510110]										-9.24675	9.24675
WBGene00016029	61.5157	191.96	-1.6418	1.6169e-08	1.1379e-06	elf-1	see eff [Source:RefSeq peptide;Acc:NP_001021180]										-5.9439	5.9439
WBGene00020560	1256.81	3881.78	-1.627	2.2068e-12	3.4511e-10	T19C3.2	-										-9.46204	9.46204
WBGene00001691	163.873	505.335	-1.6247	2.5792e-06	0.00010351	grd-2	GRounDhog (hedgehog-like family) [Source:RefSeq peptide;Acc:NP_507977]										-3.98502	3.98502
WBGene00013173	295.769	910.158	-1.6216	4.7446e-06	0.00017475	Y53F4B.27	-										-3.75758	3.75758
WBGene00010714	160.364	488.15	-1.606	3.3053e-09	2.7953e-07	mam-3	MAM (Meprin, A5-protein, PTPmu) domain protein [Source:RefSeq peptide;Acc:NP_502592]										-6.55357	6.55357
WBGene00013579	87.5337	265.415	-1.6003	0.0019913	0.023623	Y79H2A.2	Putative uncharacterized protein C51G7.2; Uncharacterized protein [Source:UniProtKB/TrEMBL;Acc:G5ECK2]										-1.62666	1.62666
WBGene00012115	55.6647	168.606	-1.5988	0.0028366	0.030603	T28B8.4	-										-1.51424	1.51424
WBGene00009133	177.042	535.941	-1.598	2.8056e-05	0.00081289	bed-3	BED-type zinc finger putative transcription factor [Source:RefSeq peptide;Acc:NP_501785]										-3.08997	3.08997
WBGene00007800	8.65951	26.1765	-1.5959	0.0039786	0.038639	C29A12.6	-										-1.41297	1.41297
WBGene00017998	857.236	2586.12	-1.593	5.7832e-08	3.6175e-06	F33D4.6	-										-5.44159	5.44159
WBGene00004232	487.471	1470.33	-1.5927	0.00011876	0.0026265	ptr-18	PaTched Related family [Source:RefSeq peptide;Acc:NP_496761]										-2.58062	2.58062
WBGene00021590	212.426	634.557	-1.5788	1.2224e-10	1.3609e-08	Y46D2A.2	-										-7.86617	7.86617
WBGene00013965	39.2179	117.125	-1.5785	3.9711e-06	0.00015106	ZK287.4	-										-3.82085	3.82085
WBGene00009205	60.0429	179.306	-1.5784	9.2775e-08	5.5276e-06	F28C6.5	-										-5.25746	5.25746
WBGene00015546	88.4671	263.176	-1.5728	0.0034242	0.034943	C06G1.2	-										-1.45664	1.45664
Novel00394	8.67209	25.7094	-1.5678	0.0045732	0.042668	--	F13A2.3 [Caenorhabditis elegans]>gi|373254588|emb|CCD69365.1| F13A2.3 [Caenorhabditis elegans]										-1.3699	1.3699
WBGene00044404	50.0025	147.604	-1.5617	3.158e-07	1.6121e-05	F36H2.5	-										-4.79261	4.79261
WBGene00012917	358.839	1057.98	-1.5599	7.2649e-06	0.00025292	Y46G5A.29	-										-3.59702	3.59702
WBGene00012481	332.289	977.278	-1.5563	0.0023311	0.026534	Y18D10A.11	-										-1.5762	1.5762
WBGene00010933	90.6342	265.501	-1.5506	7.9998e-06	0.00027492	M162.7	-										-3.56079	3.56079
WBGene00023451	431.769	1262.32	-1.5477	0.00064749	0.010023	mlc-7	Myosin Light Chain [Source:RefSeq peptide;Acc:NP_001022669]										-1.999	1.999
WBGene00044297	40.468	118.298	-1.5476	3.5235e-06	0.0001373	C25B8.8	-										-3.86233	3.86233
[truncated: 656 more rows]
