# Supplementary material for: Transcellular chaperone signaling is an intercellular stress-response distinct from the HSF-1–mediated heat shock response
Source: PLoS Biol. 2023 Feb 13;21(2):e3001605. doi: 10.1371/journal.pbio.3001605 (PMC9956597; doi:10.1371/journal.pbio.3001605)
Supplement: S1 Data — (XLSX) [file pbio.3001605.s013.xlsx]

## Sheet: Fig. 1B
hsp-70::mCherry flourescence intensity levels	hsp-90control	hsp-90control -HS	hsp-90int hp-RNAi	hsp-90neu hp-RNAi
rep 1	0.327	1.7	3.3	0.937
rep 2	0.133	1.52	3.8	0.24
rep 3	0.19	1.067	3.7	0.8
rep 4	0.044	1.203	4	0.89
rep 5	0.225	1.602	4.1	0.68
rep 6	0.248	1.25	4.3	0.74
rep 7	0.237	1.4	3.85	0.88
rep 8	0.115	1.85		0.9
rep 9	0.126
rep 10	0.136
rep 11	0.143
rep 12	0.165
rep 13	0.185
Odinary one-way ANOVA - multiple comparisons
Number of families	1
Number of comparisons per family	3
Alpha	0.05
Dunnett's multiple comparisons test	Mean Diff.	95.00% CI of diff.	Below threshold?	Summary	Adjusted P Value
hsp-90control vs. hsp-90control -HS	-1.274	-1.519 to -1.029	Yes	****	<0.0001
hsp-90control vs. hsp-90int hp-RNAi	-3.689	-3.945 to -3.434	Yes	****	<0.0001
hsp-90control vs. hsp-90neu hp-RNAi	-0.5835	-0.8286 to -0.3383	Yes	****	<0.0001
Test details	Mean 1	Mean 2	Mean Diff.	SE of diff.	n1
hsp-90control vs. hsp-90control -HS	0.1749	1.449	-1.274	0.09851	13
hsp-90control vs. hsp-90int hp-RNAi	0.1749	3.864	-3.689	0.1028	13
hsp-90control vs. hsp-90neu hp-RNAi	0.1749	0.7584	-0.5835	0.09851	13

## Sheet: Fig. 1C
mRNA expression relative to hsp90 control	20ºC			HS				2way ANOVA - Multiple comparisons
	rep 1	rep 2	rep 3	rep 1	rep 2	rep 3
hsp90-control	0.86	0.92	0.77	2.02	2.17	2
hsp90-int	2.28	2.58	2.55	2.63	2.61	2.8		Number of families	1
hsp90-neuro	1.34	1.21	1.22	1.26	1.11	1.25		Number of comparisons per family	15
								Alpha	0.05
								Šídák's multiple comparisons test	Mean Diff.	95.00% CI of diff.	Below threshold?	Summary	Adjusted P Value
								hsp90-control:20ºC vs. hsp90-control:HS	-1.213	-1.522 to -0.9048	Yes	****	<0.0001
								hsp90-control:20ºC vs. hsp90-int:20ºC	-1.62	-1.929 to -1.311	Yes	****	<0.0001
								hsp90-control:20ºC vs. hsp90-int:HS	-1.83	-2.139 to -1.521	Yes	****	<0.0001
								hsp90-control:20ºC vs. hsp90-neuro:20ºC	-0.4067	-0.7152 to -0.09815	Yes	**	0.0066
								hsp90-control:20ºC vs. hsp90-neuro:HS	-0.3567	-0.6652 to -0.04815	Yes	*	0.0182
								hsp90-control:HS vs. hsp90-int:20ºC	-0.4067	-0.7152 to -0.09815	Yes	**	0.0066
								hsp90-control:HS vs. hsp90-int:HS	-0.6167	-0.9252 to -0.3082	Yes	***	0.0001
								hsp90-control:HS vs. hsp90-neuro:20ºC	0.8067	0.4982 to 1.115	Yes	****	<0.0001
								hsp90-control:HS vs. hsp90-neuro:HS	0.8567	0.5482 to 1.165	Yes	****	<0.0001
								hsp90-int:20ºC vs. hsp90-int:HS	-0.21	-0.5185 to 0.09851	No	ns	0.3592
								hsp90-int:20ºC vs. hsp90-neuro:20ºC	1.213	0.9048 to 1.522	Yes	****	<0.0001
								hsp90-int:20ºC vs. hsp90-neuro:HS	1.263	0.9548 to 1.572	Yes	****	<0.0001
								hsp90-int:HS vs. hsp90-neuro:20ºC	1.423	1.115 to 1.732	Yes	****	<0.0001
								hsp90-int:HS vs. hsp90-neuro:HS	1.473	1.165 to 1.782	Yes	****	<0.0001
								hsp90-neuro:20ºC vs. hsp90-neuro:HS	0.05	-0.2585 to 0.3585	No	ns	>0.9999

## Sheet: Fig. 1D
qPCR - hsp90 mRNA levels
	N2 (Bristol)	hsp-90control	hsp-90int hp-RNAi	hsp-90neu hp-RNAi			hsp-90control			hsp-90int hp-RNAi			hsp-90neu hp-RNAi
rep 1	0.604	0.935	0.535	0.889			vs.			vs.			vs.
rep 2	1.307	1.181	0.359	0.682			N2 (Bristol)			hsp-90control			hsp-90control
rep 3	1.051	0.906	0.527	1.795
							Unpaired t test			Unpaired t test			Unpaired t test
							P value	0.9329		P value	0.0069		P value	0.7614
							P value summary	ns		P value summary	**		P value summary	ns
							Significantly different (P < 0.05)?	No		Significantly different (P < 0.05)?	Yes		Significantly different (P < 0.05)?	No
							One- or two-tailed P value?	Two-tailed		One- or two-tailed P value?	Two-tailed		One- or two-tailed P value?	Two-tailed
							t, df	t=0.08962, df=4		t, df	t=5.111, df=4		t, df	t=0.3251, df=4

## Sheet: Fig. 1E
Time Elapsed (Days from Egg)	N2	hsf-1(sy441)	sid-1 (pk3321)	hsp-90control	hsp-90int hp-RNAi	hsp-90neu hp-RNAi		Comparison of Survival Curves	hsp90 control vs hsf-1	hsp90 control vs sid-1	hsp90 control vs hsp90int	hsp90control vs hsp90 neuro	hsp-90control vs N2
0	100	100	100	100	100	100
4	100		100	100		100		Gehan-Breslow-Wilcoxon test
5	100		100	96.1165		98.7179		Chi square	0.4168	1.329	13.43	0.04073	0.223
6	94.7368		98.9796	95.0243		97.419		df	1	1	1	1	1
7	92.4262	98.1308	96.9388	90.6045	100	91.9306		P value	0.5185	0.249	0.0002	0.8401	0.6367
8		94.2056						P value summary	ns	ns	***	ns	ns
9		83.5408			97.7011			Are the survival curves sig different?	No	No	Yes	No	No
10	89.9939	77.4281	95.8964	89.472	96.538	87.6214
11	83.9132		84.4305	84.9418		84.7486
12	76.5091		79.0183	81.4982				Data Summary	N2	hsf-1(sy441)	sid-1 (pk3321)	hsp-90control	hsp-90int hp-RNAi	hsp-90neu hp-RNAi
13	71.3221	72.5888	59.8282	67.5271	90.0152	69.8804		# censored subjects	27	60	15	24	24	12
14	61.9022	50.8122	44.5778	49.7568	71.7512	56.499		# deaths/events	73	47	86	80	75	68
15		16.9374			59.5671
17	47.0995		33.4334	43.3777		40.1441		Median survival	17	15	14	14	21	17
18	40.371		23.5272	36.9986		32.71
19	29.5019		16.0976	29.3437
20	26.3964	2.41963	8.66792	24.9422	50.0905	25.2759
21	18.6328			17.6062	33.8449	17.8418
22					27.0759
23					21.6608
24	9.31638		3.71482		18.9532	7.43408
25	7.76365		2.47655	10.2703		2.97363
26			1.23827	8.80312		1.48682
27	1.55273	0			6.76899
28	0		0	7.33594
29						0
30					4.06139
31					1.3538
33				2.93437
34				1.46719
37					0
39				0

## Sheet: Fig. 1F
						t-test
	% survival	4hrs at 37 degrees				hsp90int			hsp90neuro			hsp90control
		rep1	rep2	rep3		vs.			vs.			vs.
	N2	2	6	4		N2			hsp90control			hsp90int
	hsp90control	10	12	14
	hsp90int	17	24	22
	hsp90neuro	10	9	7		P value	0.0034		P value	0.2419		P value	0.0276
						P value summary	**		P value summary	ns		P value summary	*
						Significantly different (P < 0.05)?	Yes		Significantly different (P < 0.05)?	No		Significantly different (P < 0.05)?	Yes
						One- or two-tailed P value?	Two-tailed		One- or two-tailed P value?	Two-tailed		One- or two-tailed P value?	Two-tailed
						t, df	t=17.00, df=2		t, df	t=1.644, df=2		t, df	t=5.892, df=2
						Number of pairs	3		Number of pairs	3		Number of pairs	3
