# Supplementary material for: Transcellular chaperone signaling is an intercellular stress-response distinct from the HSF-1–mediated heat shock response
Source: PLoS Biol. 2023 Feb 13;21(2):e3001605. doi: 10.1371/journal.pbio.3001605 (PMC9956597; doi:10.1371/journal.pbio.3001605)
Supplement: S2 Data — (XLSX) [file pbio.3001605.s014.xlsx]

## Sheet: Fig. 2D
hsp-70p::mCherry flourescence intensity
	hsp-90control (20C)	hsp-90control; hsf-1(sy441) (20C)	hsp-90int hp-RNAi (20C)	hsp-90int hp-RNAi; hsf-1(sy441) (20C)	hsp-90neu hp-RNAi (20C)	hsp-90neu hp-RNAi; hsf-1(sy441) (20C)	hsp-90control (HS)	hsp-90control; hsf-1(sy441) (HS)	hsp-90int hp-RNAi (HS)	hsp-90int hp-RNAi; hsf-1(sy441) (HS)	hsp-90neu hp-RNAi (HS)	hsp-90neu hp-RNAi; hsf-1(sy441) (HS)
rep 1	0.327	0.296	41.817	35.87	9.378	7.122	1.003	0.349	40.979	36.216	9.58	7.294
rep 2	0.133	0.133	16.528	14.742	2.447	3.057	1.002	0.429	17.106	18.402	2.696	2.65
rep 3	0.19	0.115	13.426		3.12		1.001	0.312	12.93		0.993
rep 4	0.044	0.109	4.844		1.03		1	0.344	5.422		5.408
rep 5	0.225	0.112	23.497		5.056		1.112	0.276	28.936		5.176
rep 6	0.248	0.193	21.612		4.78		0.95	0.332	24.415		5.567
rep 7	0.237	0.17	23.62		5.384		0.938		25.95
rep 8	0.115						1.067
rep 9	0.126						1.203
rep 10	0.136						0.731
rep 11	0.143						0.992
rep 12	0.165						1.04
rep 13	0.185						0.968
t-test
	hsp-90control (HS)		hsp-90control; hsf-1(sy441) (HS)			hsp-90control; hsf-1(sy441) (HS)			hsp-90int hp-RNAi; hsf-1(sy441) (HS)				hsp-90neu hp-RNAi (HS)			hsp-90neu hp-RNAi; hsf-1(sy441) (HS)				hsp-90control; hsf-1(sy441) (HS)			hsp-90int hp-RNAi; hsf-1(sy441) (20C)				hsp-90neu hp-RNAi; hsf-1(sy441) (20C)
	vs.		vs.			vs.			vs.				vs.			vs.				vs.			vs.				vs.
	hsp-90control (20C)		hsp-90control; hsf-1(sy441) (20C)			hsp-90control; hsf-1(sy441) (20C)			hsp-90int hp-RNAi; hsf-1(sy441) (20C)				hsp-90neu hp-RNAi (20C)			hsp-90neu hp-RNAi; hsf-1(sy441) (20C)				hsp-90control (HS)			hsp-90int hp-RNAi (20C)				hsp-90neu hp-RNAi (20C)
Unpaired t test
P value	<0.0001		0.0002			0.0002			0.898				0.7791			0.9731				<0.0001			0.6512				0.7791
P value summary	****		***			***			ns				ns			ns				****			ns				ns
Significantly different (P < 0.05)?	Yes		Yes			Yes			No				No			No				Yes			No				No
One- or two-tailed P value?	Two-tailed		Two-tailed			Two-tailed			Two-tailed				Two-tailed			Two-tailed				Two-tailed			Two-tailed				Two-tailed
t, df	t=22.93, df=24		t=5.321, df=11			t=5.321, df=11			t=0.1450, df=2				t=0.2874, df=11			t=0.03808, df=2				t=14.12, df=17			t=0.4721, df=7				t=0.2915, df=7

## Sheet: Fig. 2E
% survival		2hrs			4hrs
		rep1	rep2	rep3	rep1	rep2	rep3
control	N2	80	82	84	2	6	8
control	hsp90control	80	82	88	10	12	18
control	hsp90int	86	82	92	18	22	22
control	hsp90neuro	88	82	84	10	12	8
hsf-1(sy441)	hsf-1	54	58	66	2	4	6
hsf-1(sy441)	hsp90control;hsf-1	54	52	46	12	10	12
hsf-1(sy441)	hsp90int;hsf-1	90	88	82	12	30	36
hsf-1(sy441)	hsp90neuro;hsf-1	80	88	84	58	64	42
Multiple unpaired t-tests		Discovery?	P value	Mean of hsp90 control	Mean of hsp90int
hsp90 control vs hsp90int	0 hours			100	100
	2 hours	No	0.426686	83.33	86.67
	4 hours	No	0.055929	13.33	20.67
hsp90control vs hsp90neuro	0 hours			100	100
	2 hours	No	0.677869	83.33	84.67
	4 hours	No	0.27944	13.33	10
hsf-1;hsp90 control vs hsf-1;hsp90int	0 hours			100	100
	2 hours	Yes	0.00045	50.67	86.67
	4 hours	No	0.112819	11.33	26
hsf-1;hsp90control vs hsf-1;hsp90neuro	0 hours			100
	2 hours	Yes	0.000562	50.67	84
	4 hours	Yes	0.002784	11.33	54.67
