# Supplementary material for: Transcellular chaperone signaling is an intercellular stress-response distinct from the HSF-1–mediated heat shock response
Source: PLoS Biol. 2023 Feb 13;21(2):e3001605. doi: 10.1371/journal.pbio.3001605 (PMC9956597; doi:10.1371/journal.pbio.3001605)
Supplement: S3 Data — (XLSX) [file pbio.3001605.s015.xlsx]

## Sheet: Fig. 3A
	log2FoldChange	-log10 pvalue
srj-37		118
Novel00158		89.1
T22B2.1		35.7
clec-131		25.6
clec-130		13.4
T13G4.5		12.7
str-8		13.6
Novel00410		22
alh-2		19.7
C49A1.5		18.5
srbc-18		17
set-8		10.7
srj-25		6.54
str-14		8.93
Novel00373		7.72
sre-26		7.47
Y27F2A.10		6.27
F07G6.2		3.2
sra-28		3.35
fbxc-31		1.85
Y73F8A.10		1.71
C30G12.3		1.59
fbxb-83		1.48
hnd-1	10.014	42.8
T08B6.1	9.977	67.1
srx-47	9.692	56.5
Novel00321	8.535	55.4
srab-22	8.021	16.4
srz-78	7.949	24.2
M04D8.8	7.444	25.5
F40G9.6	7.415	17.1
Y57A10C.9	7.323	102
K08C7.1	7.251	62.6
sru-13	7.249	27.8
F35E2.8	7.049	24.5
F15A4.2	6.963	40.4
srg-59	6.927	18.1
nhr-217	6.737	10.5
F56H6.9	6.601	7.91
F40E12.1	6.516	6.04
srh-258	6.441	8.24
M01G12.7	6.422	23.8
srx-43	6.364	10.6
B0563.18	6.147	6.35
srh-69	6.057	12.3
srh-207	5.95	40.5
C27A7.9	5.894	10.8
srbc-58	5.879	16.1
T24D5.1	5.838	4.77
miro-2	5.814	74.7
T15B7.8	5.81	35.2
Y52E8A.6	5.793	46.8
F22H10.1	5.581	20.5
Novel00389	5.511	3.37
srh-246	5.478	11.6
nhr-189	5.436	14.9
srt-58	5.276	25.6
Y43B11AL.1	4.834	4.63
trx-5	4.781	14.4
srh-2	4.718	24.8
T05H4.3	4.674	13.4
C55C3.7	4.56	7
Novel00280	4.469	4.27
C04C3.6	4.436	8.17
Y52B11A.4	4.377	59.2
nhr-214	4.312	5.43
cyp-35B1	4.215	39.5
F53F4.4	4.183	36.7
B0563.1	4.172	9.72
F25H2.3	4.141	1.86
F48G7.12	4.1	5.77
srr-10	4.063	6.65
srh-184	4.049	1.54
srxa-2	3.977	3.11
mltn-2	3.944	16.8
str-196	3.891	11.9
str-230	3.789	8.36
lgc-29	3.71	13
gcy-25	3.665	2.76
clec-161	3.641	6.05
Y79H2A.4	3.597	7.71
C46C2.3	3.563	26
str-112	3.542	8.52
unc-3	3.523	19.7
str-7	3.52	7.72
Novel00260	3.499	15.1
T21C12.3	3.436	34.3
Y7A5A.8	3.414	1.78
F44G3.2	3.381	31.1
W05H12.1	3.3	38
WBGene00016270	3.109	3.08
brc-1	3.102	34.7
T13C2.7	2.9	20
nphp-2	2.856	14.9
T20D4.5	2.839	5.55
C01G10.16	2.769	10.8
clec-210	2.752	7.45
xbx-3	2.749	11.1
Y116F11A.6	2.731	23.2
F54C1.6	2.642	2.76
sre-6	2.617	4.12
phf-34	2.582	19.6
Y43F8B.20	2.483	2.27
K01A12.2	2.475	5.74
jmjd-3.3	2.473	14.2
cth-1	2.413	21.2
phat-5	2.401	6.75
C08E8.3	2.401	2.88
math-46	2.371	3.11
F47B8.10	2.363	3.61
R09E12.9	2.346	2.41
W03D8.7	2.295	3.28
clec-169	2.277	11.2
flp-32	2.194	17.5
F44E5.4	2.187	7.17
R11A5.3	2.182	6.19
F44E5.5	2.159	4.39
C02B8.12	2.158	5.44
dhs-8	2.123	2.8
mltn-3	2.123	12.1
syg-1	2.107	13.6
npr-24	2.076	4.05
irg-1	2.051	13.4
Y49F6C.8	2.041	3.02
F35F10.5	2.03	7.25
lbp-8	1.984	3.22
K08C7.4	1.948	2.57
ssu-1	1.941	3.3
ceh-2	1.925	4.28
hsp-70	1.877	3.78
Y39B6A.13	1.877	12.4
R04B5.6	1.872	2.03
clec-206	1.821	4.33
best-21	1.809	2.41
F54B11.10	1.786	1.35
clec-258	1.76	7.16
F58F12.4	1.747	8.19
lgc-23	1.746	2.04
math-44	1.73	6.95
fbxc-33	1.727	6.36
F41C3.4	1.7	11.4
pat-10	1.691	11.6
rpm-1	1.678	6.98
Y51A2D.14	1.663	10.7
C04E6.8	1.659	3.17
wago-11	1.619	2.37
csn-3	1.612	10.1
Y73B3A.3	1.605	5.89
rnh-1.0	1.596	9.63
gst-35	1.594	3.88
Y9C9A.1	1.588	1.43
gst-11	1.557	4.04
frpr-8	1.538	1.95
efl-3	1.53	8.93
F55G11.2	1.524	7.05
cup-4	1.52	7.52
F46B6.2	1.513	1.71
cnc-2	1.488	3.54
D1014.5	1.485	8.32
C33B4.2	1.483	5.59
clec-218	1.475	3.5
Novel00058	1.472	3.25
C36B1.11	1.458	7.42
vps-60	1.455	7.73
Y6B3B.1	1.447	1.34
his-73	1.437	1.33
CD4.3	1.432	7.55
acs-1	1.421	7.63
eea-1	1.399	6.86
C40H1.8	1.385	6.14
Y57G11C.41	1.382	1.4
phf-5	1.362	6.8
F59C6.8	1.332	4.95
R05H11.1	1.328	3.65
F45D3.4	1.319	6.56
C26D10.3	1.317	3.32
cyp-13A5	1.311	4.88
acy-1	1.31	4.56
clec-76	1.304	1.31
ZK105.1	1.297	6.23
gpa-7	1.29	5
Y41D4A.1	1.288	1.43
akir-1	1.282	6.07
clec-247	1.251	4.06
cpt-4	1.243	4.69
C44C10.4	1.241	2.73
ZK262.3	1.24	1.6
nhr-106	1.234	3.92
W03D8.1	1.227	3.29
clec-47	1.219	5.51
pgp-1	1.216	4.72
Novel00096	1.208	2.88
twk-12	1.198	1.34
ugt-8	1.189	4.11
Y19D10B.6	1.188	2.52
numr-2	1.186	1.96
tni-4	1.177	2.01
rdy-2	1.172	1.51
nhx-3	1.162	2.31
C01G10.9	1.158	4.28
M03B6.1	1.148	2.63
C02F5.12	1.144	1.73
H04J21.1	1.138	2.55
gst-28	1.128	4.03
nhr-145	1.128	2.24
C37C3.7	1.126	2.81
nspc-4	1.112	1.98
F52H3.5	1.102	3.15
Y42G9A.3	1.096	3.03
mrps-28	1.094	4.03
asns-2	1.093	3.85
vps-37	1.092	3.86
nhr-17	1.089	1.95
swt-3	1.078	3.98
F45E1.4	1.072	3.56
dod-17	1.052	3.47
zig-2	1.052	1.58
ugt-30	1.043	1.79
Y38E10A.14	1.042	3.32
R102.8	1.038	2.07
H35B03.2	1.031	3.29
Y95B8A.6	1.029	1.91
C06A1.2	1.017	2.32
hop-1	1.016	2.25
F46C5.10	0.993	2.78
myo-6	0.983	2.03
B0252.1	0.983	1.65
Y73E7A.1	0.977	3.16
lgc-39	0.963	1.52
F54E4.3	0.955	1.9
Y39B6A.43	0.94	1.69
F08F3.4	0.935	2.68
dpy-19	0.935	1.51
D2030.7	0.933	2.26
R02F2.7	0.916	2.44
cyp-14A5	0.907	1.96
F54C9.9	0.907	2.52
F42A10.7	0.906	2
F14F11.2	0.906	1.67
mtl-2	0.899	2.03
crn-2	0.899	1.86
C18H9.6	0.893	2.13
R11H6.2	0.883	2.1
cyp-35C1	0.879	1.9
par-4	0.874	1.85
T28D9.3	0.872	1.95
F18E3.12	0.863	1.95
C27F2.9	0.86	2.12
prp-38	0.858	1.97
Y57A10A.5	0.857	1.51
lgc-43	0.852	1.54
lys-5	0.851	1.43
Y54G2A.36	0.843	1.56
F23D12.11	0.838	1.96
W04C9.4	0.837	2.04
F26H9.5	0.834	1.91
F22B8.7	0.833	1.78
C23H4.7	0.822	1.56
F59A6.5	0.812	1.34
F55H12.2	0.806	1.7
F53F4.14	0.802	1.64
mxl-3	0.795	1.78
C26B9.3	0.795	1.8
R09B3.3	0.79	1.85
K05F1.5	0.783	1.4
gst-10	0.782	1.59
F45D3.3	0.78	1.65
B0361.9	0.779	1.55
ZK546.14	0.779	1.64
F26A3.4	0.773	1.6
Y43H11AL.1	0.77	1.61
ugt-26	0.769	1.52
B0379.1	0.769	1.49
C49C3.7	0.766	1.37
K08E4.6	0.763	1.52
C14B1.3	0.76	1.35
aex-5	0.757	1.36
atl-1	0.753	1.35
hpo-18	0.738	1.51
R107.5	0.725	1.33
rrbs-1	0.716	1.33
W03F9.4	-8.783	140.155
lys-10	-7.275	14.5377
ZK218.7	-5.201	2.79849
ilys-2	-4.309	5.27229
ilys-3	-4.267	2.00356
K10G4.5	-4.214	3.7604
scl-24	-2.895	2.92937
ZK218.5	-2.88	6.25642
ZK218.11	-2.814	2.01221
lbp-7	-2.622	6.64149
nhr-136	-2.427	8.85789
F01D5.3	-2.388	4.02083
math-38	-2.186	3.3328
hpo-15	-2.103	17.2339
clec-4	-1.971	14.8047
ugt-18	-1.833	1.92347
clec-118	-1.813	3.49126
H02F09.3	-1.8	2.79134
clec-174	-1.71	2.19317
dlhd-1	-1.671	4.48952
F55G11.7	-1.5	1.55219
clec-66	-1.496	8.52436
fbxa-66	-1.467	1.51706
his-32	-1.359	1.51557
Y57A10A.31	-1.319	1.96059
D2063.1	-1.308	3.75848
T20B3.1	-1.283	5.21904
Y71A12B.12	-1.276	1.82437
F25E5.1	-1.228	4.18023
sru-40	-1.2	2.23921
K08D10.18	-1.183	1.70896
asp-12	-1.178	5.23221
Y68A4A.13	-1.16	1.88422
ZK546.7	-1.16	2.47388
T19C9.8	-1.154	3.65189
clec-265	-1.139	4.53587
pho-8	-1.11	3.49303
F33E2.5	-1.087	1.57004
T01D3.6	-1.086	4.12666
clec-67	-1.074	3.28501
Y111B2A.9	-1.073	1.55671
K05B2.4	-1.06	1.68252
acdh-7	-1.058	3.84085
C06B8.7	-1.055	1.31582
Y73B3A.1	-1.012	1.8578
Y46D2A.2	-1.011	2.94466
acly-1	-1.011	3.35822
B0334.3	-0.989	3.2796
elo-2	-0.985	3.31219
aldo-1	-0.98	3.2004
pod-2	-0.966	3.16015
ZK1073.1	-0.964	2.25907
tfg-1	-0.956	3.00014
K06A4.6	-0.953	1.46661
cpr-3	-0.946	1.45085
T22F7.1	-0.94	2.27607
cpl-1	-0.934	2.92996
ama-1	-0.931	2.67745
lys-2	-0.927	2.83413
elf-1	-0.917	1.50904
flp-33	-0.91	1.51706
F47G4.4	-0.908	1.54178
F22G12.5	-0.904	2.21569
F37C4.5	-0.904	2.53145
asah-1	-0.878	1.99879
W04B5.3	-0.875	2.14154
gfi-1	-0.865	1.71858
ppw-1	-0.864	1.62055
T04C4.1	-0.861	1.55312
pqn-48	-0.853	1.56054
K08D12.6	-0.853	2.16074
xpo-1	-0.852	1.44182
acs-13	-0.849	2.1303
lec-8	-0.847	2.11009
F58D5.5	-0.845	1.37817
sago-2	-0.839	1.58511
nep-17	-0.838	2.11966
tba-7	-0.835	1.50082
tank-1	-0.83	1.73771
gbf-1	-0.829	1.33797
cTel55X.1	-0.829	1.78302
klp-7	-0.823	1.85044
C12D12.1	-0.816	1.86366
ins-7	-0.799	1.45139
clec-83	-0.791	1.6589
itx-1	-0.782	1.59003
F48D6.4	-0.781	1.66912
asp-1	-0.78	1.76828
pisy-1	-0.777	1.54168
set-26	-0.775	1.44471
clec-72	-0.775	1.54178
F32B4.4	-0.772	1.44966
rle-1	-0.768	1.51329
hacd-1	-0.768	1.63825
acdh-10	-0.767	1.63825
ssl-1	-0.763	1.44867
B0395.3	-0.762	1.39024
ppw-2	-0.762	1.52657
T26C12.1	-0.761	1.57869
K08A2.1	-0.761	1.30288
dsc-4	-0.76	1.54966
cpr-1	-0.76	1.64399
asp-6	-0.754	1.59965
pqn-87	-0.745	1.34859
cbs-2	-0.745	1.33951
pde-6	-0.741	1.38843
rpl-20	-0.741	1.51706
cpr-5	-0.736	1.54044
T21H3.1	-0.735	1.50904
eef-1A.1	-0.731	1.47061
rpl-4	-0.724	1.43023
clec-65	-0.724	1.34487
nuo-5	-0.72	1.35674
tba-2	-0.717	1.35674
ubl-1	-0.71	1.34224
H28O16.1	-0.705	1.32026
pab-1	-0.704	1.32026
rol-8	-0.702	1.31887

## Sheet: Fig. 3B
	log2FoldChange	-log10 pvalue
grl-23		17.3214
col-36		10.5074
col-37		7.91325
col-51		6.23922
col-102		13.4253
F37B4.14		27.5786
Y46G5A.23		13.3546
Y57E12B.11		2.25254
C13A2.9		10.86
Y67A10A.2		5.4046
R02F11.10		10.0244
col-114		6.87874
srw-4		8.30739
Y60C6A.2		5.71294
ins-20		4.39083
T04B8.2		3.84707
C13A2.4		3.73462
Y57E12B.1		3.31574
col-185		2.68405
scl-13		2.22353
col-163		1.80702
fbxa-16		1.44733
str-181		1.44579
scl-11		1.44351
C54F6.15		1.33895
H39E23.3		1.33829
srh-45		1.33213
srx-133	11.265	122.799
str-178	8.8482	38.3171
grl-20	8.5815	6.13495
R11D1.4	8.5088	31.6928
arrd-1	7.928	57.7595
col-50	7.7382	6.51293
skr-13	7.3653	11.1462
cut-1	7.291	7.32426
C13A2.12	7.0256	11.606
col-2	7.0247	5.39044
col-183	6.9819	10.1244
col-35	6.8064	5.04491
K08C7.1	6.7267	46.8808
F20E11.17	6.6062	9.93652
clec-9	6.5832	16.3446
Y119C1B.12	6.4172	7.50046
grl-25	6.3666	6.30332
-//-	6.3609	24.6051
sru-39	6.3469	56.1069
clec-101	6.2778	5.216
T02G5.14	6.2208	7.8262
ZK355.3	6.0647	7.90354
Y7A5A.7	6.0389	11.5116
C33G8.13	5.8643	5.49135
mtl-1	5.7683	2.14499
fbxa-161	5.6588	1.53318
col-84	5.6388	4.84167
math-34	5.6221	8.45487
B0416.2	5.4347	3.38157
M6.11	5.4071	7.51317
col-164	5.3776	9.77147
str-112	5.3558	32.4895
srxa-10	5.3184	13.392
scl-12	5.2817	1.38934
F21H7.12	5.2026	8.90872
col-40	5.176	5.02957
K09C4.4	4.9441	22.8005
grl-19	4.9378	7.52548
chil-18	4.8187	4.49039
col-85	4.6933	3.03823
C35E7.7	4.6676	1.65995
grl-9	4.6236	1.51316
F46B3.23	4.6001	6.11123
col-43	4.484	6.41064
clec-106	4.4717	1.3476
F07G11.1	4.4651	4.89787
ZC190.6	4.3766	17.6081
F21C10.17	4.3625	2.35887
F57F4.2	4.3594	1.35463
col-158	4.2545	2.91403
daf-11	4.2273	27.86
C23G10.11	4.1725	3.87041
C05B5.17	4.0921	4.55318
C06E4.6	4.0509	3.33921
F14F9.2	3.9534	2.02561
F45D11.14	3.9329	8.67549
K09C4.5	3.9081	47.7374
col-72	3.893	1.42952
C08B6.14	3.8826	12.7655
T27A3.8	3.7717	5.11148
twk-4	3.7684	2.29754
F01E11.3	3.7285	4.04442
cyp-14A3	3.7268	1.43495
lbp-8	3.7203	16.6394
col-45	3.7002	3.7652
dhs-31	3.6491	13.392
nas-23	3.5917	42.0719
spp-20	3.5806	9.1584
F56H9.9	3.5764	1.90549
clec-210	3.5486	16.2133
F17B5.9	3.5471	1.90316
srt-42	3.5432	1.34019
clec-169	3.533	40.1909
Y51H4A.5	3.5011	7.99978
ZK355.8	3.4435	16.8029
ugt-40	3.4076	13.3624
T05H10.3	3.358	6.70637
cyp-34A1	3.3342	4.62735
srh-46	3.3309	15.9665
fbxa-44	3.3195	6.03986
cyp-13A5	3.3138	34.7478
fipr-4	3.3087	1.60098
T16G1.4	3.3054	32.4895
grd-7	3.3048	1.53318
F45D11.1	3.2968	11.5173
F46C5.1	3.2635	6.62167
clec-76	3.2492	13.3939
rgs-11	3.247	12.9837
col-123	3.2094	3.08948
irld-15	3.2003	2.21243
K09C4.6	3.1904	6.07612
fipr-8	3.1737	1.42604
ZK54.3	3.1691	9.27262
srtx-1	3.157	3.00184
fipr-9	3.147	2.06965
scl-14	3.1454	10.3261
fbxc-55	3.1383	1.64396
C14C6.3	3.1231	1.64396
C40H1.9	3.11	2.03297
pgp-7	3.109	2.0325
str-90	3.1087	1.93817
C29F5.8	3.0955	2.50255
F09C6.1	3.0895	14.1063
fbxa-185	3.0849	1.62712
ugt-37	3.0503	15.9699
pgp-1	3.0486	10.8253
clec-146	3.0467	14.2841
fipr-11	3.0409	1.61586
C50F7.5	3.0408	10.5747
nhr-265	3.0325	19.6382
sodh-1	3.0053	10.8838
Y105C5B.3	2.9967	2.05546
lipl-3	2.9897	1.44383
lipl-1	2.9645	3.5175
fipr-5	2.9602	1.99426
W10C8.6	2.952	1.91371
clec-60	2.9404	16.0803
kin-15	2.9383	5.03669
bcmo-1	2.9256	5.37397
stdh-2	2.925	9.66099
oac-24	2.9206	21.978
T26H5.4	2.9169	4.42725
fipr-10	2.9166	1.42068
F59D6.1	2.9122	1.68273
F11A5.15	2.911	5.10301
Y48E1B.8	2.9029	5.05245
clec-227	2.9021	18.8044
fipr-7	2.901	1.722
C18G1.1	2.8941	17.894
col-44	2.8802	1.53475
K09E2.1	2.8778	1.89565
C04A11.5	2.8755	13.1241
fipr-3	2.8691	1.9246
Y73F4A.3	2.8658	4.12732
C52A10.2	2.8521	3.47269
kin-16	2.8418	8.75609
lov-1	2.8327	1.51775
C45E5.4	2.8316	2.21677
ZC116.5	2.8121	2.97774
C39B5.14	2.7946	2.58311
sulp-5	2.7884	6.23922
T26H5.8	2.7807	2.53072
piit-1	2.7709	2.86589
Y73B3A.7	2.7627	1.36091
clec-39	2.7488	1.84631
mak-1	2.7437	24.659
K09C4.10	2.7378	24.3459
T16G1.3	2.7272	1.85477
inx-2	2.7214	3.33774
C40H1.8	2.7189	24.5633
cyp-34A10	2.7146	5.45406
T19C4.24	2.7003	8.33758
C30F2.3	2.6928	2.48272
ncx-10	2.6708	5.20034
pqn-98	2.667	4.28503
Y51H7C.10	2.6608	8.45487
C43F9.4	2.6591	1.71711
T07G12.5	2.6492	1.37943
T04C12.7	2.6404	8.35432
gst-41	2.6321	2.83171
F13E9.8	2.6292	1.34343
clec-55	2.6282	5.43545
C17B7.4	2.6255	4.04432
C06E4.3	2.6242	9.5888
Y73B6BL.44	2.6192	22.8005
clec-61	2.6185	2.2837
poml-4	2.6174	2.48272
mtl-2	2.6172	17.6081
C37C3.10	2.5966	12.7037
C06G3.3	2.5879	4.09449
K04F1.9	2.5804	4.88649
Y53F4B.23	2.5576	4.14122
nspe-2	2.5565	4.39859
nlp-26	2.5514	1.86649
C29F3.3	2.5504	1.73297
srt-43	2.5416	2.59472
T01B7.8	2.531	2.4352
ttr-57	2.5213	10.6183
pgp-14	2.5151	3.1929
Y73F4A.2	2.511	7.67782
gpa-10	2.4863	6.02522
sre-6	2.4848	2.66659
Y39B6A.27	2.4814	14.8604
C08E8.1	2.4777	2.21938
pqn-94	2.4772	5.08567
prmt-4	2.468	1.85915
fbxa-71	2.4666	1.86614
cyp-13A7	2.4662	6.11399
pud-1.2	2.4647	9.49134
C53B7.3	2.4577	18.648
grd-13	2.4523	3.4446
F59C6.16	2.4347	5.6212
W03F8.6	2.4324	1.79496
F17B5.1	2.4296	4.01926
ttr-21	2.4271	6.51302
F48C1.8	2.4271	1.60723
gpx-3	2.4258	2.31232
Y105C5A.8	2.4228	4.53895
otpl-6	2.417	2.31784
T16G1.6	2.41	10.4559
F14F9.8	2.4066	2.41444
spp-6	2.4062	5.07398
F11E6.11	2.4014	5.83666
best-13	2.4008	14.1502
fipr-1	2.3982	3.73931
F37H8.3	2.3974	17.7135
F14D7.5	2.3946	4.49147
lgc-11	2.3914	2.71749
B0416.7	2.3876	3.58155
snf-11	2.3712	18.1193
C49F5.7	2.3619	4.09449
decr-1.1	2.3587	1.50436
Y39G8B.10	2.3583	3.13747
cyp-13A11	2.3542	2.03523
F48G7.8	2.3482	2.44321
T01C3.11	2.3436	3.33399
F53F4.2	2.3396	1.69847
Y46E12BR.1	2.3364	2.05498
grd-10	2.3282	2.10433
nspb-6	2.3233	1.31121
unc-79	2.3226	9.80308
B0524.4	2.3167	7.88333
C16D9.1	2.3166	2.41595
C34F11.8	2.3064	5.48905
ugt-11	2.3028	2.35887
Y9C9A.1	2.2967	5.1974
C35C5.9	2.2885	11.1462
grl-3	2.2815	2.06338
R05H10.1	2.2791	4.51529
T28A11.19	2.2784	3.44389
T26H5.9	2.2781	3.32966
nspb-1	2.2772	1.31081
ZK863.8	2.272	8.25579
col-54	2.2712	1.31213
C54E4.4	2.2702	2.40924
F49F1.5	2.2624	8.34671
hil-1	2.2528	8.85431
nlp-28	2.25	3.87387
W10C8.4	2.2386	1.39431
F54B8.4	2.2373	6.57942
F49H6.5	2.2359	3.14293
F47B8.4	2.2351	1.31161
F55A4.7	2.2336	1.55357
ptr-22	2.2304	4.22224
T26H5.10	2.2208	5.97094
nspe-5	2.2168	1.35376
C28G1.2	2.2168	2.53638
gba-2	2.2154	5.07086
aat-7	2.2151	4.84276
Y43C5A.7	2.2107	2.17919
Y42A5A.3	2.207	2.74396
F18E9.3	2.2038	2.92064
fipr-24	2.2018	9.52859
T13B5.9	2.2002	1.57512
Y75B12B.3	2.1983	4.19159
C01G10.6	2.1969	2.33257
Y5H2A.1	2.1912	2.27308
fipr-2	2.1802	2.35757
F44D12.19	2.1792	1.57337
T20D4.13	2.1767	4.46323
R02F11.9	2.1724	1.3808
C27B7.9	2.1704	2.37742
str-176	2.1694	12.3717
C37A5.3	2.1681	2.69806
Y65B4BR.1	2.1647	3.29211
tps-1	2.1608	15.3774
clec-167	2.1591	5.98894
scl-2	2.154	1.90549
amt-1	2.1536	1.44888
nas-3	2.1533	4.87664
C33A12.19	2.1524	9.72554
R05A10.8	2.1519	6.22277
F47B7.1	2.1423	16.6147
K02E7.6	2.138	4.21665
ZK455.5	2.1378	2.5584
slc-36.5	2.1279	10.1886
R07A4.3	2.1186	2.28436
Y38C1AA.9	2.1166	3.5799
zip-8	2.1159	2.18989
ZC15.5	2.1116	2.56068
ins-4	2.1094	8.5969
B0336.12	2.1082	1.38721
osm-6	2.1045	1.31616
C25H3.10	2.1009	12.3827
ugt-63	2.0957	5.6222
C44C1.6	2.0911	9.72474
F55H12.4	2.0897	2.23885
T10H9.8	2.0829	6.50308
Y51H7BR.8	2.0776	2.50011
cnc-9	2.0744	1.62923
Y50D4B.6	2.0718	8.66332
C15B12.8	2.0689	1.95857
E02C12.6	2.064	6.4006
BE10.4	2.0513	2.0846
F53F4.1	2.0453	2.85943
faah-6	2.0436	4.23508
ZK262.3	2.0376	1.37436
tag-131	2.0346	14.8725
clec-47	2.0339	15.1505
T18D3.5	2.0328	3.85817
ptr-13	2.0327	5.90879
ZC116.1	2.0322	2.51698
nlp-27	2.0318	1.97167
ZK262.2	2.0261	5.14753
F59E11.7	2.0251	9.94298
T08G2.2	2.0216	5.74316
clec-75	2.0206	10.0525
sdz-8	2.0199	7.71267
cyp-14A2	2.0197	4.73457
F55C9.3	2.0096	1.3412
T11G6.8	2.0052	14.7162
ZC21.3	2.0052	6.26725
sul-3	2.0021	2.28543
T11F8.12	2.0005	4.15002
col-41	1.9956	1.44196
F53F8.4	1.9879	2.40708
C54F6.12	1.9846	2.8767
Y60C6A.1	1.9845	4.8411
F40H3.2	1.9842	1.63457
col-147	1.9841	2.24794
sul-1	1.9745	9.7955
pgp-6	1.9738	3.79569
npr-24	1.9709	3.65251
Y34F4.6	1.9685	9.3778
Y97E10AL.1	1.9662	3.92529
hmit-1.1	1.9656	1.61651
K09H9.8	1.9653	2.98126
cyp-13A4	1.964	9.32601
srz-24	1.9603	1.40204
ins-5	1.958	5.09617
Y17G9A.2	1.9562	1.76465
ttr-8	1.9545	2.20585
C06B3.7	1.9539	5.99788
C23H5.15	1.9537	9.15153
T05A1.5	1.9533	4.53895
ncx-9	1.9508	1.77567
Y39A3CR.8	1.9464	6.54834
fbxa-84	1.9461	8.17248
clec-44	1.9457	1.96521
unc-40	1.9406	13.1088
C01G10.16	1.9391	3.77283
cyp-13A3	1.9376	6.23962
aqp-8	1.9371	2.44042
Y6E2A.4	1.9369	1.89942
maf-1	1.9359	5.54828
R05H11.2	1.9347	6.33841
pqn-97	1.9326	5.91729
T23B12.5	1.9308	4.83212
col-90	1.9293	1.67123
bus-18	1.9257	5.2479
cal-2	1.9211	11.1462
ZK622.4	1.9204	2.87125
C37C3.12	1.9172	6.05223
F41G3.21	1.913	4.04178
Y43C5A.3	1.9128	12.2451
ZK402.3	1.9118	1.97856
ugt-18	1.9095	5.27832
W01C9.2	1.9081	2.24801
lmd-5	1.9073	2.38403
tag-290	1.9061	3.40804
T13F3.6	1.9031	3.65251
F13C5.5	1.8995	9.83911
T22E5.6	1.8986	9.80308
nit-1	1.8968	3.05778
cyp-13A2	1.8958	12.187
D1054.19	1.8944	2.10131
F57B1.1	1.8935	1.66639
C16E9.1	1.8934	8.13643
K08C7.4	1.8915	2.66601
srh-2	1.8914	2.4369
K08H2.7	1.8887	3.49945
Y47H9C.1	1.8873	9.74797
C04E12.5	1.8867	6.10202
nspe-1	1.8789	2.91671
pqn-31	1.8759	6.73551
R04B5.5	1.8751	9.88596
ceh-86	1.8742	1.61735
ZC455.1	1.8727	9.87134
ttr-23	1.8631	10.5291
spp-2	1.8612	6.18761
Y39G8B.7	1.8611	7.68154
B0554.1	1.8585	2.77165
D1054.18	1.8582	6.63069
ZC196.4	1.8568	7.4486
F28H7.2	1.8535	1.75009
K03B8.8	1.8504	2.11864
F47B7.7	1.8502	4.47653
grd-3	1.849	4.31958
best-17	1.8473	1.96629
W06H8.2	1.8467	2.58095
ugt-13	1.8438	2.31675
far-7	1.8428	10.5719
C08B6.2	1.8427	5.32117
-//-	1.8424	1.62277
nmur-3	1.8424	3.66109
T16G1.5	1.8411	8.29773
dhs-8	1.8405	3.91194
ugt-9	1.8404	6.87851
acc-4	1.8374	4.65498
ugt-14	1.8346	1.43866
cyp-34A2	1.8313	3.64933
H32K16.2	1.8308	2.10131
srw-86	1.8272	7.24269
F13C5.1	1.8255	3.63229
ham-1	1.8253	2.82772
F36H9.4	1.825	1.52787
Y51A2D.21	1.8248	1.7358
ins-11	1.8228	8.47859
H06A10.1	1.8222	1.51035
F56B6.6	1.8212	1.79011
tsp-3	1.8209	1.91031
best-1	1.8193	5.02957
F07C3.3	1.819	2.28972
H11E01.2	1.8172	2.77908
try-4	1.8171	1.74688
R05D8.7	1.813	3.12957
Y23H5B.7	1.8127	1.37121
lgc-54	1.8122	7.53919
T22E5.1	1.8106	6.93356
nas-9	1.8063	2.89103
col-42	1.8063	4.4798
B0244.4	1.7984	2.73173
asah-1	1.7953	4.48216
T19C4.5	1.7942	10.0525
--	1.794	6.05416
C35C5.8	1.7933	10.327
C39B5.2	1.7926	1.92768
parg-2	1.791	1.91027
F14H12.3	1.7891	1.87501
F15E6.3	1.7877	6.16728
nhr-155	1.7859	2.78824
chil-1	1.7813	1.523
K03B4.8	1.7799	1.52154
F09C8.1	1.777	10.808
F12A10.1	1.7769	7.21483
F36G9.3	1.7725	4.30186
F40D4.13	1.7718	2.84448
C36E6.2	1.7717	10.5022
--	1.7711	9.0444
snpc-1.3	1.7682	5.71294
C18H9.5	1.7679	9.30701
F35B12.3	1.7668	10.1073
lips-11	1.766	1.47174
pho-14	1.7649	11.0263
mlc-2	1.7611	11.5082
M163.8	1.761	4.49017
tnc-2	1.7604	3.73433
C45B2.3	1.7591	1.34268
sodh-2	1.7589	1.48155
srsx-34	1.7587	8.95794
K07E1.1	1.7581	2.8189
E02H4.4	1.7548	2.68755
K10H10.12	1.7517	1.79496
unc-9	1.7494	9.1584
Y102A11A.6	1.7477	2.22353
vamp-8	1.7464	4.67561
C31B8.8	1.7456	3.41351
asns-2	1.742	10.5074
ztf-29	1.7417	1.977
T20D4.5	1.7388	2.556
sod-3	1.736	3.09883
F56D5.3	1.7306	3.6508
nas-25	1.7275	3.31382
pepm-1	1.7269	2.55017
poml-3	1.7264	9.41937
arrd-14	1.726	2.10918
Y15E3A.5	1.7245	6.17814
F56C4.1	1.7243	1.50706
pqn-71	1.7239	1.72647
acl-5	1.7235	10.1031
F35F10.1	1.7206	4.73783
lin-46	1.72	1.9193
tba-8	1.7168	2.10745
R10D12.7	1.7118	1.44169
dsl-5	1.7094	2.38855
col-142	1.7079	5.44159
asb-2	1.7068	10.8421
C05C8.8	1.7048	2.3944
T20B5.2	1.7006	2.80011
cyp-34A9	1.6905	3.80371
fbxc-7	1.6821	2.67287
F13H6.4	1.6818	1.37632
Y75B8A.3	1.6812	1.54335
Y71G12B.31	1.6803	2.48426
F47G3.4	1.6795	2.84753
C09G9.5	1.6791	8.12966
fbxa-166	1.6758	5.72748
F49E12.10	1.6658	6.59851
C18F10.2	1.6641	1.39936
col-98	1.6621	3.14293
T05A8.8	1.6569	1.559
T02B5.1	1.6566	7.38339
sdz-24	1.6548	9.0444
C04E12.4	1.6539	3.09286
fbxa-162	1.653	1.93998
T28A11.6	1.6498	2.7023
gst-24	1.6491	7.43805
ZC395.5	1.6481	4.10539
cyp-25A3	1.6413	4.73457
C02B8.12	1.6351	1.62923
T26C5.4	1.6335	3.81133
Y71F9B.13	1.6314	2.16438
Y70C5C.1	1.6291	1.90497
nlp-24	1.6284	1.72262
Y37H2C.1	1.627	1.74929
C39B10.1	1.6269	3.63884
C01G10.4	1.6268	1.75488
F12E12.11	1.6243	4.38318
glb-30	1.6239	1.77389
ugt-55	1.6218	5.6927
F58A3.3	1.6209	3.31124
math-38	1.6208	1.99119
ZC443.4	1.6199	6.36812
hrg-3	1.6197	1.64728
irg-1	1.6169	7.39603
abf-5	1.6061	6.11186
Y46G5A.36	1.6025	5.61563
cyp-29A4	1.6001	1.88422
chil-19	1.5996	4.24899
ZK218.4	1.5972	1.41121
hpo-36	1.5961	7.29373
nhr-150	1.5934	2.3312
skr-4	1.5897	8.98251
R102.6	1.5894	2.27939
kin-30	1.5893	2.87788
C36E6.1	1.5882	9.02819
Y60A3A.16	1.5874	6.71872
F26F12.5	1.5873	2.00419
C02F12.5	1.587	1.31577
F45D3.4	1.5869	2.61672
math-45	1.5864	4.64514
C06B3.6	1.5859	8.77206
acs-2	1.5832	4.63549
ZC513.14	1.5807	2.45237
T01D3.3	1.5805	2.75097
ZK742.4	1.5789	2.02119
C03G6.17	1.5785	2.27129
sulp-4	1.5773	5.30125
pgp-5	1.5769	5.23222
T19C4.1	1.5768	7.80975
C45G9.6	1.5766	3.06234
cutl-10	1.5748	1.75885
T19H5.6	1.5745	1.33822
C39E9.8	1.5738	3.19324
ace-2	1.5736	8.25094
--	1.5722	5.56615
H01M10.1	1.571	4.46364
C50F4.9	1.5679	4.51541
cpi-1	1.5669	7.65508
C53D6.7	1.5664	1.72772
-//-	1.5662	2.87523
T16H12.9	1.5651	4.88539
T25B9.1	1.559	2.31015
old-1	1.5544	2.53829
F55H12.2	1.554	6.04048
fbxa-24	1.5454	7.16226
drd-50	1.5451	3.46503
F41G3.10	1.5436	8.17248
B0228.1	1.5433	2.55678
W02G9.4	1.5402	8.30739
R106.5	1.539	8.52462
del-6	1.5382	2.63846
oig-3	1.5352	2.76774
F17A9.5	1.5309	3.7652
F23F12.12	1.5301	1.75733
C25F9.11	1.5298	3.33399
Y38H6C.21	1.5271	7.03236
F56C4.4	1.5269	5.17001
C09F12.2	1.5265	3.35044
alh-5	1.5255	7.03856
oac-14	1.5252	8.30113
col-103	1.5237	4.55719
B0035.13	1.5227	8.41385
F55C9.5	1.5178	1.54972
Y39G8B.9	1.516	5.56615
tni-4	1.5152	3.59893
F10B5.3	1.5152	4.38258
F10C1.9	1.5135	4.06896
comt-5	1.5113	1.71573
C08E3.13	1.5099	2.49142
Y37A1B.5	1.5082	3.12983
W05H12.1	1.508	3.16787
K01A2.4	1.508	2.5514
Y55F3BR.11	1.5075	6.81415
Y53C12B.7	1.5059	5.22222
ZK792.4	1.5057	1.83077
gana-1	1.5006	5.03982
gst-14	1.5001	3.00799
F47B8.3	1.498	6.53988
--	1.4958	6.46519
Y113G7A.16	1.4952	1.41497
C49H3.12	1.4946	2.53855
T25G12.11	1.4934	2.72725
R05D8.9	1.4933	2.58205
R11G1.6	1.4874	7.35976
C06H2.7	1.4858	5.17119
ZK669.3	1.4858	5.27022
C48B4.13	1.4841	1.9135
B0222.5	1.4835	2.15102
glb-33	1.4831	2.91403
F55G7.4	1.483	1.63929
C46H11.2	1.4801	2.26838
cyp-13A6	1.4767	4.65472
F21C10.10	1.4766	1.71075
tsp-16	1.4756	3.80217
E02C12.8	1.475	3.17403
cyp-33D3	1.4731	3.08113
F02D8.5	1.4724	3.33399
atm-1	1.4717	7.12804
gpa-4	1.4707	1.58165
unc-31	1.4703	4.16173
K09H9.5	1.4698	6.59499
Y45F10D.6	1.4691	3.60753
C44C10.3	1.4662	2.90264
F22E5.21	1.4651	1.58568
K08F9.1	1.4648	3.83339
ugt-45	1.4641	2.24413
ins-24	1.46	2.13578
C01G10.5	1.4598	1.62258
cnc-8	1.4581	1.51398
K10D3.6	1.4559	5.39951
K07E8.6	1.4529	5.30983
F13E9.15	1.4525	5.71294
K07H8.11	1.4496	2.06009
odr-10	1.4493	2.31428
tag-52	1.4493	1.56574
glc-1	1.4462	6.94401
C43F9.5	1.4438	3.50677
T12B3.2	1.4401	3.19517
-//-	1.4395	1.5076
abf-6	1.439	1.5076
nhr-232	1.439	5.54502
W02D7.8	1.4384	1.58424
T22F3.12	1.4364	1.73771
Y87G2A.19	1.436	3.84191
Y59E9AL.4	1.4336	1.56968
F20B6.4	1.4322	2.19562
T24E12.5	1.4322	4.22335
cysl-2	1.4278	6.95507
inx-6	1.4263	1.82906
tyr-1	1.4246	1.76782
Y52B11A.12	1.4244	2.28972
nhr-19	1.424	5.70327
nac-1	1.4224	2.48867
C50F4.1	1.4221	7.14484
T06E4.10	1.4212	1.33182
mlc-1	1.4209	7.47874
nlp-33	1.4207	7.61108
T15B7.1	1.4185	7.21483
fbxa-158	1.4176	2.65783
T26H5.14	1.4167	3.21301
Y17D7C.2	1.4161	1.71424
F09F7.6	1.4137	2.27544
F43C9.1	1.4106	4.89822
H38K22.4	1.4103	1.50913
C07B5.2	1.4083	3.3874
F48G7.10	1.4031	1.8298
cyp-13A10	1.4017	2.47012
F17C8.9	1.4003	2.68521
col-118	1.4	4.53196
E04F6.6	1.3992	2.86996
chil-12	1.3966	1.80813
nhr-7	1.3961	3.3848
axl-1	1.3959	2.44165
F01D4.8	1.3943	1.46472
C38C3.4	1.3913	4.10765
F10E9.5	1.3863	6.5059
col-166	1.3856	2.92245
F10D7.4	1.3853	3.01304
clec-172	1.3829	2.85577
fbxc-36	1.3746	1.81093
B0294.1	1.3732	2.34581
math-10	1.3732	2.73644
tnt-4	1.3717	3.76612
C40H1.7	1.3706	5.63104
hpo-26	1.3702	1.67162
F41E6.15	1.3695	1.46468
F56A12.2	1.3675	1.3775
ttr-33	1.3674	2.3944
ttr-59	1.3648	2.27308
F20G2.1	1.3647	1.66863
nhx-1	1.3643	1.67788
C50F4.8	1.3632	1.44043
cat-4	1.359	6.55071
F58B4.5	1.3576	3.92118
-//-	1.3548	2.14729
EGAP4.1	1.3545	1.71021
tsp-17	1.3542	2.27944
nhr-109	1.3497	5.99848
C55A6.6	1.3482	4.14147
twk-34	1.3473	1.67867
slc-17.1	1.3444	5.78386
avr-15	1.3435	4.81979
chil-11	1.3396	1.66863
F22B7.9	1.3381	5.17332
gst-20	1.3369	2.41815
clec-67	1.3359	6.1214
Y53F4B.51	1.3358	1.7715
T25G12.3	1.3326	2.28112
C54D1.7	1.3319	3.58818
C31H2.3	1.3309	2.79623
clec-125	1.3288	1.68997
Y73B6BL.36	1.3284	2.30127
C36B1.13	1.3264	1.69849
B0478.3	1.326	1.4487
F37H8.2	1.3258	4.62904
gbb-1	1.3231	4.24299
Y52B11A.8	1.323	1.58998
C08D8.1	1.3227	1.38866
ZC196.5	1.3215	5.67418
K02A2.5	1.3196	1.47489
dct-1	1.3176	4.62694
fip-5	1.3172	1.63324
F25E5.8	1.3146	5.69255
clec-31	1.3145	3.1811
xtr-1	1.3138	3.46486
acs-1	1.3083	6.08835
nas-39	1.3055	3.49846
C44E12.1	1.3036	5.09221
K09H11.6	1.3033	1.58929
F53F4.4	1.3028	1.51668
C51E3.10	1.2989	4.13113
bath-36	1.2989	2.97281
fpn-1.2	1.2968	2.20183
glb-6	1.2965	1.71413
dhs-15	1.2962	1.79942
M01B2.13	1.2955	1.49546
srr-6	1.2951	2.18175
vang-1	1.2939	2.57548
hsp-12.6	1.2901	2.0833
T05H4.15	1.2899	2.07894
W03F9.11	1.2892	1.44523
C33G8.2	1.2883	5.01365
F23F1.7	1.2876	3.48045
igdb-3	1.2868	2.41998
C31B8.4	1.2854	2.7252
B0001.3	1.283	3.54446
ttr-29	1.2829	1.75728
F40A3.4	1.2825	1.79509
C05D12.2	1.2812	1.97642
T04F8.8	1.281	2.21085
F59E11.5	1.2809	2.65827
igdb-2	1.2799	4.28169
C15H9.11	1.2795	3.36848
ugt-2	1.2763	2.9854
-//-	1.2708	2.20769
R04A9.9	1.2701	1.55574
atg-13	1.2693	5.47808
EEED8.2	1.2682	2.03807
nhr-148	1.2668	2.39759
clec-17	1.2648	4.77152
mig-21	1.2631	1.55574
F54C1.1	1.2624	1.43117
C08B6.10	1.2616	4.03294
C16D9.6	1.256	1.72531
chpf-2	1.2544	2.3662
dpy-6	1.2535	2.17989
F21H12.7	1.2521	1.98376
twk-33	1.2517	1.44169
lam-3	1.2491	2.37001
cutl-3	1.2481	2.85338
ZK228.3	1.2475	1.38137
Y51H4A.8	1.2464	1.77255
T28D9.3	1.2443	5.0047
nhr-275	1.2435	1.70757
K11H3.5	1.2433	2.18047
lec-7	1.2428	3.05444
C45B11.6	1.2409	2.26025
nhr-53	1.2404	2.21677
Y14H12A.2	1.239	1.7299
pgp-10	1.2389	2.69058
Y70G10A.3	1.2389	1.90497
npr-10	1.2385	1.39142
nhr-263	1.2382	2.02444
T10C6.15	1.2379	1.34573
M03A1.8	1.2377	2.53596
F14D7.10	1.2373	3.24305
ugt-54	1.2363	3.55707
gst-2	1.2358	1.52154
bath-13	1.2357	2.82871
D1044.7	1.2352	1.52179
ttr-7	1.2351	3.15896
W05H9.1	1.2343	5.5381
rgs-3	1.2338	2.0549
T03F7.7	1.2336	4.91963
R11G1.7	1.2327	2.49391
F36D4.4	1.2321	1.51035
ins-33	1.2317	1.99909
F46C5.10	1.231	4.83003
ZC416.2	1.2308	1.33818
F08F3.8	1.2298	1.97885
cyp-32B1	1.2278	1.94604
T02G5.3	1.2252	1.4378
nhr-273	1.225	2.90876
F53A9.9	1.2241	2.94355
F08G2.8	1.2238	1.83881
dcn-1	1.2185	5.35003
clec-37	1.2185	2.74088
F19H8.2	1.2181	2.74509
lurp-1	1.2165	2.91403
nhr-21	1.2163	4.32122
T03F1.11	1.2163	1.68969
K08D8.1	1.2162	2.86025
Y105C5B.5	1.2151	3.19797
T03D8.7	1.2141	3.03959
hmbx-1	1.2135	2.43223
dhs-19	1.212	3.74398
glb-15	1.2083	1.83738
-//-	1.2077	2.92252
W03D2.13	1.2064	3.4028
dhs-4	1.206	1.67321
clec-7	1.2023	4.60848
upp-1	1.1979	2.77165
R05A10.1	1.1974	1.45798
clec-264	1.1939	1.47042
T20D4.3	1.1929	2.33925
glb-3	1.1919	1.43628
F55G11.2	1.1904	3.83407
sul-2	1.1899	1.78925
xbp-1	1.1895	5.25746
ttr-31	1.1866	2.35318
F25B4.4	1.1863	4.42908
T19C3.3	1.1862	1.62297
C39D10.8	1.1861	4.38828
clec-204	1.183	1.99119
Y39A3A.4	1.1825	1.57177
nhr-205	1.1816	2.28683
dmsr-12	1.1788	1.95601
epg-9	1.1781	4.48216
srr-4	1.1775	2.8175
ncs-5	1.176	1.40347
F53A9.8	1.1756	5.06848
ptr-8	1.1753	1.4922
gpx-6	1.1733	2.68997
Y45F3A.4	1.173	3.09551
hrg-2	1.1725	1.63132
F31F7.1	1.1725	4.62786
ttr-26	1.1724	1.40177
fbxa-38	1.172	3.1929
B0024.4	1.171	4.16173
ZK185.5	1.1701	3.86347
drn-1	1.1693	2.79623
Y42G9A.3	1.1682	4.17567
F17C11.4	1.1668	4.32465
col-144	1.1637	1.80838
tyr-4	1.1637	4.58404
T16G1.7	1.1629	3.09883
B0244.5	1.1626	1.87251
T23B12.11	1.1625	1.36091
F49C12.10	1.1623	1.5762
Y4C6B.3	1.1623	2.58095
col-169	1.1572	2.38855
F55H12.7	1.1559	1.60098
ndnf-1	1.1545	3.20583
C05D9.9	1.1527	3.65484
ceh-62	1.1512	3.91186
ZK666.15	1.1509	3.00706
ttr-43	1.1504	1.78699
Y34F4.1	1.1501	3.51312
glc-2	1.1492	3.01207
K03H6.2	1.1443	2.58459
B0554.5	1.1433	2.52449
ugt-20	1.1432	3.13967
M60.4	1.1413	4.50928
tsp-10	1.1411	4.19675
fbxa-54	1.1405	3.81904
daf-9	1.1375	2.04959
mul-1	1.1366	2.61131
K04A8.20	1.1351	2.65602
tsp-15	1.1344	3.28427
clec-42	1.1323	4.17277
fbxa-69	1.1322	3.19514
rab-37	1.13	1.67444
K08B4.7	1.1295	4.22185
gpx-7	1.1289	4.36313
K05F1.5	1.1278	1.6621
clec-166	1.126	4.0827
chil-23	1.1245	3.3037
fmo-1	1.124	4.36852
arl-3	1.1239	1.362
ugt-21	1.1219	2.60344
C29F7.1	1.1218	3.60753
C08F11.7	1.1214	1.75503
Y48A6B.7	1.1211	3.5175
dlc-3	1.1209	3.40883
T28H11.8	1.1188	2.78065
C23H4.8	1.1182	1.55148
ZC443.1	1.1178	2.79623
par-5	1.1166	4.55771
C35E7.6	1.1165	2.94462
nhr-206	1.1154	2.57623
W01B11.6	1.1119	4.27142
nhr-42	1.1114	3.83112
F19B6.3	1.11	1.80601
F26A10.1	1.1092	1.50333
-//-	1.1049	1.89856
C37C3.7	1.1049	2.8931
T21D12.12	1.1031	2.26573
E03H4.8	1.1013	3.66841
C34C6.7	1.1001	2.70375
mod-5	1.0999	1.47362
F32D1.3	1.0997	1.42661
myo-6	1.0995	1.48391
slc-17.3	1.0982	3.08997
col-177	1.0934	1.69711
clc-2	1.0916	2.96241
droe-4	1.0894	3.32635
dod-17	1.0875	3.05387
ncam-1	1.0856	2.23562
F10E9.7	1.0856	3.84943
ZK971.1	1.0849	1.60237
ceh-43	1.0848	2.06553
fog-1	1.0843	2.52344
unc-86	1.0841	1.74761
Y65A5A.1	1.0832	2.15287
fbxa-21	1.0828	3.18298
ins-1	1.0817	1.64457
cutl-16	1.0805	2.40616
cpx-2	1.0796	1.33086
C53C9.2	1.0766	3.98502
spp-8	1.0729	4.01373
best-14	1.0719	1.66863
swt-7	1.0719	4.04178
W07B8.4	1.0703	2.1729
C33A12.4	1.0702	3.41719
B0457.2	1.0695	1.53969
E04D5.4	1.0693	3.09883
B0361.9	1.0693	3.82594
T01C8.2	1.0676	1.66571
K11H12.7	1.0661	2.78635
D1022.3	1.0659	1.64585
folt-1	1.0608	3.07463
clec-72	1.0599	3.80482
K09C4.1	1.0586	2.68948
F09F9.1	1.0578	3.04043
ZK1320.13	1.0572	1.65451
ttr-18	1.0565	3.86233
clec-49	1.0563	3.56079
cal-8	1.0563	1.58825
C33D3.4	1.0532	1.34286
F14F9.4	1.0521	2.72198
--	1.052	3.11075
npr-22	1.0514	1.51053
ddo-2	1.0511	3.65392
T05B11.1	1.0507	3.08997
F01F1.3	1.0498	2.38869
H14A12.5	1.0483	1.69052
ugt-8	1.0481	3.15484
unc-46	1.0478	1.39526
K07A12.8	1.0475	2.40978
F44A2.3	1.0469	2.77997
cah-4	1.0455	3.82223
aqp-1	1.0452	3.7441
C42D4.1	1.044	3.89079
--	1.0436	1.35926
--	1.043	2.88689
F35A5.2	1.0417	2.81242
R74.10	1.0416	1.33642
lips-5	1.0414	2.65476
F52E1.14	1.0412	3.82039
col-176	1.0402	1.8033
W01F3.2	1.0401	2.18462
col-117	1.0394	1.39161
nhr-178	1.0361	1.36091
bas-1	1.0359	3.60138
flp-7	1.0359	2.66406
Y97E10AR.1	1.0356	2.07195
F11A6.15	1.0351	1.51348
F41E7.9	1.035	2.10359
C30H6.10	1.0345	1.44351
nhr-99	1.034	2.4865
F55G11.4	1.0336	3.80324
C25F9.6	1.0328	1.99909
T21C12.3	1.0307	1.87501
cdr-2	1.0302	2.04197
ZK1320.2	1.0293	3.79569
flp-17	1.0276	3.09519
Y57A10A.26	1.0261	1.62814
srp-2	1.0257	1.87501
pcbd-1	1.0246	2.56718
F46A8.7	1.0244	1.69127
npr-6	1.0235	1.41275
ceh-88	1.0234	2.87338
T04C12.11	1.0229	3.24352
ZK593.3	1.0213	3.59489
C32F10.4	1.0185	3.38749
ZC412.3	1.0157	1.98657
twk-49	1.0145	2.57823
C06E4.2	1.0136	1.79852
Y87G2A.16	1.0132	2.22663
F40A3.2	1.0132	1.49181
F55G1.15	1.0131	2.5584
bath-26	1.0125	2.68227
lys-6	1.0119	3.1898
cyp-14A5	1.0114	2.89184
glb-1	1.0109	1.79852
fog-3	1.0096	2.84116
oac-29	1.0093	2.00691
ZK822.6	1.0071	1.40284
C50F2.7	1.0058	2.21044
ceh-22	1.0044	1.50539
F28H7.3	1.0017	3.43287
Y12A6A.1	0.99855	2.53751
F09E5.16	0.99766	2.13533
F09C3.2	0.99673	2.8041
ugt-29	0.99671	1.74992
scl-5	0.99445	1.32344
Y113G7B.27	0.99282	1.30263
cpx-1	0.99256	1.58929
Y67D8B.4	0.99191	1.73363
W09G12.7	0.99148	2.33476
rom-2	0.99121	1.31552
rhr-1	0.99025	2.0616
cal-5	0.98846	2.74727
Y54G2A.7	0.98674	1.33818
R03H10.7	0.98582	1.87458
K02E11.7	0.98511	2.60765
inx-3	0.98392	1.98397
Y37F4.8	0.98376	2.09901
ZK512.7	0.9837	1.97885
nhr-33	0.98351	2.22555
mrpl-28	0.98342	3.23144
F40H3.1	0.98236	2.75176
F59A7.2	0.98102	2.51483
ins-35	0.9805	2.53855
C18E9.4	0.98	3.37416
lmtr-3	0.9798	3.16787
F13D11.3	0.97857	2.59225
oat-1	0.97735	2.79371
F59B10.4	0.97721	1.50187
E02H9.4	0.97623	2.27223
T10B10.8	0.9756	2.8407
lips-10	0.97405	3.16862
grsp-3	0.97291	2.30697
F56H11.2	0.97245	2.31546
aagr-1	0.97228	2.65908
nhr-16	0.97189	1.80702
C54F6.6	0.97151	1.50435
C46C2.2	0.97103	3.12102
ttr-27	0.97074	1.68679
T04C12.8	0.96709	1.49949
asp-14	0.96647	3.16198
klu-2	0.96559	2.33476
gpa-12	0.96511	2.26573
F02E11.7	0.9651	1.98167
F52H3.5	0.96408	2.69058
--	0.96238	2.03691
poml-2	0.96228	1.40917
fbxa-61	0.96215	2.42181
C06A1.2	0.96178	2.8175
sftd-3	0.96108	2.96754
swt-3	0.96097	3.16292
B0252.1	0.96071	1.94036
H04M03.12	0.95989	1.75728
myo-1	0.95935	2.92672
C02F5.12	0.95887	1.43982
Y71F9B.1	0.95883	2.67389
M04D8.7	0.95797	1.8305
K10D6.2	0.95756	2.45237
F11A5.9	0.95747	2.55741
F14F11.2	0.95733	2.31141
F57G8.7	0.95354	1.48155
nuc-1	0.95298	2.11819
Y15E3A.4	0.95274	2.30286
exos-9	0.95218	2.98126
spp-18	0.95132	3.09265
D1005.4	0.95094	1.56705
K11G9.5	0.95024	2.21044
C32H11.4	0.94972	2.17481
nhr-162	0.94966	1.47534
pho-6	0.94923	1.36744
ttr-15	0.94919	2.58205
F25A2.1	0.94909	1.55719
W04A8.4	0.94851	2.68405
clec-52	0.94824	2.97204
btb-16	0.94672	2.39778
C36B1.6	0.94571	2.38869
nhr-139	0.94528	1.55367
C07A9.12	0.94513	1.88422
efn-2	0.94494	1.9709
F11F1.1	0.94077	1.70318
nhr-161	0.94049	1.38459
F25E2.3	0.94022	2.63907
atg-16.1	0.93881	2.41159
daao-1	0.9379	1.88422
F54B11.11	0.9374	2.45926
nhr-130	0.93575	2.46997
fozi-1	0.9346	2.62703
ttr-30	0.93417	2.62947
B0393.9	0.93361	2.33476
bcmo-2	0.93288	2.44146
R11D1.3	0.93218	2.23885
F58H1.7	0.92905	2.19345
C05D10.2	0.92905	1.37376
Y51A2D.14	0.92814	1.70928
kqt-1	0.92731	1.33213
C31H5.4	0.92697	2.83082
clc-5	0.92613	1.76493
F36H5.14	0.91998	1.88456
flp-34	0.91959	1.74581
C07B5.4	0.91912	1.92742
ver-2	0.91903	1.8977
F15A4.5	0.91825	1.722
fip-2	0.91774	2.16587
nlp-35	0.91741	1.61615
nbet-1	0.91654	2.86732
H32K21.1	0.9163	1.63534
C18A11.1	0.91541	2.7023
ugt-31	0.91358	2.09288
spp-3	0.91306	2.92064
C09G9.1	0.9129	2.76095
C40H1.2	0.91279	1.33023
clec-48	0.91079	2.84188
F15A4.6	0.91063	2.03523
F10A3.4	0.91033	1.81841
F10A3.17	0.90999	1.722
hsp-12.3	0.90938	2.23029
F36F2.2	0.9081	2.2564
rhr-2	0.90433	2.08948
lron-5	0.90369	1.51036
T05H10.4	0.90292	1.67446
F08G2.5	0.90241	2.12029
C30F12.5	0.89972	2.14729
K05F1.10	0.89843	2.28543
nlp-38	0.89789	2.15099
lbp-1	0.89753	2.61113
hmgs-1	0.89731	2.65435
T19H5.4	0.89718	2.58205
C34C12.7	0.89676	2.42211
acp-6	0.89621	1.43115
ugt-25	0.89501	2.55382
W02H5.2	0.89404	2.63914
myo-2	0.89402	2.55741
zig-2	0.89294	1.60446
bcc-1	0.89285	2.03182
T11B7.2	0.89191	2.40256
R102.2	0.89182	2.52977
tbb-4	0.89054	1.34793
ttm-2	0.88901	1.64288
K01F9.2	0.88771	2.04286
Y37E11B.1	0.88665	2.03523
F32D8.12	0.88557	2.65162
F20A1.6	0.88363	1.50764
dos-1	0.88361	1.58978
T07F12.4	0.88349	1.79358
F54D5.3	0.88321	2.73481
F36D1.7	0.88298	1.98322
mtch-1	0.8825	2.71835
R11.1	0.88231	2.14481
F13H8.1	0.88229	1.41521
fbxa-57	0.88057	1.5762
F10E9.4	0.88007	2.62703
nhr-107	0.8793	2.21379
D1005.2	0.87919	1.33248
col-167	0.87908	1.33182
nhr-4	0.87858	1.81531
F55B11.4	0.87774	2.04648
nlp-42	0.87763	1.8298
C44H9.5	0.87744	1.35774
clec-57	0.8772	2.48272
Y73F8A.27	0.8768	2.55194
T23G11.11	0.87583	1.7354
tat-4	0.87411	2.64882
F10E9.3	0.87401	2.35955
C27B7.2	0.87276	2.36156
H05C05.4	0.8668	1.54263
gst-7	0.8653	2.57122
T24F1.5	0.86475	1.54382
tag-38	0.86258	1.69849
Y54G2A.32	0.86234	1.91934
F55D12.1	0.86158	1.45349
F43E2.1	0.86113	2.26027
F47B8.8	0.86073	2.03755
abhd-5.1	0.86036	1.7013
Y34D9A.8	0.85783	2.04106
tag-209	0.85743	1.74461
srp-7	0.85714	2.56753
mkk-4	0.85327	1.73771
F01F1.2	0.85279	2.44343
cyp-35C1	0.85235	2.12785
T24D3.2	0.85227	1.61055
F58B4.6	0.85224	1.34246
ZC449.5	0.85221	2.2564
K10C9.1	0.84941	1.443
lys-5	0.84933	1.81531
T10B5.4	0.84845	1.40204
dhs-20	0.84774	2.19562
ncx-1	0.8469	2.31608
C54D10.3	0.84627	2.41006
C29F9.3	0.8462	2.21243
F56H9.2	0.84606	2.48369
Y19D10B.6	0.84417	1.74415
flp-18	0.84211	2.23842
T27E4.7	0.84187	2.22555
dct-3	0.84143	1.30997
mab-21	0.84117	1.47881
T27D12.1	0.84089	2.29045
igeg-1	0.84041	1.58993
Y75B8A.11	0.83827	1.88306
flp-13	0.83782	1.81821
R13H4.2	0.83701	2.06925
-//-	0.83575	1.47534
ttll-15	0.8347	2.04274
T20D4.11	0.83402	1.81104
elt-3	0.83325	2.05758
K10D6.4	0.83306	1.80085
T22B11.4	0.83262	2.06925
nhr-57	0.83233	1.49007
Y6D1A.2	0.83113	1.51365
cyp-14A1	0.83052	1.34529
R09H10.3	0.83018	2.29754
ilys-5	0.83	2.41518
ZK1290.14	0.82931	1.75426
D1053.3	0.82864	1.722
nhr-110	0.82494	1.79781
F16C3.2	0.82476	1.63509
K02D10.4	0.82446	1.50313
jmjd-5	0.82405	2.18462
T14A8.2	0.82321	2.19567
F26A3.4	0.82238	2.24068
F30B5.7	0.82223	1.5235
Y42A5A.1	0.82211	1.44121
acl-7	0.8194	2.05385
Y34F4.2	0.81776	2.14818
pfd-5	0.81732	2.27109
R10E11.5	0.81713	1.52994
mct-3	0.81705	2.17992
T21F4.1	0.81653	2.14481
F41C3.8	0.8162	1.51624
hmit-1.3	0.8158	2.02961
flp-16	0.81463	1.80027
Y48C3A.3	0.81458	1.55165
F45D3.3	0.8142	2.22353
nep-26	0.81399	1.47262
T05F1.11	0.81358	2.00525
W02A2.9	0.81282	1.82772
M01H9.3	0.81193	2.27029
cal-4	0.81177	1.61638
C05C8.7	0.81164	2.15287
ZK822.5	0.8108	1.97898
math-27	0.81078	1.9749
sulp-2	0.81038	1.66859
C54G10.4	0.80438	1.42723
nhr-101	0.80373	1.99396
E02A10.4	0.80238	1.31775
F35C11.7	0.80235	1.46615
C01G5.25	0.80194	1.33829
nhx-3	0.80122	1.33997
pxd-1	0.80007	1.71674
B0546.4	0.79712	1.89221
pqm-1	0.79451	2.09288
best-24	0.79365	1.56848
twk-46	0.79359	1.52809
F57A8.1	0.78839	1.70653
F59A7.5	0.78794	1.54972
lmp-2	0.78634	1.83171
rpb-4	0.78619	2.11829
spp-23	0.78309	2.01794
R02F2.8	0.78306	1.40209
nhr-117	0.78217	1.37006
Y44A6D.2	0.78037	1.38866
lgg-1	0.78031	2.14921
F46G10.1	0.77935	2.084
F38E11.9	0.77931	1.48373
-//-	0.7789	1.61106
unc-129	0.77887	1.79781
F58B4.3	0.7765	1.46308
gcl-1	0.77521	1.65008
ethe-1	0.77459	1.44899
F08A7.1	0.77378	1.55933
clec-54	0.7731	1.618
ppt-1	0.77253	1.47061
Y67A10A.9	0.77251	1.39663
dhs-18	0.77223	1.92768
ftn-1	0.76908	1.51775
twk-18	0.76774	1.6175
nlp-18	0.76685	1.64302
sqst-2	0.76653	1.63457
Y4C6B.7	0.76594	1.40204
T28B4.4	0.76482	1.65744
capa-1	0.76375	1.32311
pdf-1	0.76237	1.79417
F07A11.5	0.76145	1.78795
cpr-1	0.76141	2.04286
nhr-58	0.75932	1.6456
K03E5.2	0.75907	1.8315
T20G5.8	0.75769	1.88422
bca-1	0.75737	1.74929
acp-5	0.75734	1.58568
C29F9.4	0.75679	1.67081
T02C12.5	0.75635	1.34019
C29F7.2	0.75561	1.90759
T23F2.3	0.75546	1.82117
T04G9.4	0.75407	1.63714
del-5	0.7538	1.44277
F27E5.1	0.75259	1.87726
K02D7.1	0.7525	1.94302
nhr-135	0.75249	1.37879
F13B12.2	0.75195	1.53988
fbxa-107	0.75173	1.40443
vap-1	0.75106	1.6515
klo-2	0.75103	1.65283
M04C9.1	0.74878	1.44434
M02B1.2	0.74873	1.4201
spp-5	0.74863	1.94958
ugt-26	0.7479	1.75107
ttr-37	0.74717	1.38828
C36E8.4	0.74329	1.32162
W02D9.4	0.74219	1.463
Y82E9BR.13	0.74174	1.54986
fbxa-79	0.74	1.33654
R03H10.2	0.73937	1.35774
aqp-7	0.73877	1.82906
sup-1	0.73715	1.71706
Y47G6A.21	0.73657	1.66162
cup-5	0.73603	1.61128
W02C12.2	0.73546	1.35288
K12B6.9	0.73404	1.68407
C35B8.3	0.73328	1.42071
ZK550.6	0.73187	1.79056
T19E7.6	0.73184	1.51036
F21D12.3	0.73089	1.38491
flp-24	0.73053	1.5677
C25F9.14	0.73044	1.51382
Y54E10A.17	0.72943	1.74552
Y49E10.18	0.7289	1.73297
mai-1	0.72778	1.30679
Y14H12A.1	0.7275	1.44767
D2030.2	0.72664	1.74756
ceh-20	0.72642	1.5235
wrt-3	0.72542	1.40204
C15A11.7	0.7243	1.36091
mpst-7	0.72384	1.43497
dhp-1	0.72321	1.40204
M176.5	0.72243	1.58421
T02B11.4	0.72083	1.41538
pgal-1	0.72001	1.62667
gsto-1	0.71977	1.33818
flp-15	0.71972	1.3289
nlp-31	0.7176	1.65028
nlp-3	0.7171	1.40598
C34D1.4	0.71558	1.30879
ttr-2	0.71525	1.71681
F14H3.12	0.71472	1.37715
math-24	0.71423	1.44234
T04F8.7	0.71371	1.38729
VC5.2	0.71295	1.41799
fahd-1	0.71134	1.6456
F20C5.4	0.71067	1.41259
F42A8.1	0.7104	1.34268
C14C6.2	0.71022	1.62573
flu-2	0.7061	1.30204
pmt-1	0.70289	1.66641
ZK1290.13	0.70246	1.44196
cdr-6	0.70153	1.61126
VF13D12L.3	0.70075	1.62814
F08F3.4	0.70037	1.54937
F07F6.8	0.69979	1.57509
T12B3.3	0.69897	1.58993
cdr-4	0.69854	1.5901
F11C7.2	0.69837	1.47119
C55A6.7	0.69822	1.35179
glna-2	0.69689	1.38568
C05G5.1	0.69642	1.41678
lgg-2	0.69583	1.62377
flp-1	0.69534	1.54417
flp-9	0.69238	1.50913
aat-2	0.69142	1.44196
phat-6	0.69068	1.44234
ZK856.5	0.69002	1.42071
F09F7.7	0.68867	1.47534
ckb-2	0.68665	1.50913
lec-4	0.68491	1.53475
Y69E1A.5	0.68449	1.50913
flp-19	0.68385	1.33717
F18G5.6	0.68371	1.37672
memo-1	0.68273	1.43728
fbxa-59	0.68246	1.44899
cyp-33E1	0.68053	1.31085
pah-1	0.67893	1.4534
gst-28	0.67745	1.38247
Y51H4A.25	0.67274	1.35594
mxl-3	0.67128	1.48421
Y22D7AL.15	0.67076	1.44899
lec-2	0.67034	1.5249
cpr-4	0.67018	1.55564
gba-4	0.66799	1.47774
F40F12.7	0.66644	1.51633
acer-1	0.66639	1.49289
gba-1	0.66437	1.44277
Y38E10A.14	0.66366	1.34153
clec-5	0.66222	1.40055
lact-3	0.66092	1.37179
ric-4	0.6576	1.35642
faah-1	0.65741	1.34573
K09C6.9	0.65697	1.35298
cah-3	0.6563	1.4137
aqp-4	0.65433	1.38376
pxl-1	0.65258	1.34759
Y11D7A.3	0.65205	1.31927
lys-4	0.65198	1.45349
ifb-2	0.64462	1.43628
nhr-69	0.6436	1.30615
F32H5.1	0.64287	1.31203
Y53F4B.39	0.64049	1.31927
H40L08.2	0.63782	1.30909
ugt-17	0.63736	1.33248
C34D10.2	0.63681	1.33829
cpn-4	0.62793	1.31585
ZK673.2	0.62612	1.31484
Y43F8B.2	0.62449
vit-3		2.76293
pqn-91		2.26573
F57G4.11		1.94873
K12H4.6		1.64083
W03F9.4	-7.855	120.017
lys-10	-5.703	10.0505
sra-18	-5.105	2.68405
H17B01.2	-3.97	2.31141
oac-10	-3.856	8.41385
nspc-4	-3.497	14.0508
fipr-27	-3.275	2.02004
clec-242	-3.181	8.17251
F54D10.8	-3.174	3.25542
ilys-2	-2.994	3.19198
nspc-1	-2.958	11.0237
scl-24	-2.857	3.09883
-//-	-2.769	1.65283
clec-239	-2.742	8.58145
oac-17	-2.742	4.87664
acd-1	-2.734	6.89548
Y51H7C.1	-2.712	2.92064
ttr-14	-2.659	1.84257
C40C9.3	-2.652	3.29177
nspc-7	-2.624	10.0732
F26F2.10	-2.597	1.47042
K04A8.10	-2.588	1.89856
T04F8.9	-2.574	1.5015
rol-1	-2.56	1.88213
cnp-2	-2.53	1.90549
col-49	-2.476	1.71021
Y51H7C.13	-2.459	2.23605
fbxa-147	-2.457	2.56109
col-138	-2.449	1.90142
clec-238	-2.409	11.4878
--	-2.4	7.29203
col-63	-2.387	2.74727
fbxa-96	-2.379	2.06965
col-71	-2.378	3.3399
xol-1	-2.354	1.9455
Y94H6A.2	-2.346	6.22277
C53B7.2	-2.336	1.57041
clec-118	-2.33	5.59542
H04M03.3	-2.312	7.19289
K09H11.4	-2.282	1.66298
efn-3	-2.255	4.1638
W04A4.2	-2.255	2.90876
-//-	-2.245	1.75587
ZK180.6	-2.242	1.95601
frm-9	-2.217	4.50159
clec-247	-2.211	8.37279
K01D12.8	-2.19	2.368
dao-4	-2.185	10.8489
pho-12	-2.182	8.08976
F01D5.3	-2.172	3.95825
nhr-234	-2.167	2.72654
E01G4.6	-2.163	8.46337
col-175	-2.127	2.37626
arrd-9	-2.123	2.3162
T24C4.4	-2.098	5.75333
bli-6	-2.088	1.94097
F13G11.3	-2.087	6.85338
--	-2.084	2.33257
col-38	-2.042	2.40052
vit-1	-2.036	11.1098
C36C5.15	-2.033	1.34019
C04G6.2	-2.031	3.72672
pes-8	-2.03	3.64985
nep-15	-2.023	6.67064
ZK381.8	-1.998	3.95656
Y75B8A.28	-1.982	12.5362
Y22D7AR.7	-1.969	1.52479
B0554.4	-1.946	2.20183
twk-45	-1.944	1.35603
ZC123.1	-1.938	11.8984
oac-30	-1.914	1.39526
Y57G11C.40	-1.907	2.58205
K02E11.10	-1.887	2.30889
col-97	-1.883	1.50539
mlt-10	-1.882	8.56917
wrt-4	-1.871	2.66492
col-48	-1.867	3.24855
Y51A2B.6	-1.865	1.41389
Y53F4B.25	-1.852	4.89596
R01E6.5	-1.842	1.45798
ftt-2	-1.836	12.3717
col-109	-1.825	3.45325
F13A7.12	-1.808	7.28767
lips-9	-1.795	6.09861
T24B8.5	-1.779	5.25417
Y39B6A.9	-1.779	6.39301
abu-12	-1.778	1.83171
ZC84.1	-1.768	2.89946
grl-5	-1.765	11.1098
wrt-9	-1.761	5.85291
cex-1	-1.753	1.6494
W03D2.9	-1.75	5.16573
ptr-16	-1.745	2.81273
K07E3.9	-1.741	3.4614
msd-3	-1.739	1.51316
F26A10.2	-1.737	5.95625
grl-7	-1.732	10.677
C36C5.14	-1.719	1.58165
R09E10.5	-1.715	2.52711
mam-2	-1.7	6.1135
col-68	-1.693	2.98126
pyr-1	-1.692	10.144
T27C5.12	-1.69	2.40256
pqn-32	-1.689	6.92256
F39F10.3	-1.684	1.51053
C54F6.3	-1.684	3.84281
nstp-8	-1.683	3.05778
C06G4.6	-1.676	6.73817
oac-32	-1.667	2.79623
grd-11	-1.665	1.97379
B0545.4	-1.649	2.18462
F26B1.1	-1.648	2.84753
col-182	-1.643	9.24675
elf-1	-1.642	5.9439
T19C3.2	-1.627	9.46204
grd-2	-1.625	3.98502
Y53F4B.27	-1.622	3.75758
mam-3	-1.606	6.55357
Y79H2A.2	-1.6	1.62667
T28B8.4	-1.599	1.51424
bed-3	-1.598	3.08997
C29A12.6	-1.596	1.41297
F33D4.6	-1.593	5.44159
ptr-18	-1.593	2.58062
Y46D2A.2	-1.579	7.86617
ZK287.4	-1.579	3.82085
F28C6.5	-1.578	5.25746
C06G1.2	-1.573	1.45664
--	-1.568	1.3699
F36H2.5	-1.562	4.79261
Y46G5A.29	-1.56	3.59702
Y18D10A.11	-1.556	1.5762
M162.7	-1.551	3.56079
mlc-7	-1.548	1.999
C25B8.8	-1.548	3.86233
dos-2	-1.548	4.69332
C55C3.4	-1.544	2.36572
F59E11.6	-1.536	2.26573
alh-13	-1.536	6.81916
Y71G12B.25	-1.536	7.8398
C07A12.18	-1.532	2.40616
F58E6.13	-1.531	2.3186
F49E10.2	-1.529	5.39112
ZC190.7	-1.52	2.48426
F53B1.4	-1.519	3.6322
srd-7	-1.518	1.63041
F33A8.7	-1.515	1.48628
C38C6.3	-1.508	6.81901
C50D2.1	-1.499	6.3804
M110.7	-1.494	4.65308
F49D11.6	-1.492	3.2752
col-73	-1.489	1.82912
ets-10	-1.484	2.66394
F56D3.1	-1.48	7.68004
F15B9.8	-1.472	1.73974
F18F11.4	-1.457	4.38294
F52H3.6	-1.455	1.33155
cut-2	-1.453	1.74172
F31F4.17	-1.451	1.96629
B0393.5	-1.444	3.48954
T06A4.3	-1.443	5.16135
mab-7	-1.44	1.62258
F17E9.5	-1.435	1.7945
H13N06.2	-1.434	4.90149
-//-	-1.427	1.52304
F21C3.6	-1.423	2.16284
nmy-1	-1.42	1.47106
R05G6.9	-1.42	1.98322
F19B10.2	-1.418	1.33392
abu-13	-1.418	5.52573
K08C9.1	-1.417	1.63136
wrt-6	-1.417	5.45182
lon-3	-1.414	2.48696
acs-15	-1.414	1.5015
CE7X_3.2	-1.413	2.95735
F30A10.2	-1.41	2.7385
H11L12.1	-1.409	1.58929
K08E7.5	-1.403	4.90981
acp-2	-1.4	4.12732
ZC513.1	-1.4	3.54257
Y53H1C.3	-1.396	2.64241
H23N18.5	-1.394	1.75488
lgc-22	-1.392	6.81901
col-79	-1.39	2.84158
C30F8.3	-1.388	1.60336
dpy-13	-1.388	1.83818
Y34B4A.10	-1.383	3.40655
F46F5.6	-1.383	2.18032
cutl-15	-1.377	1.38742
F46F5.9	-1.375	1.66571
F58A6.9	-1.372	1.51633
E03H12.5	-1.372	1.65283
sqt-3	-1.37	6.85543
T04B2.7	-1.369	3.96916
C16C10.13	-1.365	1.90616
mpz-6	-1.364	2.86996
F32B4.8	-1.362	1.60342
C32E12.1	-1.354	1.60434
dpy-4	-1.353	1.80014
F30H5.3	-1.351	3.87946
F35A5.5	-1.348	1.44592
C05E7.1	-1.348	6.38986
C27A7.3	-1.344	3.48311
ttr-58	-1.342	1.35891
C35A5.5	-1.338	2.0895
R11G11.6	-1.338	4.42908
clec-175	-1.335	1.75168
moe-3	-1.334	1.57512
bli-1	-1.333	1.76953
W03G9.5	-1.331	1.52242
K04H4.2	-1.329	5.23107
R74.2	-1.326	2.20864
nep-10	-1.323	2.37522
msp-74	-1.322	3.58369
B0511.11	-1.322	2.41444
Y53C10A.10	-1.321	1.60942
R07B1.13	-1.318	2.43784
nas-15	-1.318	5.24164
T08B6.9	-1.317	2.48
F28G4.4	-1.316	2.59769
Y37E11AR.7	-1.311	1.98039
C18D4.12	-1.31	1.30302
ZK1025.3	-1.308	6.04675
dml-1	-1.307	3.82074
T23B3.5	-1.305	1.46388
Y11D7A.8	-1.302	2.98771
qua-1	-1.297	2.66967
T22F7.1	-1.296	5.05189
K09C6.7	-1.292	1.69568
F35E12.5	-1.291	4.45524
tbb-6	-1.282	4.80107
Y38C1AA.7	-1.281	1.40715
C07E3.10	-1.279	2.9854
acdh-6	-1.278	1.60237
ptr-19	-1.277	2.81853
rol-8	-1.277	5.88995
C10H11.7	-1.274	2.41764
B0348.5	-1.273	2.76988
ZK381.2	-1.272	1.69568
chs-2	-1.271	2.32917
-//-	-1.271	1.35376
oac-6	-1.27	2.86996
spch-3	-1.269	1.39751
F32D8.3	-1.269	2.0262
F33D11.2	-1.269	3.58927
sqt-2	-1.268	5.78531
T01B7.13	-1.267	4.69332
F25E5.1	-1.267	4.50688
oac-42	-1.266	1.65357
K04G2.4	-1.266	2.25959
Y116A8C.33	-1.262	1.60466
grl-15	-1.255	5.59161
R102.11	-1.254	2.48549
ZC434.3	-1.254	2.06925
oac-54	-1.253	1.33877
C46A5.1	-1.252	1.70362
acp-3	-1.251	1.66922
F13C5.3	-1.25	1.61651
F55A11.11	-1.25	1.66643
paf-1	-1.25	2.88386
Y65B4A.9	-1.249	3.08172
F33A8.10	-1.249	3.03188
bus-4	-1.246	2.03806
R12B2.3	-1.244	1.4481
Y11D7A.5	-1.242	3.05222
C27D6.11	-1.242	1.85555
F13A7.1	-1.238	2.12889
C17F3.3	-1.233	1.88279
H08M01.1	-1.231	1.69203
zif-1	-1.231	3.8218
C06C6.8	-1.23	2.50275
lin-42	-1.229	5.06848
F40E10.5	-1.228	1.53025
chk-2	-1.228	2.57623
Y17G7B.19	-1.227	1.41676
Y66D12A.11	-1.223	2.17317
mlt-9	-1.223	3.65392
H05L14.1	-1.223	1.33086
H42K12.3	-1.223	2.18023
C27A2.12	-1.222	4.53196
Y4C6A.3	-1.222	2.26281
pqn-10	-1.221	1.50841
Y41E3.18	-1.22	1.31186
dyf-7	-1.217	2.38768
W01B6.6	-1.213	1.67444
Y49E10.10	-1.212	1.55574
clec-4	-1.21	5.14629
elo-8	-1.209	2.84753
B0280.11	-1.207	3.33488
F01D5.6	-1.203	4.5987
M117.4	-1.202	1.48551
Y69A2AR.19	-1.202	1.57512
F25E5.2	-1.201	3.6311
F49E12.8	-1.199	3.6072
ptc-3	-1.198	5.072
D2062.6	-1.195	1.33997
F01D5.10	-1.194	2.69806
ins-37	-1.193	1.52809
pqn-13	-1.193	2.32405
lgx-1	-1.192	2.81147
T05D4.5	-1.191	1.47534
ech-1.1	-1.19	2.55678
--	-1.188	2.32204
cpl-1	-1.187	5.07646
B0507.1	-1.187	1.50512
scrm-5	-1.185	1.47393
Y71G12A.4	-1.184	1.64516
cutl-8	-1.184	1.6359
col-110	-1.179	2.06179
sqt-1	-1.178	4.94731
ZK1053.2	-1.177	1.46671
Y11D7A.9	-1.177	4.16105
cdh-12	-1.176	1.47174
D1054.9	-1.176	4.5212
C30G12.2	-1.171	4.63564
C28D4.5	-1.17	1.91811
F36H12.5	-1.167	1.56952
ZK354.2	-1.167	2.15102
C42D4.13	-1.166	1.44433
jmjd-1.1	-1.164	2.95129
T27A10.6	-1.163	2.1995
dpy-5	-1.162	1.41497
fip-6	-1.157	2.8876
T06A4.1	-1.157	3.07945
bah-1	-1.156	4.1638
F26H11.4	-1.153	1.76465
skpo-2	-1.152	4.06372
C25F6.7	-1.149	4.40135
F36H1.3	-1.148	2.03547
paqr-3	-1.144	3.21664
W09G12.10	-1.143	4.17878
ZK154.1	-1.14	3.19733
T16G1.13	-1.138	3.31378
F58E6.5	-1.137	1.74746
gbh-1	-1.136	3.9048
cpn-2	-1.136	4.04254
Y105C5B.11	-1.133	1.39142
W09D6.4	-1.133	2.368
ptr-6	-1.133	3.74403
Y71G12B.22	-1.129	1.42915
C34F11.1	-1.129	1.93904
F38B6.7	-1.129	2.04966
acs-18	-1.129	1.62383
C55C3.8	-1.127	1.82117
clec-66	-1.125	4.47653
T07G12.3	-1.124	3.41264
rnp-8	-1.123	1.45917
W09C3.7	-1.123	1.71711
ZK892.3	-1.12	1.55933
F41G3.3	-1.117	2.11083
Y66D12A.3	-1.116	1.96851
clec-119	-1.116	1.75733
ZK353.2	-1.116	1.40712
Y39B6A.30	-1.115	1.40347
C42D4.2	-1.113	3.30903
F18C5.5	-1.111	1.41223
F36H9.5	-1.108	1.36187
ify-1	-1.108	1.69253
cyn-17	-1.106	3.00054
C08G5.3	-1.106	1.34399
sto-1	-1.105	2.76988
spch-2	-1.097	1.44795
T23F6.3	-1.095	2.75176
exc-6	-1.095	3.35345
oac-1	-1.094	2.59242
C49F8.3	-1.093	1.96381
F42C5.5	-1.091	1.86822
Y47G6A.15	-1.086	1.84631
K01D12.15	-1.085	1.49813
W02F12.8	-1.085	1.45032
taf-11.2	-1.085	2.55678
npax-2	-1.084	1.72772
hpo-15	-1.084	4.0355
K11H12.4	-1.083	1.44043
sdz-27	-1.082	2.25404
F21F3.2	-1.079	1.89856
ptr-24	-1.078	3.81486
C32H11.6	-1.078	1.5044
ZK470.6	-1.078	1.41121
osr-1	-1.076	2.06767
nep-8	-1.076	1.73771
alg-3	-1.075	1.92672
che-10	-1.074	1.6456
ZK688.10	-1.074	1.5459
K08F4.5	-1.073	3.52834
F58H10.1	-1.071	1.98093
Y81G3A.4	-1.071	1.47827
ipla-4	-1.071	1.74941
H03E18.1	-1.07	1.66726
Y39E4A.1	-1.069	2.13197
clec-45	-1.069	1.35942
K07A3.3	-1.066	1.46587
F38B6.4	-1.065	3.54257
T21G5.1	-1.063	1.83738
C04G2.2	-1.062	1.50847
Y49F6B.8	-1.062	1.98093
T03F6.6	-1.061	1.45509
pph-2	-1.06	1.63367
C35E7.9	-1.06	2.31059
T05F1.5	-1.058	1.41601
phy-3	-1.057	2.04959
K09E4.1	-1.056	1.8977
W03C9.1	-1.053	1.3412
hog-1	-1.053	3.66258
spp-13	-1.053	2.44122
C30G12.4	-1.053	1.36091
cpz-1	-1.052	2.8041
F54F12.1	-1.052	1.57051
pps-1	-1.051	3.69685
D2062.7	-1.05	1.91027
T22D1.18	-1.05	3.01884
wago-4	-1.049	1.44282
Y62E10A.19	-1.049	3.16399
C37H5.14	-1.048	2.22625
ZK1248.20	-1.048	2.72198
F54F11.1	-1.048	1.33505
otpl-1	-1.047	2.26281
spe-12	-1.047	1.67444
M02D8.2	-1.046	2.50724
M28.9	-1.046	1.97543
Y4C6A.1	-1.046	2.20079
acdh-7	-1.044	3.75796
ZK1025.4	-1.044	1.58929
C02F4.4	-1.042	1.82232
scl-23	-1.042	2.23984
F53F4.15	-1.042	2.1672
F36H12.3	-1.042	2.41613
F56D6.13	-1.041	1.41786
dhhc-11	-1.041	1.44899
C05C9.1	-1.04	2.38768
oig-7	-1.037	1.88422
lys-3	-1.036	1.99055
K06A4.6	-1.036	2.1753
F32A11.3	-1.034	1.89856
F44F4.10	-1.032	2.47511
F39G3.2	-1.03	2.08154
agmo-1	-1.029	1.31203
C55C3.3	-1.028	3.05808
C52G5.2	-1.027	3.61964
fut-2	-1.025	2.31936
nep-1	-1.024	3.44692
F22F4.1	-1.024	1.49279
fat-7	-1.024	3.72198
acs-10	-1.019	1.45367
F27C8.2	-1.019	1.51797
ZK550.5	-1.019	1.5762
ubc-24	-1.018	1.45367
C34F11.5	-1.018	1.57125
F26G1.9	-1.017	1.35983
F22E5.1	-1.017	1.66294
Y54G2A.13	-1.014	1.48373
Y18H1A.11	-1.013	1.58004
lon-8	-1.012	3.55491
aat-4	-1.011	2.93319
grd-1	-1.011	3.25486
sago-2	-1.01	2.8697
T15H9.5	-1.01	1.95857
T22B3.3	-1.008	2.04959
F41F3.8	-1.007	2.5305
K07A1.5	-1.006	1.36091
Y52B11B.1	-1.006	2.39065
C02F5.2	-1.006	1.33782
Y116A8C.23	-1.005	1.58799
R105.1	-1.004	1.45074
R07E5.6	-1.004	1.38337
Y54E2A.7	-1.003	1.74596
C25D7.1	-1.003	3.03959
C47A4.3	-1.001	1.48155
R10E4.7	-1	2.01128
F15H10.8	-0.999	2.69616
M153.1	-0.997	1.99542
-//-	-0.995	1.66029
F33E2.5	-0.994	1.65702
clec-73	-0.994	1.42888
--	-0.993	2.30878
fkb-3	-0.993	2.91396
R13H9.6	-0.992	1.94302
B0207.1	-0.991	1.93998
kin-21	-0.99	1.35668
K02F6.7	-0.99	1.59534
mam-1	-0.987	2.20079
F32B5.1	-0.986	2.40256
arrd-10	-0.986	2.04284
ZK1225.5	-0.983	1.79175
K12D12.4	-0.981	1.33086
Y53F4B.24	-0.981	1.87716
zig-3	-0.981	2.21743
Y57A10B.7	-0.98	1.50435
T02B11.9	-0.98	1.71121
C03C11.1	-0.979	1.81713
F40H3.3	-0.978	1.81531
F58D2.2	-0.978	1.62575
C16A3.1	-0.976	3.18127
ect-2	-0.975	1.59669
rig-6	-0.973	3.02412
ins-7	-0.973	2.71881
F53B1.2	-0.972	2.73173
T05A7.6	-0.97	1.55678
C14C11.1	-0.969	2.2672
ZK637.12	-0.969	1.54525
ptb-1	-0.966	1.36043
bus-8	-0.964	3.07822
C36H8.1	-0.963	2.55184
nhr-76	-0.959	1.9258
Y71G12B.30	-0.958	1.38542
W09C3.2	-0.957	1.59698
W01B6.2	-0.957	1.6466
ZK622.1	-0.956	2.16587
F25E2.2	-0.956	2.86732
C45G9.4	-0.955	2.35624
C36C5.12	-0.952	1.44795
C29H12.2	-0.952	3.06864
T20F5.5	-0.951	2.0426
D1086.17	-0.95	1.47774
F36H2.3	-0.949	1.83526
Y38A10A.2	-0.947	1.55774
let-2	-0.946	1.52154
nkb-2	-0.946	1.3554
F09F9.2	-0.946	1.62483
W06F12.3	-0.946	2.08385
D2062.5	-0.941	1.75488
alg-4	-0.94	2.0182
ZK829.3	-0.939	1.45654
T28H11.7	-0.937	1.54961
R10F2.6	-0.934	2.35318
F23C8.7	-0.931	1.73316
-//-	-0.931	2.69058
tfg-1	-0.93	2.96754
F35E2.9	-0.929	2.37962
B0207.11	-0.929	2.0067
kin-31	-0.926	1.4532
snf-2	-0.925	2.08918
acly-1	-0.925	2.87729
Y48G1C.5	-0.924	2.03182
ptr-11	-0.924	2.57149
W03D8.3	-0.924	1.31927
D2024.4	-0.923	2.03807
T16A1.2	-0.923	1.58929
ZC477.7	-0.921	2.32261
T01D1.4	-0.919	2.16314
nep-9	-0.918	1.60342
F22B3.8	-0.918	1.77294
nhr-41	-0.918	1.84631
C14A4.13	-0.917	1.6542
W03D8.1	-0.916	1.31445
M05D6.3	-0.916	1.36431
F37A4.4	-0.915	1.50459
C17E4.1	-0.915	1.38878
Y41C4A.7	-0.914	1.61925
egg-6	-0.913	2.5015
W06D4.3	-0.913	1.45162
fpn-1.1	-0.912	2.3944
F44G3.7	-0.91	1.81858
C23H3.9	-0.909	2.59515
F25H5.7	-0.908	1.92768
M03B6.4	-0.908	1.32797
--	-0.908	1.61773
[truncated: 234 more rows]

## Sheet: Fig. 3C
	GO:0045087~innate immune response	striated muscle
neg log10 P-value	2.52775	1.52

## Sheet: Fig. 3D
	GO:0055114~oxidation-reduction process	GO:0007218~neuropeptide signaling pathway	GO:0045087~innate immune response	GO:0052696~flavonoid glucuronidation	GO:0009813~flavonoid biosynthetic process	GO:0055085~transmembrane transport	GO:0050830~defense response to Gram-positive bacterium	GO:0015695~organic cation transport	GO:0008152~metabolic process	GO:0006629~lipid metabolic process	GO:0043401~steroid hormone mediated signaling pathway
neg log10 P-value	9.13253	8.91009	8.53018	8.15428	8.15428	6.77469	5.44612	4.16304	3.91364	3.15989	3.14509

## Sheet: Fig. 3F
	hsp-90control	hsp-90int	Mutant 1	Mutant 2	Mutant 3	Mutant 4
rep 1	0.691995	0.891734	0.423439	0.140083	0.367548	0.032424
rep 2	0.499623	1.01138	0.40549	0.160481	0.364071	0.308601
rep 3	0.790873	1.10879	0.41261	0.114686	0.279199	0.316057
rep 4	0.05152	1.03537	0.041907	0.039986	0.05781	0.099122
rep 5	0.059285	1.11144	0.04579	0.039285	0.058856	0.095642
rep 6	0.053839	0.868995	0.051698	0.032011	0.067843	0.106268
rep 7	0.3175	1.01214	0.333669	1.26631	0.208162	0.635323
rep 8	0.362029	1.07117	0.399161	1.25886	0.211721	0.549492
rep 9	0.275363	0.922359	0.333484	1.07412	0.176028	0.337142
rep 10		1.20263
rep 11		0.95095
rep 12		0.874402
rep 13		0.955196
rep 14		0.993577
rep 15		1.05367
rep 16		0.963762
rep 17		0.976061
rep 18		1.06305
Unpaired t -tests (two-tailed)
Mutant 1 vs hsp90int			Mutant 2 vs hsp90int			Mutant 3 vs hsp90int			Mutant 4 vs hsp90int
P value	<0.0001		P value	0.0004		P value	<0.0001		P value	<0.0001
P value summary	****		P value summary	***		P value summary	****		P value summary	****
Significantly different (P < 0.05)?	Yes		Significantly different (P < 0.05)?	Yes		Significantly different (P < 0.05)?	Yes		Significantly different (P < 0.05)?	Yes
