# Supplementary material for: Transcellular chaperone signaling is an intercellular stress-response distinct from the HSF-1–mediated heat shock response
Source: PLoS Biol. 2023 Feb 13;21(2):e3001605. doi: 10.1371/journal.pbio.3001605 (PMC9956597; doi:10.1371/journal.pbio.3001605)
Supplement: S4 Data — (XLSX) [file pbio.3001605.s016.xlsx]

## Sheet: Fig. 4B
hsp-70p::mCherry flourescence intensity - intestine specific RNAi
	dod-17	mct-6	dct-10	gtl-1	nhr-204	irg-1	K03H6.2	C53B4.4	C44B7.7	T20D4.5	ztf-20	ssp-19	C45E1.4	dlat-1	F29G9.1	Y48G1C.5	ceh-58	sly-1	arx-1	btbd-10	C06A1.2	taf-1	L4440	nlp-68	sesn-1	ptr-11	mab-9	sre-6	C01G10.16	F59E12.3	str-112	Y54G2A.13	hsp-90	C24H12.4	swsn-9	Y48C3A.20	Y46E12BL.2	Y51A2D.14	hsp-70	T25E4.2	csk-1	Y61A9LA.11	Y9C9A.1	C37C3.7	srh-105	ZK262.3	C32D5.1	Y68A4A.5	hsf-1
rep1	0.802434	0.901777	0.940821	0.903811	0.970491	0.904055	0.85525	0.789965	0.942829	0.879392	0.88845	1.04657	0.900744	0.914977	0.902664	0.984201	0.978162	0.94735	0.953204	0.908812	1.01224	0.903197	0.805	1.07274	1.09405	1.01983	1.16567	0.946124	0.97482	0.968344	0.895018	1.33619	1.15048	0.843574	1.10287	1.11091	1.10899	1.14697	1.37876	1.12414	1.00654	1.05273	1.12017	1.04325	1.20623	1.07687	1.10606	1.09895	1.1877
rep2	0.791536	0.786985	0.819791	0.947168	0.857386	0.918912	0.917297	0.920769	0.872304	0.921984	0.916167	0.829603	0.959508	0.980423	0.955418	1.12137	0.97607	1.01434	0.908345	1.04322	1.04464	0.928121	0.865	1.07125	0.856749	0.96038	1.08912	1.01584	1.02638	1.01804	1.13069	1.06357	0.906241	0.954599	0.983715	1.02502	1.02286	1.01712	0.81586	1.05794	1.23863	1.10897	1.311	1.11605	0.977007	1.17636	1.07417	1.16929	1.02732
rep3	0.943801	0.878965	0.836388	0.80596	0.845669	0.867227	0.922903	1.00433	0.927658	0.968358	0.967669	0.904487	0.924238	0.890207	0.964635	0.719041	0.917713	0.91948	1.03744	0.954084	0.881109	1.15746	0.906	0.858009	1.07652	1.04759	0.936003	1.08473	1.06168	1.10492	1.07783	0.967882	0.976072	1.31842	1.05862	1.01847	1.0292	1.01987	1.02175	1.02941	1.18311	1.11292	1.34071	1.13083	1.25599	1.05727	1.16798	1.08018	1.19992
rep4																	0.944496						0.907				0.921948					0.986009	0.966477						0.962426		1.06763		0.894117		1.23784				1.05116
rep5																	1.04792						0.908				1.05357					0.975622	1.09729						0.929483		1.06032		0.915208		0.959095				0.959727
rep6																	0.883101						0.923				0.892026					0.878609	1.13364						1.29523		0.920048		0.985028		0.949924				1.28745
rep7																							0.939
rep8																							0.941
rep9																							0.944
rep10																							0.945
rep11																							0.95
rep12																							0.956
rep13																							0.965
rep14																							0.967
rep15																							0.968
rep16																							0.968
rep17																							0.972
rep18																							0.972
rep19																							0.973
rep20																							0.974
rep21																							0.978
rep22																							0.983
rep23																							0.985
rep24																							0.99
rep25																							0.994
rep26																							0.995
rep27																							0.996
rep28																							0.996
rep29																							0.999
rep30																							1
rep31																							1
rep32																							1
rep33																							1
rep34																							1
rep35																							1
rep36																							1
rep37																							1.004
rep38																							1.015
rep39																							1.032
rep40																							1.033
rep41																							1.039
rep42																							1.039
rep43																							1.041
rep44																							1.048
rep45																							1.058
rep46																							1.06
rep47																							1.062
rep48																							1.062
rep49																							1.064
rep50																							1.079
rep51																							1.092
rep52																							1.092
rep53																							1.103
rep54																							1.119
rep55																							1.131
rep56																							1.162
One-way ANOVA
Two-stage linear step-up procedure of Benjamini, Krieger and Yekutieli	Mean Diff.	Discovery?	q value	Individual P Value
L4440 vs. dod-17	0.1541	No	0.0931	0.0142
L4440 vs. mct-6	0.1441	No	0.1265	0.0217
L4440 vs. dct-10	0.1343	No	0.1536	0.0322
L4440 vs. gtl-1	0.1143	No	0.2373	0.0678
L4440 vs. nhr-204	0.1088	No	0.2536	0.0821
L4440 vs. irg-1	0.1033	No	0.2731	0.0988
L4440 vs. K03H6.2	0.1015	No	0.2747	0.1046
L4440 vs. C53B4.4	0.09496	No	0.3074	0.1288
L4440 vs. C44B7.7	0.08572	No	0.3573	0.1702
L4440 vs. T20D4.5	0.07674	No	0.4363	0.2192
L4440 vs. ztf-20	0.07589	No	0.4363	0.2244
L4440 vs. ssp-19	0.0731	No	0.4382	0.2418
L4440 vs. C45E1.4	0.07182	No	0.4382	0.2501
L4440 vs. dlat-1	0.07145	No	0.4382	0.2526
L4440 vs. F29G9.1	0.05908	No	0.5286	0.3439
L4440 vs. Y48G1C.5	0.05844	No	0.5286	0.3491
L4440 vs. ceh-58	0.04207	No	0.5286	0.3524
L4440 vs. sly-1	0.03959	No	0.6663	0.5256
L4440 vs. arx-1	0.03365	No	0.7033	0.5895
L4440 vs. btbd-10	0.03128	No	0.7137	0.616
L4440 vs. C06A1.2	0.02065	No	0.8099	0.7405
L4440 vs. taf-1	0.003722	No	0.9434	0.9524
L4440 vs. nlp-68	-0.0006825	No	0.9637	0.9913
L4440 vs. sesn-1	-0.009122	No	0.8922	0.8837
L4440 vs. ptr-11	-0.009285	No	0.8922	0.8816
L4440 vs. mab-9	-0.009741	No	0.8708	0.8294
L4440 vs. sre-6	-0.01558	No	0.86	0.8027
L4440 vs. C01G10.16	-0.02098	No	0.8099	0.7365
L4440 vs. F59E12.3	-0.03045	No	0.7137	0.6254
L4440 vs. str-112	-0.03453	No	0.7033	0.5798
L4440 vs. Y54G2A.13	-0.03466	No	0.5819	0.4434
L4440 vs. hsp-90	-0.03839	No	0.562	0.3961
L4440 vs. C24H12.4	-0.03888	No	0.6663	0.533
L4440 vs. swsn-9	-0.04842	No	0.5819	0.4377
L4440 vs. Y48C3A.20	-0.05148	No	0.5655	0.4093
L4440 vs. Y46E12BL.2	-0.0537	No	0.562	0.3895
L4440 vs. Y51A2D.14	-0.06133	No	0.5286	0.3258
L4440 vs. hsp-70	-0.06727	No	0.3128	0.1377
L4440 vs. T25E4.2	-0.07052	No	0.4382	0.2588
L4440 vs. csk-1	-0.0794	No	0.2536	0.0801
L4440 vs. Y61A9LA.11	-0.09156	No	0.3128	0.143
L4440 vs. Y9C9A.1	-0.09439	No	0.1652	0.0378
L4440 vs. C37C3.7	-0.09673	No	0.3047	0.1219
L4440 vs. srh-105	-0.0977	No	0.1536	0.0316
L4440 vs. ZK262.3	-0.1035	No	0.2731	0.098
L4440 vs. C32D5.1	-0.1161	No	0.2373	0.0637
L4440 vs. Y68A4A.5	-0.1162	No	0.2373	0.0636
L4440 vs. hsf-1	-0.1189	No	0.0681	0.0091
L4440 vs. T04C4.1	-0.1199	No	0.0681	0.0085
L4440 vs. srh-2	-0.1307	No	0.0681	0.0083
L4440 vs. C50D2.3	-0.1496	Yes	0.0057	0.0002
L4440 vs. tsct-1	-0.198	Yes	0.0224	0.0017
L4440 vs. Y74C9A.1	-0.1994	Yes	0.0036	<0.0001
L4440 vs. rack-1	-0.2107	Yes	0.0151	0.0009
[truncated: 6 more columns]

## Sheet: Fig. 4C
hsp-70p::mCherry flourescence intensity - bodywall muscle specific RNAi
	C50D2.3	ceh-58	K03H6.2	sly-1	ztf-20	hsp-90	T20D4.5	taf-1	sesn-1	Y9C9A.1	dct-10	C44B7.7	C53B4.4	nhr-204	hsp-70	ptr-11	mab-9	Y46E12BL.2	tsct-1	T04C4.1	mct-6	irg-1	arx-1	Y48C3A.20	Y54G2A.13	ssp-19	F59E12.3	C45E1.4	F29G9.1	nlp-68	srh-2	gtl-1	L4440	btbd-10	dod-17	C24H12.4	Y68A4A.5	T25E4.2	C32D5.1	str-112	rack-1	csk-1	sre-6	Y48G1C.5	srh-105	Y61A9LA.11	Y74C9A.1	hsf-1	swsn-9
rep1	0.556	0.81	0.95	0.888	0.915	1.072	0.888	0.919	0.915	0.995	0.949	1.025	1.008	0.896	1.041	0.899	0.984	0.982	0.878	1.011	1.032	0.941	0.939	1.021	1.027	0.895	0.965	1.04	0.954	1.001	1.107	0.968	0.902	0.98	0.959	1.023	1.023	1.046	0.977	1.046	0.992	1.263	1.046	1.131	1.101	1.075	1.086	1.061	1.069
rep2	0.874	0.823	0.801	0.95	0.913	0.961	0.896	0.959	0.929	0.97	0.942	0.909	0.933	1.042	1.031	1.032	1.073	1.032	0.984	0.863	0.921	0.953	0.982	0.956	1.068	1.014	1.004	0.979	1.052	1.045	0.907	0.997	0.907	1.004	1.009	1.039	1.001	1.039	1.061	1.034	1.108	0.927	1.079	0.982	1.035	1.102	1.135	1.121	1.024
rep3	0.751	0.878	0.855	0.896	0.906	0.725	0.981	0.908	0.956	0.904	0.965	0.933	0.929	0.95	0.826	0.976	0.859	0.903	1.059	1.007	0.917	1.037	1.016	0.968	0.858	1.048	0.993	0.945	0.972	0.932	0.969	1.023	0.911	1.017	1.045	0.968	1.032	0.976	1.061	1.024	1.019	0.95	1.027	1.046	1.027	1.008	0.998	1.045	1.199
rep4	0.872									0.909										1	1.09												0.933
rep5	0.861																			0.988	1.051												0.941
rep6	0.93																				1.103												0.943
rep7	0.786																				0.868												0.949
rep8	0.909																				0.869												0.95
rep9	0.844																				0.912												0.95
rep10																																	0.967
rep11																																	0.969
rep12																																	0.971
rep13																																	0.971
rep14																																	0.977
rep15																																	0.978
rep16																																	0.985
rep17																																	0.985
rep18																																	0.989
rep19																																	0.99
rep20																																	0.991
rep21																																	0.992
rep22																																	0.993
rep23																																	0.994
rep24																																	0.994
rep25																																	0.995
rep26																																	0.997
rep27																																	0.998
rep28																																	0.999
rep29																																	0.999
rep30																																	1
rep31																																	1
rep32																																	1
rep33																																	1
rep34																																	1
rep35																																	1
rep36																																	1
rep37																																	1.002
rep38																																	1.005
rep39																																	1.008
rep40																																	1.009
rep41																																	1.009
rep42																																	1.01
rep43																																	1.012
rep44																																	1.015
rep45																																	1.017
rep46																																	1.02
rep47																																	1.026
rep48																																	1.03
rep49																																	1.038
rep50																																	1.051
rep51																																	1.054
rep52																																	1.059
rep53																																	1.061
rep54																																	1.062
rep55																																	1.068
rep56																																	1.084
rep57																																	1.098
rep58																																	1.14
One-way ANOVA
Two-stage linear step-up procedure of Benjamini, Krieger and Yekutieli	Mean Diff.	Discovery?	q value	Individual P Value
L4440 vs. C50D2.3	0.1796	Yes	<0.0001	<0.0001
L4440 vs. ceh-58	0.163	Yes	0.0004	<0.0001
L4440 vs. K03H6.2	0.1313	Yes	0.0066	0.0011
L4440 vs. sly-1	0.08863	No	0.105	0.0267
L4440 vs. ztf-20	0.08863	No	0.105	0.0267
L4440 vs. hsp-90	0.08063	No	0.1581	0.0435
L4440 vs. T20D4.5	0.0783	No	0.1683	0.0499
L4440 vs. taf-1	0.0713	No	0.2054	0.0739
L4440 vs. sesn-1	0.06663	No	0.2485	0.0947
L4440 vs. Y9C9A.1	0.05547	No	0.2759	0.1109
L4440 vs. dct-10	0.04797	No	0.449	0.2281
L4440 vs. C44B7.7	0.0443	No	0.4664	0.2655
L4440 vs. C53B4.4	0.0433	No	0.4664	0.2764
L4440 vs. nhr-204	0.0373	No	0.5485	0.3482
L4440 vs. hsp-70	0.03397	No	0.5642	0.3929
L4440 vs. ptr-11	0.03097	No	0.5885	0.436
L4440 vs. mab-9	0.02797	No	0.6217	0.4816
L4440 vs. Y46E12BL.2	0.02763	No	0.6217	0.4869
L4440 vs. tsct-1	0.0263	No	0.6318	0.5081
L4440 vs. T04C4.1	0.02617	No	0.5642	0.4031
L4440 vs. mct-6	0.0263	No	0.4664	0.2746
L4440 vs. irg-1	0.02297	No	0.6824	0.5633
L4440 vs. arx-1	0.02097	No	0.7009	0.5977
L4440 vs. Y48C3A.20	0.0183	No	0.7088	0.6451
L4440 vs. Y54G2A.13	0.01563	No	0.7452	0.6939
L4440 vs. ssp-19	0.0143	No	0.7548	0.7189
L4440 vs. F59E12.3	0.01263	No	0.7673	0.7505
L4440 vs. C45E1.4	0.01197	No	0.7673	0.7632
L4440 vs. F29G9.1	0.007299	No	0.8072	0.8542
L4440 vs. nlp-68	0.007299	No	0.8072	0.8542
L4440 vs. srh-2	0.005632	No	0.8206	0.8872
L4440 vs. gtl-1	0.003966	No	0.8206	0.9205
L4440 vs. btbd-10	-0.0003678	No	0.8685	0.9926
L4440 vs. dod-17	-0.004368	No	0.8206	0.9124
L4440 vs. C24H12.4	-0.01003	No	0.788	0.8005
L4440 vs. Y68A4A.5	-0.0187	No	0.7088	0.6378
L4440 vs. T25E4.2	-0.02037	No	0.7009	0.6082
L4440 vs. C32D5.1	-0.03303	No	0.5642	0.406
L4440 vs. str-112	-0.0347	No	0.5642	0.3827
L4440 vs. rack-1	-0.0397	No	0.5184	0.3181
L4440 vs. csk-1	-0.0467	No	0.4546	0.2405
L4440 vs. sre-6	-0.0507	No	0.4165	0.2027
L4440 vs. Y48G1C.5	-0.05303	No	0.3927	0.1828
L4440 vs. srh-105	-0.05437	No	0.3873	0.1721
L4440 vs. Y61A9LA.11	-0.0617	No	0.2871	0.1215
L4440 vs. Y74C9A.1	-0.07303	No	0.1984	0.0672
L4440 vs. hsf-1	-0.0757	No	0.1823	0.0579
L4440 vs. swsn-9	-0.09737	No	0.071	0.015
L4440 vs. dlat-1	-0.125	Yes	0.01	0.0019
L4440 vs. C01G10.16	-0.1694	Yes	0.0002	<0.0001
L4440 vs. C06A1.2	-0.1747	Yes	0.0002	<0.0001
L4440 vs. Y51A2D.14	-0.2354	Yes	<0.0001	<0.0001
L4440 vs. ZK262.3	-0.288	Yes	<0.0001	<0.0001
L4440 vs. C37C3.7	-0.3147	Yes	<0.0001	<0.0001
[truncated: 6 more columns]
