# Supplementary material for: Transcellular chaperone signaling is an intercellular stress-response distinct from the HSF-1–mediated heat shock response
Source: PLoS Biol. 2023 Feb 13;21(2):e3001605. doi: 10.1371/journal.pbio.3001605 (PMC9956597; doi:10.1371/journal.pbio.3001605)
Supplement: S5 Data — (XLSX) [file pbio.3001605.s017.xlsx]

## Sheet: Fig. 5A
	relative hsp-70 transcripts
		PVH171 20ºC			PVH171 HS				Multiple unpaired t-tests
		rep1	rep2	rep3	rep1	rep2	rep3			P value	Mean of PVH171 20ºC	Mean of PVH171 HS
	EV	1	1	1	1	1	1		hsf-1	<0.001	1.493	6.53
	hsf-1	1.41421	1.67018	1.39474	6.40856	6.77396	6.40856		txt-1/hsf-1	<0.001	0.08323	0.4615
	ceh-58	0.632878	0.217638	0.378929	0.615572	0.562529	0.562529		txt-1/ceh-58	0.002	1.158	0.8251
	txt-1	0.876606	0.692555	0.920188	0.441352	0.673617	0.615572		ceh-58/hsf-1	0.005	0.2775	0.5728
	ceh-58/hsf-1	0.325335	0.231647	0.275476	0.63728	0.456916	0.624165		txt-1	0.015	0.8298	0.5768
	txt-1/hsf-1	0.11908	0.0486978	0.0818996	0.426317	0.607097	0.351111
	txt-1/ceh-58	1.32869	1.04247	1.10191	0.80107	0.895025	0.779165

## Sheet: Fig. 5B
relative hsp-70 transcripts
	PVH172 20ºC			PVH172 HS				Multiple unpaired t-tests
	rep1	rep2	rep3	rep1	rep2	rep3			Below threshold?	P value	Mean of PVH172 20ºC	Mean of PVH172 HS
EV	1	1	1	1	1	1		EV	No	>0.999	1	1
hsf-1	1.31039	1.31039	1.37554	6.82108	6.02099	6.58873		hsf-1	Yes	<0.001	1.332	6.477
ceh-58	0.323088	0.389582	0.329877	4.95883	4.95883	5.73582		ceh-58	Yes	<0.001	0.3475	5.218
txt-1	1.82766	1.76541	1.64718	3.83706	3.5801	3.34035		txt-1	Yes	<0.001	1.747	3.586
ceh-58/hsf-1	1.91853	1.87905	1.75321	2.21914	1.85318	1.89212		ceh-58/hsf-1	No	0.513	1.85	1.988
txt-1/hsf-1	0.532185	0.460094	0.48971	4.02782	3.29436	3.13834		txt-1/hsf-1	Yes	<0.001	0.494	3.487
txt-1/ceh-58	0.858565	0.619854	0.835088	5.73582	4.99332	5.6962		txt-1/ceh-58	Yes	<0.001	0.7712	5.475

## Sheet: Fig. 5C
	relative hsp-70 transcripts
		AM722 20ºC			AM722 HS				Multiple unpaired t-tests
		rep1	rep2	rep3	rep1	rep2	rep3			Below threshold?	P value	Mean of AM722 20ºC	Mean of AM722 HS
	EV	1	1	1	1	1	1		EV	No	>0.999	1	1
	hsf-1	1.29235	0.993093	1.15669	0.133046	0.225313	0.184284		hsf-1	Yes	0.003	1.147	0.1809
	ceh-58	8.46663	7.67411	9.00047	10.7779	10.1475	11.4716		ceh-58	Yes	<0.001	8.38	10.8
	txt-1	6.23332	5.81055	5.46416	9.56846	10.3388	9.91766		txt-1	Yes	<0.001	5.836	9.942
	ceh-58/hsf-1	2	1.40444	1.72907	0.732043	0.972655	0.90125		ceh-58/hsf-1	Yes	0.008	1.711	0.8686
	txt-1/hsf-1	1.58008	0.348686	0.697372	0.858565	0.562529	0.82932		txt-1/hsf-1	No	0.673	0.8754	0.7501
	txt-1/ceh-58	0.773783	0.539614	0.582367	3.22657	3.38698	3.70635		txt-1/ceh-58	Yes	<0.001	0.6319	3.44

## Sheet: Fig. 5D
% survival	EV			hsf-1			txt-1			ceh-58			hsf-1/txt-1			hsf-1/ceh-58			txt-1/ceh-58
	rep1	rep2	rep3	rep1	rep2	rep3	rep1	rep2	rep3	rep1	rep2	rep3	rep1	rep2	rep3	rep1	rep2	rep3	rep1	rep2	rep3
AM722	18	16.33	16.98	6.82	4.44	4.44	18.52	19.64	20	25.49	27.78	31.37	10	8	16	18	14	18	26	22	28
PVH171	40	42.37	39.62	50.79	54.84	53.7	12	11.11	9.8	15.79	19.64	18.87	18	16	22	10	10	14	8	10	4
PVH172	39.66	41.54	40	51.67	47.83	50.88	9.8	12.96	11.76	15.38	17.21	16.33	36.11	35.29	36.84	32.61	32.69	27.27	41.27	40	43.08
2way ANOVA - multiple comparisons
Tukey's multiple comparisons test	Mean Diff.	95.00% CI of diff.	Below threshold?	Summary	Adjusted P Value
EV:AM722 vs. EV:PVH171	-23.56	-30.38 to -16.74	Yes	****	<0.0001
EV:AM722 vs. EV:PVH172	-23.3	-30.11 to -16.48	Yes	****	<0.0001
EV:AM722 vs. hsf-1:AM722	11.87	5.052 to 18.69	Yes	****	<0.0001
EV:AM722 vs. hsf-1:PVH171	-36.01	-42.82 to -29.19	Yes	****	<0.0001
EV:AM722 vs. hsf-1:PVH172	-33.02	-39.84 to -26.21	Yes	****	<0.0001
EV:AM722 vs. txt-1:AM722	-2.283	-9.101 to 4.534	No	ns	0.9991
EV:AM722 vs. txt-1:PVH171	6.133	-0.6844 to 12.95	No	ns	0.1247
EV:AM722 vs. txt-1:PVH172	5.597	-1.221 to 12.41	No	ns	0.233
EV:AM722 vs. ceh-58:AM722	-11.11	-17.93 to -4.292	Yes	****	<0.0001
EV:AM722 vs. ceh-58:PVH171	-0.9967	-7.814 to 5.821	No	ns	>0.9999
EV:AM722 vs. ceh-58:PVH172	0.7967	-6.021 to 7.614	No	ns	>0.9999
EV:AM722 vs. hsf-1/ceh-58:AM722	0.4367	-6.381 to 7.254	No	ns	>0.9999
EV:AM722 vs. hsf-1/ceh-58:PVH171	5.77	-1.048 to 12.59	No	ns	0.1923
EV:AM722 vs. hsf-1/ceh-58:PVH172	-13.75	-20.57 to -6.936	Yes	****	<0.0001
EV:AM722 vs. hsf-1/txt-1:AM722	5.77	-1.048 to 12.59	No	ns	0.1923
EV:AM722 vs. hsf-1/txt-1:PVH171	-1.563	-8.381 to 5.254	No	ns	>0.9999
EV:AM722 vs. hsf-1/txt-1:PVH172	-18.98	-25.79 to -12.16	Yes	****	<0.0001
EV:AM722 vs. txt-1/ceh-58:AM722	-8.23	-15.05 to -1.412	Yes	**	0.0057
EV:AM722 vs. txt-1/ceh-58:PVH171	9.77	2.952 to 16.59	Yes	***	0.0004
EV:AM722 vs. txt-1/ceh-58:PVH172	-24.35	-31.16 to -17.53	Yes	****	<0.0001
EV:PVH171 vs. EV:PVH172	0.2633	-6.554 to 7.081	No	ns	>0.9999
EV:PVH171 vs. hsf-1:AM722	35.43	28.61 to 42.25	Yes	****	<0.0001
EV:PVH171 vs. hsf-1:PVH171	-12.45	-19.26 to -5.629	Yes	****	<0.0001
EV:PVH171 vs. hsf-1:PVH172	-9.463	-16.28 to -2.646	Yes	***	0.0007
EV:PVH171 vs. txt-1:AM722	21.28	14.46 to 28.09	Yes	****	<0.0001
EV:PVH171 vs. txt-1:PVH171	29.69	22.88 to 36.51	Yes	****	<0.0001
EV:PVH171 vs. txt-1:PVH172	29.16	22.34 to 35.97	Yes	****	<0.0001
EV:PVH171 vs. ceh-58:AM722	12.45	5.632 to 19.27	Yes	****	<0.0001
EV:PVH171 vs. ceh-58:PVH171	22.56	15.75 to 29.38	Yes	****	<0.0001
EV:PVH171 vs. ceh-58:PVH172	24.36	17.54 to 31.17	Yes	****	<0.0001
EV:PVH171 vs. hsf-1/ceh-58:AM722	24	17.18 to 30.81	Yes	****	<0.0001
EV:PVH171 vs. hsf-1/ceh-58:PVH171	29.33	22.51 to 36.15	Yes	****	<0.0001
EV:PVH171 vs. hsf-1/ceh-58:PVH172	9.807	2.989 to 16.62	Yes	***	0.0004
EV:PVH171 vs. hsf-1/txt-1:AM722	29.33	22.51 to 36.15	Yes	****	<0.0001
EV:PVH171 vs. hsf-1/txt-1:PVH171	22	15.18 to 28.81	Yes	****	<0.0001
EV:PVH171 vs. hsf-1/txt-1:PVH172	4.583	-2.234 to 11.40	No	ns	0.5714
EV:PVH171 vs. txt-1/ceh-58:AM722	15.33	8.512 to 22.15	Yes	****	<0.0001
EV:PVH171 vs. txt-1/ceh-58:PVH171	33.33	26.51 to 40.15	Yes	****	<0.0001
EV:PVH171 vs. txt-1/ceh-58:PVH172	-0.7867	-7.604 to 6.031	No	ns	>0.9999
EV:PVH172 vs. hsf-1:AM722	35.17	28.35 to 41.98	Yes	****	<0.0001
EV:PVH172 vs. hsf-1:PVH171	-12.71	-19.53 to -5.892	Yes	****	<0.0001
EV:PVH172 vs. hsf-1:PVH172	-9.727	-16.54 to -2.909	Yes	***	0.0004
EV:PVH172 vs. txt-1:AM722	21.01	14.20 to 27.83	Yes	****	<0.0001
EV:PVH172 vs. txt-1:PVH171	29.43	22.61 to 36.25	Yes	****	<0.0001
EV:PVH172 vs. txt-1:PVH172	28.89	22.08 to 35.71	Yes	****	<0.0001
EV:PVH172 vs. ceh-58:AM722	12.19	5.369 to 19.00	Yes	****	<0.0001
EV:PVH172 vs. ceh-58:PVH171	22.3	15.48 to 29.12	Yes	****	<0.0001
EV:PVH172 vs. ceh-58:PVH172	24.09	17.28 to 30.91	Yes	****	<0.0001
EV:PVH172 vs. hsf-1/ceh-58:AM722	23.73	16.92 to 30.55	Yes	****	<0.0001
EV:PVH172 vs. hsf-1/ceh-58:PVH171	29.07	22.25 to 35.88	Yes	****	<0.0001
EV:PVH172 vs. hsf-1/ceh-58:PVH172	9.543	2.726 to 16.36	Yes	***	0.0006
EV:PVH172 vs. hsf-1/txt-1:AM722	29.07	22.25 to 35.88	Yes	****	<0.0001
EV:PVH172 vs. hsf-1/txt-1:PVH171	21.73	14.92 to 28.55	Yes	****	<0.0001
EV:PVH172 vs. hsf-1/txt-1:PVH172	4.32	-2.498 to 11.14	No	ns	0.6719
EV:PVH172 vs. txt-1/ceh-58:AM722	15.07	8.249 to 21.88	Yes	****	<0.0001
EV:PVH172 vs. txt-1/ceh-58:PVH171	33.07	26.25 to 39.88	Yes	****	<0.0001
EV:PVH172 vs. txt-1/ceh-58:PVH172	-1.05	-7.868 to 5.768	No	ns	>0.9999
hsf-1:AM722 vs. hsf-1:PVH171	-47.88	-54.69 to -41.06	Yes	****	<0.0001
hsf-1:AM722 vs. hsf-1:PVH172	-44.89	-51.71 to -38.08	Yes	****	<0.0001
hsf-1:AM722 vs. txt-1:AM722	-14.15	-20.97 to -7.336	Yes	****	<0.0001
hsf-1:AM722 vs. txt-1:PVH171	-5.737	-12.55 to 1.081	No	ns	0.1997
hsf-1:AM722 vs. txt-1:PVH172	-6.273	-13.09 to 0.5444	No	ns	0.1044
hsf-1:AM722 vs. ceh-58:AM722	-22.98	-29.80 to -16.16	Yes	****	<0.0001
hsf-1:AM722 vs. ceh-58:PVH171	-12.87	-19.68 to -6.049	Yes	****	<0.0001
hsf-1:AM722 vs. ceh-58:PVH172	-11.07	-17.89 to -4.256	Yes	****	<0.0001
hsf-1:AM722 vs. hsf-1/ceh-58:AM722	-11.43	-18.25 to -4.616	Yes	****	<0.0001
hsf-1:AM722 vs. hsf-1/ceh-58:PVH171	-6.1	-12.92 to 0.7178	No	ns	0.13
hsf-1:AM722 vs. hsf-1/ceh-58:PVH172	-25.62	-32.44 to -18.81	Yes	****	<0.0001
hsf-1:AM722 vs. hsf-1/txt-1:AM722	-6.1	-12.92 to 0.7178	No	ns	0.13
hsf-1:AM722 vs. hsf-1/txt-1:PVH171	-13.43	-20.25 to -6.616	Yes	****	<0.0001
hsf-1:AM722 vs. hsf-1/txt-1:PVH172	-30.85	-37.66 to -24.03	Yes	****	<0.0001
hsf-1:AM722 vs. txt-1/ceh-58:AM722	-20.1	-26.92 to -13.28	Yes	****	<0.0001
hsf-1:AM722 vs. txt-1/ceh-58:PVH171	-2.1	-8.918 to 4.718	No	ns	0.9997
hsf-1:AM722 vs. txt-1/ceh-58:PVH172	-36.22	-43.03 to -29.40	Yes	****	<0.0001
hsf-1:PVH171 vs. hsf-1:PVH172	2.983	-3.834 to 9.801	No	ns	0.9796
hsf-1:PVH171 vs. txt-1:AM722	33.72	26.91 to 40.54	Yes	****	<0.0001
hsf-1:PVH171 vs. txt-1:PVH171	42.14	35.32 to 48.96	Yes	****	<0.0001
hsf-1:PVH171 vs. txt-1:PVH172	41.6	34.79 to 48.42	Yes	****	<0.0001
hsf-1:PVH171 vs. ceh-58:AM722	24.9	18.08 to 31.71	Yes	****	<0.0001
hsf-1:PVH171 vs. ceh-58:PVH171	35.01	28.19 to 41.83	Yes	****	<0.0001
hsf-1:PVH171 vs. ceh-58:PVH172	36.8	29.99 to 43.62	Yes	****	<0.0001
hsf-1:PVH171 vs. hsf-1/ceh-58:AM722	36.44	29.63 to 43.26	Yes	****	<0.0001
hsf-1:PVH171 vs. hsf-1/ceh-58:PVH171	41.78	34.96 to 48.59	Yes	****	<0.0001
hsf-1:PVH171 vs. hsf-1/ceh-58:PVH172	22.25	15.44 to 29.07	Yes	****	<0.0001
hsf-1:PVH171 vs. hsf-1/txt-1:AM722	41.78	34.96 to 48.59	Yes	****	<0.0001
hsf-1:PVH171 vs. hsf-1/txt-1:PVH171	34.44	27.63 to 41.26	Yes	****	<0.0001
hsf-1:PVH171 vs. hsf-1/txt-1:PVH172	17.03	10.21 to 23.85	Yes	****	<0.0001
hsf-1:PVH171 vs. txt-1/ceh-58:AM722	27.78	20.96 to 34.59	Yes	****	<0.0001
hsf-1:PVH171 vs. txt-1/ceh-58:PVH171	45.78	38.96 to 52.59	Yes	****	<0.0001
hsf-1:PVH171 vs. txt-1/ceh-58:PVH172	11.66	4.842 to 18.48	Yes	****	<0.0001
hsf-1:PVH172 vs. txt-1:AM722	30.74	23.92 to 37.56	Yes	****	<0.0001
hsf-1:PVH172 vs. txt-1:PVH171	39.16	32.34 to 45.97	Yes	****	<0.0001
hsf-1:PVH172 vs. txt-1:PVH172	38.62	31.80 to 45.44	Yes	****	<0.0001
hsf-1:PVH172 vs. ceh-58:AM722	21.91	15.10 to 28.73	Yes	****	<0.0001
hsf-1:PVH172 vs. ceh-58:PVH171	32.03	25.21 to 38.84	Yes	****	<0.0001
hsf-1:PVH172 vs. ceh-58:PVH172	33.82	27.00 to 40.64	Yes	****	<0.0001
hsf-1:PVH172 vs. hsf-1/ceh-58:AM722	33.46	26.64 to 40.28	Yes	****	<0.0001
hsf-1:PVH172 vs. hsf-1/ceh-58:PVH171	38.79	31.98 to 45.61	Yes	****	<0.0001
hsf-1:PVH172 vs. hsf-1/ceh-58:PVH172	19.27	12.45 to 26.09	Yes	****	<0.0001
hsf-1:PVH172 vs. hsf-1/txt-1:AM722	38.79	31.98 to 45.61	Yes	****	<0.0001
hsf-1:PVH172 vs. hsf-1/txt-1:PVH171	31.46	24.64 to 38.28	Yes	****	<0.0001
hsf-1:PVH172 vs. hsf-1/txt-1:PVH172	14.05	7.229 to 20.86	Yes	****	<0.0001
hsf-1:PVH172 vs. txt-1/ceh-58:AM722	24.79	17.98 to 31.61	Yes	****	<0.0001
hsf-1:PVH172 vs. txt-1/ceh-58:PVH171	42.79	35.98 to 49.61	Yes	****	<0.0001
hsf-1:PVH172 vs. txt-1/ceh-58:PVH172	8.677	1.859 to 15.49	Yes	**	0.0027
txt-1:AM722 vs. txt-1:PVH171	8.417	1.599 to 15.23	Yes	**	0.0042
txt-1:AM722 vs. txt-1:PVH172	7.88	1.062 to 14.70	Yes	*	0.01
txt-1:AM722 vs. ceh-58:AM722	-8.827	-15.64 to -2.009	Yes	**	0.0021
txt-1:AM722 vs. ceh-58:PVH171	1.287	-5.531 to 8.104	No	ns	>0.9999
txt-1:AM722 vs. ceh-58:PVH172	3.08	-3.738 to 9.898	No	ns	0.9721
txt-1:AM722 vs. hsf-1/ceh-58:AM722	2.72	-4.098 to 9.538	No	ns	0.9924
txt-1:AM722 vs. hsf-1/ceh-58:PVH171	8.053	1.236 to 14.87	Yes	**	0.0076
txt-1:AM722 vs. hsf-1/ceh-58:PVH172	-11.47	-18.29 to -4.652	Yes	****	<0.0001
txt-1:AM722 vs. hsf-1/txt-1:AM722	8.053	1.236 to 14.87	Yes	**	0.0076
txt-1:AM722 vs. hsf-1/txt-1:PVH171	0.72	-6.098 to 7.538	No	ns	>0.9999
txt-1:AM722 vs. hsf-1/txt-1:PVH172	-16.69	-23.51 to -9.876	Yes	****	<0.0001
txt-1:AM722 vs. txt-1/ceh-58:AM722	-5.947	-12.76 to 0.8711	No	ns	0.1566
txt-1:AM722 vs. txt-1/ceh-58:PVH171	12.05	5.236 to 18.87	Yes	****	<0.0001
txt-1:AM722 vs. txt-1/ceh-58:PVH172	-22.06	-28.88 to -15.25	Yes	****	<0.0001
txt-1:PVH171 vs. txt-1:PVH172	-0.5367	-7.354 to 6.281	No	ns	>0.9999
txt-1:PVH171 vs. ceh-58:AM722	-17.24	-24.06 to -10.43	Yes	****	<0.0001
txt-1:PVH171 vs. ceh-58:PVH171	-7.13	-13.95 to -0.3122	Yes	*	0.0318
txt-1:PVH171 vs. ceh-58:PVH172	-5.337	-12.15 to 1.481	No	ns	0.3048
txt-1:PVH171 vs. hsf-1/ceh-58:AM722	-5.697	-12.51 to 1.121	No	ns	0.2088
txt-1:PVH171 vs. hsf-1/ceh-58:PVH171	-0.3633	-7.181 to 6.454	No	ns	>0.9999
txt-1:PVH171 vs. hsf-1/ceh-58:PVH172	-19.89	-26.70 to -13.07	Yes	****	<0.0001
txt-1:PVH171 vs. hsf-1/txt-1:AM722	-0.3633	-7.181 to 6.454	No	ns	>0.9999
txt-1:PVH171 vs. hsf-1/txt-1:PVH171	-7.697	-14.51 to -0.8789	Yes	*	0.0134
txt-1:PVH171 vs. hsf-1/txt-1:PVH172	-25.11	-31.93 to -18.29	Yes	****	<0.0001
txt-1:PVH171 vs. txt-1/ceh-58:AM722	-14.36	-21.18 to -7.546	Yes	****	<0.0001
txt-1:PVH171 vs. txt-1/ceh-58:PVH171	3.637	-3.181 to 10.45	No	ns	0.8856
txt-1:PVH171 vs. txt-1/ceh-58:PVH172	-30.48	-37.30 to -23.66	Yes	****	<0.0001
txt-1:PVH172 vs. ceh-58:AM722	-16.71	-23.52 to -9.889	Yes	****	<0.0001
txt-1:PVH172 vs. ceh-58:PVH171	-6.593	-13.41 to 0.2244	No	ns	0.0683
txt-1:PVH172 vs. ceh-58:PVH172	-4.8	-11.62 to 2.018	No	ns	0.4887
txt-1:PVH172 vs. hsf-1/ceh-58:AM722	-5.16	-11.98 to 1.658	No	ns	0.3606
txt-1:PVH172 vs. hsf-1/ceh-58:PVH171	0.1733	-6.644 to 6.991	No	ns	>0.9999
txt-1:PVH172 vs. hsf-1/ceh-58:PVH172	-19.35	-26.17 to -12.53	Yes	****	<0.0001
txt-1:PVH172 vs. hsf-1/txt-1:AM722	0.1733	-6.644 to 6.991	No	ns	>0.9999
txt-1:PVH172 vs. hsf-1/txt-1:PVH171	-7.16	-13.98 to -0.3422	Yes	*	0.0304
txt-1:PVH172 vs. hsf-1/txt-1:PVH172	-24.57	-31.39 to -17.76	Yes	****	<0.0001
txt-1:PVH172 vs. txt-1/ceh-58:AM722	-13.83	-20.64 to -7.009	Yes	****	<0.0001
txt-1:PVH172 vs. txt-1/ceh-58:PVH171	4.173	-2.644 to 10.99	No	ns	0.7253
txt-1:PVH172 vs. txt-1/ceh-58:PVH172	-29.94	-36.76 to -23.13	Yes	****	<0.0001
ceh-58:AM722 vs. ceh-58:PVH171	10.11	3.296 to 16.93	Yes	***	0.0002
ceh-58:AM722 vs. ceh-58:PVH172	11.91	5.089 to 18.72	Yes	****	<0.0001
ceh-58:AM722 vs. hsf-1/ceh-58:AM722	11.55	4.729 to 18.36	Yes	****	<0.0001
ceh-58:AM722 vs. hsf-1/ceh-58:PVH171	16.88	10.06 to 23.70	Yes	****	<0.0001
ceh-58:AM722 vs. hsf-1/ceh-58:PVH172	-2.643	-9.461 to 4.174	No	ns	0.9945
ceh-58:AM722 vs. hsf-1/txt-1:AM722	16.88	10.06 to 23.70	Yes	****	<0.0001
ceh-58:AM722 vs. hsf-1/txt-1:PVH171	9.547	2.729 to 16.36	Yes	***	0.0006
ceh-58:AM722 vs. hsf-1/txt-1:PVH172	-7.867	-14.68 to -1.049	Yes	*	0.0102
ceh-58:AM722 vs. txt-1/ceh-58:AM722	2.88	-3.938 to 9.698	No	ns	0.9858
ceh-58:AM722 vs. txt-1/ceh-58:PVH171	20.88	14.06 to 27.70	Yes	****	<0.0001
ceh-58:AM722 vs. txt-1/ceh-58:PVH172	-13.24	-20.05 to -6.419	Yes	****	<0.0001
ceh-58:PVH171 vs. ceh-58:PVH172	1.793	-5.024 to 8.611	No	ns	>0.9999
ceh-58:PVH171 vs. hsf-1/ceh-58:AM722	1.433	-5.384 to 8.251	No	ns	>0.9999
ceh-58:PVH171 vs. hsf-1/ceh-58:PVH171	6.767	-0.05109 to 13.58	No	ns	0.0537
ceh-58:PVH171 vs. hsf-1/ceh-58:PVH172	-12.76	-19.57 to -5.939	Yes	****	<0.0001
ceh-58:PVH171 vs. hsf-1/txt-1:AM722	6.767	-0.05109 to 13.58	No	ns	0.0537
ceh-58:PVH171 vs. hsf-1/txt-1:PVH171	-0.5667	-7.384 to 6.251	No	ns	>0.9999
ceh-58:PVH171 vs. hsf-1/txt-1:PVH172	-17.98	-24.80 to -11.16	Yes	****	<0.0001
ceh-58:PVH171 vs. txt-1/ceh-58:AM722	-7.233	-14.05 to -0.4156	Yes	*	0.0273
ceh-58:PVH171 vs. txt-1/ceh-58:PVH171	10.77	3.949 to 17.58	Yes	****	<0.0001
ceh-58:PVH171 vs. txt-1/ceh-58:PVH172	-23.35	-30.17 to -16.53	Yes	****	<0.0001
ceh-58:PVH172 vs. hsf-1/ceh-58:AM722	-0.36	-7.178 to 6.458	No	ns	>0.9999
ceh-58:PVH172 vs. hsf-1/ceh-58:PVH171	4.973	-1.844 to 11.79	No	ns	0.425
ceh-58:PVH172 vs. hsf-1/ceh-58:PVH172	-14.55	-21.37 to -7.732	Yes	****	<0.0001
ceh-58:PVH172 vs. hsf-1/txt-1:AM722	4.973	-1.844 to 11.79	No	ns	0.425
ceh-58:PVH172 vs. hsf-1/txt-1:PVH171	-2.36	-9.178 to 4.458	No	ns	0.9986
ceh-58:PVH172 vs. hsf-1/txt-1:PVH172	-19.77	-26.59 to -12.96	Yes	****	<0.0001
ceh-58:PVH172 vs. txt-1/ceh-58:AM722	-9.027	-15.84 to -2.209	Yes	**	0.0015
ceh-58:PVH172 vs. txt-1/ceh-58:PVH171	8.973	2.156 to 15.79	Yes	**	0.0016
ceh-58:PVH172 vs. txt-1/ceh-58:PVH172	-25.14	-31.96 to -18.33	Yes	****	<0.0001
hsf-1/ceh-58:AM722 vs. hsf-1/ceh-58:PVH171	5.333	-1.484 to 12.15	No	ns	0.3058
hsf-1/ceh-58:AM722 vs. hsf-1/ceh-58:PVH172	-14.19	-21.01 to -7.372	Yes	****	<0.0001
hsf-1/ceh-58:AM722 vs. hsf-1/txt-1:AM722	5.333	-1.484 to 12.15	No	ns	0.3058
hsf-1/ceh-58:AM722 vs. hsf-1/txt-1:PVH171	-2	-8.818 to 4.818	No	ns	0.9999
hsf-1/ceh-58:AM722 vs. hsf-1/txt-1:PVH172	-19.41	-26.23 to -12.60	Yes	****	<0.0001
hsf-1/ceh-58:AM722 vs. txt-1/ceh-58:AM722	-8.667	-15.48 to -1.849	Yes	**	0.0027
hsf-1/ceh-58:AM722 vs. txt-1/ceh-58:PVH171	9.333	2.516 to 16.15	Yes	***	0.0009
hsf-1/ceh-58:AM722 vs. txt-1/ceh-58:PVH172	-24.78	-31.60 to -17.97	Yes	****	<0.0001
hsf-1/ceh-58:PVH171 vs. hsf-1/ceh-58:PVH172	-19.52	-26.34 to -12.71	Yes	****	<0.0001
hsf-1/ceh-58:PVH171 vs. hsf-1/txt-1:AM722	0	-6.818 to 6.818	No	ns	>0.9999
hsf-1/ceh-58:PVH171 vs. hsf-1/txt-1:PVH171	-7.333	-14.15 to -0.5156	Yes	*	0.0235
hsf-1/ceh-58:PVH171 vs. hsf-1/txt-1:PVH172	-24.75	-31.56 to -17.93	Yes	****	<0.0001
hsf-1/ceh-58:PVH171 vs. txt-1/ceh-58:AM722	-14	-20.82 to -7.182	Yes	****	<0.0001
hsf-1/ceh-58:PVH171 vs. txt-1/ceh-58:PVH171	4	-2.818 to 10.82	No	ns	0.7842
hsf-1/ceh-58:PVH171 vs. txt-1/ceh-58:PVH172	-30.12	-36.93 to -23.30	Yes	****	<0.0001
hsf-1/ceh-58:PVH172 vs. hsf-1/txt-1:AM722	19.52	12.71 to 26.34	Yes	****	<0.0001
hsf-1/ceh-58:PVH172 vs. hsf-1/txt-1:PVH171	12.19	5.372 to 19.01	Yes	****	<0.0001
hsf-1/ceh-58:PVH172 vs. hsf-1/txt-1:PVH172	-5.223	-12.04 to 1.594	No	ns	0.34
hsf-1/ceh-58:PVH172 vs. txt-1/ceh-58:AM722	5.523	-1.294 to 12.34	No	ns	0.252
hsf-1/ceh-58:PVH172 vs. txt-1/ceh-58:PVH171	23.52	16.71 to 30.34	Yes	****	<0.0001
hsf-1/ceh-58:PVH172 vs. txt-1/ceh-58:PVH172	-10.59	-17.41 to -3.776	Yes	****	<0.0001
hsf-1/txt-1:AM722 vs. hsf-1/txt-1:PVH171	-7.333	-14.15 to -0.5156	Yes	*	0.0235
hsf-1/txt-1:AM722 vs. hsf-1/txt-1:PVH172	-24.75	-31.56 to -17.93	Yes	****	<0.0001
hsf-1/txt-1:AM722 vs. txt-1/ceh-58:AM722	-14	-20.82 to -7.182	Yes	****	<0.0001
hsf-1/txt-1:AM722 vs. txt-1/ceh-58:PVH171	4	-2.818 to 10.82	No	ns	0.7842
hsf-1/txt-1:AM722 vs. txt-1/ceh-58:PVH172	-30.12	-36.93 to -23.30	Yes	****	<0.0001
hsf-1/txt-1:PVH171 vs. hsf-1/txt-1:PVH172	-17.41	-24.23 to -10.60	Yes	****	<0.0001
hsf-1/txt-1:PVH171 vs. txt-1/ceh-58:AM722	-6.667	-13.48 to 0.1511	No	ns	0.0618
hsf-1/txt-1:PVH171 vs. txt-1/ceh-58:PVH171	11.33	4.516 to 18.15	Yes	****	<0.0001
hsf-1/txt-1:PVH171 vs. txt-1/ceh-58:PVH172	-22.78	-29.60 to -15.97	Yes	****	<0.0001
hsf-1/txt-1:PVH172 vs. txt-1/ceh-58:AM722	10.75	3.929 to 17.56	Yes	****	<0.0001
hsf-1/txt-1:PVH172 vs. txt-1/ceh-58:PVH171	28.75	21.93 to 35.56	Yes	****	<0.0001
hsf-1/txt-1:PVH172 vs. txt-1/ceh-58:PVH172	-5.37	-12.19 to 1.448	No	ns	0.2949
txt-1/ceh-58:AM722 vs. txt-1/ceh-58:PVH171	18	11.18 to 24.82	Yes	****	<0.0001
txt-1/ceh-58:AM722 vs. txt-1/ceh-58:PVH172	-16.12	-22.93 to -9.299	Yes	****	<0.0001
txt-1/ceh-58:PVH171 vs. txt-1/ceh-58:PVH172	-34.12	-40.93 to -27.30	Yes	****	<0.0001
EV:AM722 vs. EV:PVH171	-23.56	-30.80 to -16.32	Yes	****	<0.0001
EV:AM722 vs. EV:PVH172	-23.3	-30.54 to -16.06	Yes	****	<0.0001
EV:AM722 vs. hsf-1/txt-1:AM722	5.77	-1.470 to 13.01	No	ns	0.2121
EV:AM722 vs. hsf-1/txt-1:PVH171	-1.563	-8.804 to 5.677	No	ns	0.9996
EV:AM722 vs. hsf-1/txt-1:PVH172	-18.98	-26.22 to -11.74	Yes	****	<0.0001
EV:AM722 vs. hsf-1/ceh-58:AM722	0.4367	-6.804 to 7.677	No	ns	>0.9999
EV:AM722 vs. hsf-1/ceh-58:PVH171	5.77	-1.470 to 13.01	No	ns	0.2121
EV:AM722 vs. hsf-1/ceh-58:PVH172	-13.75	-20.99 to -6.513	Yes	****	<0.0001
EV:AM722 vs. txt-1/ceh-58:AM722	-8.23	-15.47 to -0.9898	Yes	*	0.0166
EV:AM722 vs. txt-1/ceh-58:PVH171	9.77	2.530 to 17.01	Yes	**	0.0027
EV:AM722 vs. txt-1/ceh-58:PVH172	-24.35	-31.59 to -17.11	Yes	****	<0.0001
EV:PVH171 vs. EV:PVH172	0.2633	-6.977 to 7.504	No	ns	>0.9999
EV:PVH171 vs. hsf-1/txt-1:AM722	29.33	22.09 to 36.57	Yes	****	<0.0001
EV:PVH171 vs. hsf-1/txt-1:PVH171	22	14.76 to 29.24	Yes	****	<0.0001
EV:PVH171 vs. hsf-1/txt-1:PVH172	4.583	-2.657 to 11.82	No	ns	0.5129
EV:PVH171 vs. hsf-1/ceh-58:AM722	24	16.76 to 31.24	Yes	****	<0.0001
EV:PVH171 vs. hsf-1/ceh-58:PVH171	29.33	22.09 to 36.57	Yes	****	<0.0001
EV:PVH171 vs. hsf-1/ceh-58:PVH172	9.807	2.566 to 17.05	Yes	**	0.0026
EV:PVH171 vs. txt-1/ceh-58:AM722	15.33	8.090 to 22.57	Yes	****	<0.0001
EV:PVH171 vs. txt-1/ceh-58:PVH171	33.33	26.09 to 40.57	Yes	****	<0.0001
EV:PVH171 vs. txt-1/ceh-58:PVH172	-0.7867	-8.027 to 6.454	No	ns	>0.9999
EV:PVH172 vs. hsf-1/txt-1:AM722	29.07	21.83 to 36.31	Yes	****	<0.0001
EV:PVH172 vs. hsf-1/txt-1:PVH171	21.73	14.49 to 28.97	Yes	****	<0.0001
EV:PVH172 vs. hsf-1/txt-1:PVH172	4.32	-2.920 to 11.56	No	ns	0.5951
EV:PVH172 vs. hsf-1/ceh-58:AM722	23.73	16.49 to 30.97	Yes	****	<0.0001
EV:PVH172 vs. hsf-1/ceh-58:PVH171	29.07	21.83 to 36.31	Yes	****	<0.0001
EV:PVH172 vs. hsf-1/ceh-58:PVH172	9.543	2.303 to 16.78	Yes	**	0.0036
EV:PVH172 vs. txt-1/ceh-58:AM722	15.07	7.826 to 22.31	Yes	****	<0.0001
EV:PVH172 vs. txt-1/ceh-58:PVH171	33.07	25.83 to 40.31	Yes	****	<0.0001
EV:PVH172 vs. txt-1/ceh-58:PVH172	-1.05	-8.290 to 6.190	No	ns	>0.9999
hsf-1/txt-1:AM722 vs. hsf-1/txt-1:PVH171	-7.333	-14.57 to -0.09310	Yes	*	0.0452
hsf-1/txt-1:AM722 vs. hsf-1/txt-1:PVH172	-24.75	-31.99 to -17.51	Yes	****	<0.0001
hsf-1/txt-1:AM722 vs. hsf-1/ceh-58:AM722	-5.333	-12.57 to 1.907	No	ns	0.3045
hsf-1/txt-1:AM722 vs. hsf-1/ceh-58:PVH171	0	-7.240 to 7.240	No	ns	>0.9999
hsf-1/txt-1:AM722 vs. hsf-1/ceh-58:PVH172	-19.52	-26.76 to -12.28	Yes	****	<0.0001
hsf-1/txt-1:AM722 vs. txt-1/ceh-58:AM722	-14	-21.24 to -6.760	Yes	****	<0.0001
hsf-1/txt-1:AM722 vs. txt-1/ceh-58:PVH171	4	-3.240 to 11.24	No	ns	0.6942
hsf-1/txt-1:AM722 vs. txt-1/ceh-58:PVH172	-30.12	-37.36 to -22.88	Yes	****	<0.0001
hsf-1/txt-1:PVH171 vs. hsf-1/txt-1:PVH172	-17.41	-24.65 to -10.17	Yes	****	<0.0001
hsf-1/txt-1:PVH171 vs. hsf-1/ceh-58:AM722	2	-5.240 to 9.240	No	ns	0.9963
hsf-1/txt-1:PVH171 vs. hsf-1/ceh-58:PVH171	7.333	0.09310 to 14.57	Yes	*	0.0452
hsf-1/txt-1:PVH171 vs. hsf-1/ceh-58:PVH172	-12.19	-19.43 to -4.950	Yes	***	0.0001
hsf-1/txt-1:PVH171 vs. txt-1/ceh-58:AM722	-6.667	-13.91 to 0.5736	No	ns	0.0909
hsf-1/txt-1:PVH171 vs. txt-1/ceh-58:PVH171	11.33	4.093 to 18.57	Yes	***	0.0004
hsf-1/txt-1:PVH171 vs. txt-1/ceh-58:PVH172	-22.78	-30.02 to -15.54	Yes	****	<0.0001
hsf-1/txt-1:PVH172 vs. hsf-1/ceh-58:AM722	19.41	12.17 to 26.65	Yes	****	<0.0001
hsf-1/txt-1:PVH172 vs. hsf-1/ceh-58:PVH171	24.75	17.51 to 31.99	Yes	****	<0.0001
hsf-1/txt-1:PVH172 vs. hsf-1/ceh-58:PVH172	5.223	-2.017 to 12.46	No	ns	0.3315
hsf-1/txt-1:PVH172 vs. txt-1/ceh-58:AM722	10.75	3.506 to 17.99	Yes	***	0.0008
hsf-1/txt-1:PVH172 vs. txt-1/ceh-58:PVH171	28.75	21.51 to 35.99	Yes	****	<0.0001
hsf-1/txt-1:PVH172 vs. txt-1/ceh-58:PVH172	-5.37	-12.61 to 1.870	No	ns	0.2958
hsf-1/ceh-58:AM722 vs. hsf-1/ceh-58:PVH171	5.333	-1.907 to 12.57	No	ns	0.3045
hsf-1/ceh-58:AM722 vs. hsf-1/ceh-58:PVH172	-14.19	-21.43 to -6.950	Yes	****	<0.0001
hsf-1/ceh-58:AM722 vs. txt-1/ceh-58:AM722	-8.667	-15.91 to -1.426	Yes	*	0.01
hsf-1/ceh-58:AM722 vs. txt-1/ceh-58:PVH171	9.333	2.093 to 16.57	Yes	**	0.0046
hsf-1/ceh-58:AM722 vs. txt-1/ceh-58:PVH172	-24.78	-32.02 to -17.54	Yes	****	<0.0001
hsf-1/ceh-58:PVH171 vs. hsf-1/ceh-58:PVH172	-19.52	-26.76 to -12.28	Yes	****	<0.0001
hsf-1/ceh-58:PVH171 vs. txt-1/ceh-58:AM722	-14	-21.24 to -6.760	Yes	****	<0.0001
hsf-1/ceh-58:PVH171 vs. txt-1/ceh-58:PVH171	4	-3.240 to 11.24	No	ns	0.6942
hsf-1/ceh-58:PVH171 vs. txt-1/ceh-58:PVH172	-30.12	-37.36 to -22.88	Yes	****	<0.0001
hsf-1/ceh-58:PVH172 vs. txt-1/ceh-58:AM722	5.523	-1.717 to 12.76	No	ns	0.2614
hsf-1/ceh-58:PVH172 vs. txt-1/ceh-58:PVH171	23.52	16.28 to 30.76	Yes	****	<0.0001
hsf-1/ceh-58:PVH172 vs. txt-1/ceh-58:PVH172	-10.59	-17.83 to -3.353	Yes	**	0.001
txt-1/ceh-58:AM722 vs. txt-1/ceh-58:PVH171	18	10.76 to 25.24	Yes	****	<0.0001
txt-1/ceh-58:AM722 vs. txt-1/ceh-58:PVH172	-16.12	-23.36 to -8.876	Yes	****	<0.0001
txt-1/ceh-58:PVH171 vs. txt-1/ceh-58:PVH172	-34.12	-41.36 to -26.88	Yes	****	<0.0001

## Sheet: Fig. 5E
% survival
	EV	txt-4	txt-5	txt-8	txt-12	txt-14
rep1	40.7407	26.9231	63.3333	29.0323	25	38.75
rep2	26.9231	29.1667	43.9024	37.2093	60.7143	35.5932
rep3	28.5714	25.8065	48.5714	40	33.3333	23.2143
rep4	54.054
rep5	65
rep6	71.4286
rep7	60.6061
rep8	64
rep9	65.7895
rep10	48.8372
rep11	41.6667
rep12	74.2857
rep13	32.1429
rep14	31.8182
rep15	32.8125
txt-4
vs.
EV
Unpaired t test
P value	0.0419
P value summary	*
Significantly different (P < 0.05)?	Yes
One- or two-tailed P value?	Two-tailed
t, df	t=2.212, df=16

## Sheet: Fig. 5F
% survival
	EV	txt-4	txt-5	txt-8	txt-12	txt-14
rep1	69.7674	56.7568	51.0638	10.3448	32.5581	53.8462
rep2	64.7059	74.1936	63.0435	23.2558	40	53.8462
rep3	56.4103	65.7895	68.1818	23.8095	34.6939	54.1667
rep4	76.1905
rep5	72.549
rep6	78.125
rep7	42.4242
rep8	50
rep9	54.5455
rep10	82.0513
rep11	41.8605
rep12	66.6667
rep13	57.6923
rep14	55.5556
rep15	47.6191
txt-8			txt-12
vs.			vs.
EV			EV
Unpaired t test			Unpaired t test
P value	<0.0001		P value	0.0046
P value summary	****		P value summary	**
Significantly different (P < 0.05)?	Yes		Significantly different (P < 0.05)?	Yes
One- or two-tailed P value?	Two-tailed		One- or two-tailed P value?	Two-tailed
t, df	t=5.355, df=16		t, df	t=3.292, df=16

## Sheet: Fig. 5G
% survival
	EV	txt-4	txt-5	txt-8	txt-12	txt-14
rep1	73.3333	22.2222	41.3793	50	26.9231	40
rep2	68.9655	38.4615	28.5714	36.1111	29.0323	44.4444
rep3	48	30	35.7143	35.4167	39.1304	42.8571
rep4	42.8571
rep5	20
rep6	46.6667
rep7	50
rep8	46.8085
rep9	41.6667
rep10	56.6667
rep11	42.5
rep12	39.2857
rep13	56.25
rep14	57.1429
rep15	62.5
txt-4			txt-5			txt-8			txt-12			txt-14
vs.			vs.			vs.			vs.			vs.
EV			EV			EV			EV			EV
Unpaired t test			Unpaired t test			Unpaired t test			Unpaired t test			Unpaired t test
P value	0.0236		P value	0.0764		P value	0.2433		P value	0.0326		P value	0.3345
P value summary	*		P value summary	ns		P value summary	ns		P value summary	*		P value summary	ns
Significantly different (P < 0.05)?	Yes		Significantly different (P < 0.05)?	No		Significantly different (P < 0.05)?	No		Significantly different (P < 0.05)?	Yes		Significantly different (P < 0.05)?	No
One- or two-tailed P value?	Two-tailed		One- or two-tailed P value?	Two-tailed		One- or two-tailed P value?	Two-tailed		One- or two-tailed P value?	Two-tailed		One- or two-tailed P value?	Two-tailed
t, df	t=2.502, df=16		t, df	t=1.894, df=16		t, df	t=1.212, df=16		t, df	t=2.339, df=16		t, df	t=0.9951, df=16
