# Supplementary material for: Transcellular chaperone signaling is an intercellular stress-response distinct from the HSF-1–mediated heat shock response
Source: PLoS Biol. 2023 Feb 13;21(2):e3001605. doi: 10.1371/journal.pbio.3001605 (PMC9956597; doi:10.1371/journal.pbio.3001605)
Supplement: S6 Data — (XLSX) [file pbio.3001605.s018.xlsx]

## Sheet: Fig. S1A
	% of population	L2			L3			L4			YA			GA
		rep1	rep2	rep3	rep1	rep2	rep3	rep1	rep2	rep3	rep1	rep2	rep3	rep1	rep2	rep3
	WT	0	0		0	1.77515		3.7931	8.87393		9.34941	29.1713		86.7531	61.1777
	hsp-90controlk.d	0	0	0	3.71747	1.84615	0.431034	19.2113	40.6511	17.6525	41.7394	45.5281	45.6208	36.5174	11.4547	38.5254
	hsp-90intk.d.	0	0	1.23967	5.16432	3.00752	4.548	33.0237	27.4121	42.7595	39.0069	43.7762	35.3763	20.6979	26.8701	14.2842
	hsp-90neuk.d.	0	0	2.7027	14.7059	7.9096	14.3392	81.0828	55.3442	70.4011	5.30844	31.6166	12.9517	0	6.12833	0.60241
	2way ANOVA
	Dunnett's multiple comparisons test	Predicted (LS) mean diff.	95.00% CI of diff.	Below threshold?	Summary	Adjusted P Value
	L2
	hsp-90controlk.d vs. WT	-2.487e-14	-18.36 to 18.36	No	ns	>0.9999
	hsp-90controlk.d vs. hsp-90intk.d.	-0.4132	-16.83 to 16.01	No	ns	0.9999
	hsp-90controlk.d vs. hsp-90neuk.d.	-0.9009	-17.32 to 15.52	No	ns	0.9983
	L3
	hsp-90controlk.d vs. WT	1.111	-17.25 to 19.47	No	ns	0.9977
	hsp-90controlk.d vs. hsp-90intk.d.	-2.242	-18.66 to 14.18	No	ns	0.9756
	hsp-90controlk.d vs. hsp-90neuk.d.	-10.32	-26.74 to 6.101	No	ns	0.3019
	L4
	hsp-90controlk.d vs. WT	19.5	1.146 to 37.86	Yes	*	0.0351
	hsp-90controlk.d vs. hsp-90intk.d.	-8.56	-24.98 to 7.861	No	ns	0.4491
	hsp-90controlk.d vs. hsp-90neuk.d.	-43.1	-59.53 to -26.68	Yes	****	<0.0001
	YA
	hsp-90controlk.d vs. WT	25.04	6.677 to 43.39	Yes	**	0.0054
	hsp-90controlk.d vs. hsp-90intk.d.	4.91	-11.51 to 21.33	No	ns	0.8094
	hsp-90controlk.d vs. hsp-90neuk.d.	27.67	11.25 to 44.09	Yes	***	0.0006
	GA
	hsp-90controlk.d vs. WT	-45.13	-63.49 to -26.77	Yes	****	<0.0001
	hsp-90controlk.d vs. hsp-90intk.d.	8.215	-8.206 to 24.64	No	ns	0.4817
	hsp-90controlk.d vs. hsp-90neuk.d.	26.59	10.17 to 43.01	Yes	***	0.001

## Sheet: Fig. S1B
		Egglay rate
		WT	hsp-90control	hsp-90intk.d.	hsp90neuro
	rep1	4.9	4.68333	3.61667	3.96667
	rep2	5.63333	5.66667	4.48333	2.96667
	rep3		3.86667	4.03333	1.85
	hsp90neuro			hsp-90intk.d.
	vs.			vs.
	hsp-90control			hsp-90control
	Unpaired t test			Unpaired t test
	P value	0.0871		P value	0.2954
	P value summary	ns		P value summary	ns
	Significantly different (P < 0.05)?	No		Significantly different (P < 0.05)?	No
	One- or two-tailed P value?	Two-tailed		One- or two-tailed P value?	Two-tailed
	t, df	t=2.256, df=4		t, df	t=1.203, df=4

## Sheet: Fig. S1C
	% viable progeny
		N2	hsp-90controlk.d	hsp-90intk.d. (G)	hsp-90neuk.d. (N)
	rep1	99.7531	100	100	80.8656
	rep2	100	99.6757	99.5406	64.4186
	rep3	99.2519	99.5856	99.6516	83.2936
	ANOVA summary
	F	15.71
	P value	0.001
	P value summary	**
	Significant diff. among means (P < 0.05)?	Yes
	R squared	0.8549

## Sheet: Fig. S1E
	% survival	hsp90 control			hsp90 int hp-RNA
		rep1	rep2	rep3	rep1	rep2	rep3
	EV	81	79	80	85	85	83
	hsp-70	51	47	53	66	68	57
	EV	5	6	10	19	25	22
	hsp-70	4	1	1	0	6	3
	2way ANOVA multiple comparisons
	Dunnett's multiple comparisons test	Mean Diff.	95.00% CI of diff.	Below threshold?	Summary	Adjusted P Value
	hsp90 control
	EV vs. EV	-73	-79.44 to -66.56	Yes	****	<0.0001
	EV vs. hsp-70	-43.33	-49.77 to -36.90	Yes	****	<0.0001
	EV vs. hsp-70	5	-1.438 to 11.44	No	ns	0.1464
	hsp90 int hp-RNA
	EV vs. EV	-62.33	-68.77 to -55.90	Yes	****	<0.0001
	EV vs. hsp-70	-41.67	-48.10 to -35.23	Yes	****	<0.0001
	EV vs. hsp-70	19	12.56 to 25.44	Yes	****	<0.0001
