# Supplementary material for: Transcellular chaperone signaling is an intercellular stress-response distinct from the HSF-1–mediated heat shock response
Source: PLoS Biol. 2023 Feb 13;21(2):e3001605. doi: 10.1371/journal.pbio.3001605 (PMC9956597; doi:10.1371/journal.pbio.3001605)
Supplement: S7 Data — (XLSX) [file pbio.3001605.s019.xlsx]

## Sheet: Fig. S3B
	hsp-70p::mCherry fluorescence intensity
		hsp-90int hp-RNAi	Mutant 1	Mutant 2	Mutant 3	Mutant 4
	rep1	1	0.664	0.884	0.517	0.428
	rep2	1	0.574		0.978	0.898
	rep3	1	0.526		0.812	0.869
	rep4	1.017	0.528		0.857	0.925
	rep5	1.016
	rep6	0.967
	Unpaired t-test
	Mutant 1			Mutant 2			Mutant 3			Mutant 4
	vs.			vs.			vs.			vs.
	hsp-90int hp-RNAi			hsp-90int hp-RNAi			hsp-90int hp-RNAi			hsp-90int hp-RNAi
	Unpaired t test			Unpaired t test			Unpaired t test			Unpaired t test
	P value	<0.0001		P value	0.0019		P value	0.0278		P value	0.0468
	P value summary	****		P value summary	**		P value summary	*		P value summary	*
	Significantly different (P < 0.05)?	Yes		Significantly different (P < 0.05)?	Yes		Significantly different (P < 0.05)?	Yes		Significantly different (P < 0.05)?	Yes
	One- or two-tailed P value?	Two-tailed		One- or two-tailed P value?	Two-tailed		One- or two-tailed P value?	Two-tailed		One- or two-tailed P value?	Two-tailed
	t, df	t=15.73, df=8		t, df	t=5.941, df=5		t, df	t=2.683, df=8		t, df	t=2.349, df=8
