# Supplementary material for: Transcellular chaperone signaling is an intercellular stress-response distinct from the HSF-1–mediated heat shock response
Source: PLoS Biol. 2023 Feb 13;21(2):e3001605. doi: 10.1371/journal.pbio.3001605 (PMC9956597; doi:10.1371/journal.pbio.3001605)
Supplement: S8 Data — (XLSX) [file pbio.3001605.s020.xlsx]

## Sheet: Fig. S4C
CEH-58 motifs
GO term	cellular response to unfolded protein	integral component of membrane
neg. log10 [P value]	1.4	5.9

## Sheet: Fig. S4D
CEH-58 & HSF-1 motifs
GO term	cellular response to unfolded protein	Signal transduction (GO7165)	Membrane (GO16020)
neg. log10 [P value]	2.5	6.8	2.2

## Sheet: Fig. S4E
HSF-1 motifs
GO term	lysozyme activity	cellular response to unfolded protein	proteolysis involved in cellular protein catabolic process	lysosome
neg. log10 [P value]	3	2.2	1	6.9
