# Supplementary material for: Transcellular chaperone signaling is an intercellular stress-response distinct from the HSF-1–mediated heat shock response
Source: PLoS Biol. 2023 Feb 13;21(2):e3001605. doi: 10.1371/journal.pbio.3001605 (PMC9956597; doi:10.1371/journal.pbio.3001605)
Supplement: S9 Data — (XLSX) [file pbio.3001605.s021.xlsx]

## Sheet: Fig. S5A
	relative hsp-70 transcripts
		20C			HS
		rep1	rep2	rep3	rep1	rep2	rep3
	EV	1	1	1	1	1	1
	txt-4	0.86	0.86	0.77	0.48	0.38	0.37
	txt-5	1.15	1.15	0.95	0.85	1.12	0.98
	txt-8	0.78	0.78	0.84	0.47	0.62	0.67
	txt-12	1.13	1.13	1.01	1.34	1.09	1.13
	txt-14	0.89	0.94	0.91	1.02	1.08	0.99
	2way ANOVA
	Tukey's multiple comparisons test	Mean Diff.	95.00% CI of diff.	Below threshold?	Summary	Adjusted P Value
	EV:20C vs. EV:HS	0	-0.2336 to 0.2336	No	ns	>0.9999
	EV:20C vs. txt-4:20C	0.17	-0.06362 to 0.4036	No	ns	0.3202
	EV:20C vs. txt-4:HS	0.59	0.3564 to 0.8236	Yes	****	<0.0001
	EV:20C vs. txt-5:20C	-0.08333	-0.3170 to 0.1503	No	ns	0.9733
	EV:20C vs. txt-5:HS	0.01667	-0.2170 to 0.2503	No	ns	>0.9999
	EV:20C vs. txt-8:20C	0.2	-0.03362 to 0.4336	No	ns	0.1437
	EV:20C vs. txt-8:HS	0.4133	0.1797 to 0.6470	Yes	****	<0.0001
	EV:20C vs. txt-12:20C	-0.09	-0.3236 to 0.1436	No	ns	0.9548
	EV:20C vs. txt-12:HS	-0.1867	-0.4203 to 0.04695	No	ns	0.2093
	EV:20C vs. txt-14:20C	0.08667	-0.1470 to 0.3203	No	ns	0.9649
	EV:20C vs. txt-14:HS	-0.03	-0.2636 to 0.2036	No	ns	>0.9999
	EV:HS vs. txt-4:20C	0.17	-0.06362 to 0.4036	No	ns	0.3202
	EV:HS vs. txt-4:HS	0.59	0.3564 to 0.8236	Yes	****	<0.0001
	EV:HS vs. txt-5:20C	-0.08333	-0.3170 to 0.1503	No	ns	0.9733
	EV:HS vs. txt-5:HS	0.01667	-0.2170 to 0.2503	No	ns	>0.9999
	EV:HS vs. txt-8:20C	0.2	-0.03362 to 0.4336	No	ns	0.1437
	EV:HS vs. txt-8:HS	0.4133	0.1797 to 0.6470	Yes	****	<0.0001
	EV:HS vs. txt-12:20C	-0.09	-0.3236 to 0.1436	No	ns	0.9548
	EV:HS vs. txt-12:HS	-0.1867	-0.4203 to 0.04695	No	ns	0.2093
	EV:HS vs. txt-14:20C	0.08667	-0.1470 to 0.3203	No	ns	0.9649
	EV:HS vs. txt-14:HS	-0.03	-0.2636 to 0.2036	No	ns	>0.9999
	txt-4:20C vs. txt-4:HS	0.42	0.1864 to 0.6536	Yes	****	<0.0001
	txt-4:20C vs. txt-5:20C	-0.2533	-0.4870 to -0.01971	Yes	*	0.0255
	txt-4:20C vs. txt-5:HS	-0.1533	-0.3870 to 0.08029	No	ns	0.4618
	txt-4:20C vs. txt-8:20C	0.03	-0.2036 to 0.2636	No	ns	>0.9999
	txt-4:20C vs. txt-8:HS	0.2433	0.009713 to 0.4770	Yes	*	0.0361
	txt-4:20C vs. txt-12:20C	-0.26	-0.4936 to -0.02638	Yes	*	0.0202
	txt-4:20C vs. txt-12:HS	-0.3567	-0.5903 to -0.1230	Yes	***	0.0006
	txt-4:20C vs. txt-14:20C	-0.08333	-0.3170 to 0.1503	No	ns	0.9733
	txt-4:20C vs. txt-14:HS	-0.2	-0.4336 to 0.03362	No	ns	0.1437
	txt-4:HS vs. txt-5:20C	-0.6733	-0.9070 to -0.4397	Yes	****	<0.0001
	txt-4:HS vs. txt-5:HS	-0.5733	-0.8070 to -0.3397	Yes	****	<0.0001
	txt-4:HS vs. txt-8:20C	-0.39	-0.6236 to -0.1564	Yes	***	0.0002
	txt-4:HS vs. txt-8:HS	-0.1767	-0.4103 to 0.05695	No	ns	0.2719
	txt-4:HS vs. txt-12:20C	-0.68	-0.9136 to -0.4464	Yes	****	<0.0001
	txt-4:HS vs. txt-12:HS	-0.7767	-1.010 to -0.5430	Yes	****	<0.0001
	txt-4:HS vs. txt-14:20C	-0.5033	-0.7370 to -0.2697	Yes	****	<0.0001
	txt-4:HS vs. txt-14:HS	-0.62	-0.8536 to -0.3864	Yes	****	<0.0001
	txt-5:20C vs. txt-5:HS	0.1	-0.1336 to 0.3336	No	ns	0.9129
	txt-5:20C vs. txt-8:20C	0.2833	0.04971 to 0.5170	Yes	**	0.0088
	txt-5:20C vs. txt-8:HS	0.4967	0.2630 to 0.7303	Yes	****	<0.0001
	txt-5:20C vs. txt-12:20C	-0.006667	-0.2403 to 0.2270	No	ns	>0.9999
	txt-5:20C vs. txt-12:HS	-0.1033	-0.3370 to 0.1303	No	ns	0.8948
	txt-5:20C vs. txt-14:20C	0.17	-0.06362 to 0.4036	No	ns	0.3202
	txt-5:20C vs. txt-14:HS	0.05333	-0.1803 to 0.2870	No	ns	0.9993
	txt-5:HS vs. txt-8:20C	0.1833	-0.05029 to 0.4170	No	ns	0.2288
	txt-5:HS vs. txt-8:HS	0.3967	0.1630 to 0.6303	Yes	***	0.0001
	txt-5:HS vs. txt-12:20C	-0.1067	-0.3403 to 0.1270	No	ns	0.8747
	txt-5:HS vs. txt-12:HS	-0.2033	-0.4370 to 0.03029	No	ns	0.1303
	txt-5:HS vs. txt-14:20C	0.07	-0.1636 to 0.3036	No	ns	0.9928
	txt-5:HS vs. txt-14:HS	-0.04667	-0.2803 to 0.1870	No	ns	0.9998
	txt-8:20C vs. txt-8:HS	0.2133	-0.02029 to 0.4470	No	ns	0.0961
	txt-8:20C vs. txt-12:20C	-0.29	-0.5236 to -0.05638	Yes	**	0.0069
	txt-8:20C vs. txt-12:HS	-0.3867	-0.6203 to -0.1530	Yes	***	0.0002
	txt-8:20C vs. txt-14:20C	-0.1133	-0.3470 to 0.1203	No	ns	0.8285
	txt-8:20C vs. txt-14:HS	-0.23	-0.4636 to 0.003620	No	ns	0.0564
	txt-8:HS vs. txt-12:20C	-0.5033	-0.7370 to -0.2697	Yes	****	<0.0001
	txt-8:HS vs. txt-12:HS	-0.6	-0.8336 to -0.3664	Yes	****	<0.0001
	txt-8:HS vs. txt-14:20C	-0.3267	-0.5603 to -0.09305	Yes	**	0.0018
	txt-8:HS vs. txt-14:HS	-0.4433	-0.6770 to -0.2097	Yes	****	<0.0001
	txt-12:20C vs. txt-12:HS	-0.09667	-0.3303 to 0.1370	No	ns	0.9289
	txt-12:20C vs. txt-14:20C	0.1767	-0.05695 to 0.4103	No	ns	0.2719
	txt-12:20C vs. txt-14:HS	0.06	-0.1736 to 0.2936	No	ns	0.998
	txt-12:HS vs. txt-14:20C	0.2733	0.03971 to 0.5070	Yes	*	0.0126
	txt-12:HS vs. txt-14:HS	0.1567	-0.07695 to 0.3903	No	ns	0.4314
	txt-14:20C vs. txt-14:HS	-0.1167	-0.3503 to 0.1170	No	ns	0.8027

## Sheet: Fig. S5B
	relative hsp-70 transcripts
		20C			HS
		rep1	rep2	rep3	rep1	rep2	rep3
	EV	1	1	1	1	1	1
	txt-4	0.888843	1.33793	1.91	8.39773	9.84915	9.76
	txt-5	4.41054	5.24157	5.5	8.06162	8.05564	8.04
	txt-8	0.76313	0.870551	0.86	7.01285	7.6211	7.39
	txt-12	0.993093	0.737135	1.13	11.1579	11.2356	12.18
	txt-14	0.96	0.92	0.91	6.94	7.12	7.01
	2way ANOVA
	Tukey's multiple comparisons test	Mean Diff.	95.00% CI of diff.	Below threshold?	Summary	Adjusted P Value
	EV:20C vs. EV:HS	0	-1.114 to 1.114	No	ns	>0.9999
	EV:20C vs. txt-4:20C	-0.3789	-1.493 to 0.7350	No	ns	0.981
	EV:20C vs. txt-4:HS	-8.336	-9.450 to -7.222	Yes	****	<0.0001
	EV:20C vs. txt-5:20C	-4.051	-5.165 to -2.937	Yes	****	<0.0001
	EV:20C vs. txt-5:HS	-7.052	-8.166 to -5.938	Yes	****	<0.0001
	EV:20C vs. txt-8:20C	0.1688	-0.9452 to 1.283	No	ns	>0.9999
	EV:20C vs. txt-8:HS	-6.341	-7.455 to -5.227	Yes	****	<0.0001
	EV:20C vs. txt-12:20C	0.04659	-1.067 to 1.161	No	ns	>0.9999
	EV:20C vs. txt-12:HS	-10.52	-11.64 to -9.411	Yes	****	<0.0001
	EV:20C vs. txt-14:20C	0.07	-1.044 to 1.184	No	ns	>0.9999
	EV:20C vs. txt-14:HS	-6.023	-7.137 to -4.909	Yes	****	<0.0001
	EV:HS vs. txt-4:20C	-0.3789	-1.493 to 0.7350	No	ns	0.981
	EV:HS vs. txt-4:HS	-8.336	-9.450 to -7.222	Yes	****	<0.0001
	EV:HS vs. txt-5:20C	-4.051	-5.165 to -2.937	Yes	****	<0.0001
	EV:HS vs. txt-5:HS	-7.052	-8.166 to -5.938	Yes	****	<0.0001
	EV:HS vs. txt-8:20C	0.1688	-0.9452 to 1.283	No	ns	>0.9999
	EV:HS vs. txt-8:HS	-6.341	-7.455 to -5.227	Yes	****	<0.0001
	EV:HS vs. txt-12:20C	0.04659	-1.067 to 1.161	No	ns	>0.9999
	EV:HS vs. txt-12:HS	-10.52	-11.64 to -9.411	Yes	****	<0.0001
	EV:HS vs. txt-14:20C	0.07	-1.044 to 1.184	No	ns	>0.9999
	EV:HS vs. txt-14:HS	-6.023	-7.137 to -4.909	Yes	****	<0.0001
	txt-4:20C vs. txt-4:HS	-7.957	-9.071 to -6.843	Yes	****	<0.0001
	txt-4:20C vs. txt-5:20C	-3.672	-4.786 to -2.558	Yes	****	<0.0001
	txt-4:20C vs. txt-5:HS	-6.673	-7.787 to -5.560	Yes	****	<0.0001
	txt-4:20C vs. txt-8:20C	0.5477	-0.5663 to 1.662	No	ns	0.8169
	txt-4:20C vs. txt-8:HS	-5.962	-7.076 to -4.848	Yes	****	<0.0001
	txt-4:20C vs. txt-12:20C	0.4255	-0.6884 to 1.539	No	ns	0.9573
	txt-4:20C vs. txt-12:HS	-10.15	-11.26 to -9.032	Yes	****	<0.0001
	txt-4:20C vs. txt-14:20C	0.4489	-0.6650 to 1.563	No	ns	0.9396
	txt-4:20C vs. txt-14:HS	-5.644	-6.758 to -4.530	Yes	****	<0.0001
	txt-4:HS vs. txt-5:20C	4.285	3.171 to 5.399	Yes	****	<0.0001
	txt-4:HS vs. txt-5:HS	1.283	0.1692 to 2.397	Yes	*	0.0146
	txt-4:HS vs. txt-8:20C	8.504	7.390 to 9.618	Yes	****	<0.0001
	txt-4:HS vs. txt-8:HS	1.994	0.8804 to 3.108	Yes	****	<0.0001
	txt-4:HS vs. txt-12:20C	8.382	7.268 to 9.496	Yes	****	<0.0001
	txt-4:HS vs. txt-12:HS	-2.189	-3.303 to -1.075	Yes	****	<0.0001
	txt-4:HS vs. txt-14:20C	8.406	7.292 to 9.520	Yes	****	<0.0001
	txt-4:HS vs. txt-14:HS	2.312	1.198 to 3.426	Yes	****	<0.0001
	txt-5:20C vs. txt-5:HS	-3.002	-4.116 to -1.888	Yes	****	<0.0001
	txt-5:20C vs. txt-8:20C	4.219	3.106 to 5.333	Yes	****	<0.0001
	txt-5:20C vs. txt-8:HS	-2.291	-3.405 to -1.177	Yes	****	<0.0001
	txt-5:20C vs. txt-12:20C	4.097	2.983 to 5.211	Yes	****	<0.0001
	txt-5:20C vs. txt-12:HS	-6.474	-7.588 to -5.360	Yes	****	<0.0001
	txt-5:20C vs. txt-14:20C	4.121	3.007 to 5.235	Yes	****	<0.0001
	txt-5:20C vs. txt-14:HS	-1.973	-3.087 to -0.8587	Yes	****	<0.0001
	txt-5:HS vs. txt-8:20C	7.221	6.107 to 8.335	Yes	****	<0.0001
	txt-5:HS vs. txt-8:HS	0.7111	-0.4029 to 1.825	No	ns	0.5011
	txt-5:HS vs. txt-12:20C	7.099	5.985 to 8.213	Yes	****	<0.0001
	txt-5:HS vs. txt-12:HS	-3.472	-4.586 to -2.358	Yes	****	<0.0001
	txt-5:HS vs. txt-14:20C	7.122	6.008 to 8.236	Yes	****	<0.0001
	txt-5:HS vs. txt-14:HS	1.029	-0.08487 to 2.143	No	ns	0.0889
	txt-8:20C vs. txt-8:HS	-6.51	-7.624 to -5.396	Yes	****	<0.0001
	txt-8:20C vs. txt-12:20C	-0.1222	-1.236 to 0.9918	No	ns	>0.9999
	txt-8:20C vs. txt-12:HS	-10.69	-11.81 to -9.579	Yes	****	<0.0001
	txt-8:20C vs. txt-14:20C	-0.09877	-1.213 to 1.015	No	ns	>0.9999
	txt-8:20C vs. txt-14:HS	-6.192	-7.306 to -5.078	Yes	****	<0.0001
	txt-8:HS vs. txt-12:20C	6.388	5.274 to 7.502	Yes	****	<0.0001
	txt-8:HS vs. txt-12:HS	-4.183	-5.297 to -3.069	Yes	****	<0.0001
	txt-8:HS vs. txt-14:20C	6.411	5.297 to 7.525	Yes	****	<0.0001
	txt-8:HS vs. txt-14:HS	0.318	-0.7960 to 1.432	No	ns	0.9952
	txt-12:20C vs. txt-12:HS	-10.57	-11.69 to -9.457	Yes	****	<0.0001
	txt-12:20C vs. txt-14:20C	0.02341	-1.091 to 1.137	No	ns	>0.9999
	txt-12:20C vs. txt-14:HS	-6.07	-7.184 to -4.956	Yes	****	<0.0001
	txt-12:HS vs. txt-14:20C	10.59	9.481 to 11.71	Yes	****	<0.0001
	txt-12:HS vs. txt-14:HS	4.501	3.387 to 5.615	Yes	****	<0.0001
	txt-14:20C vs. txt-14:HS	-6.093	-7.207 to -4.979	Yes	****	<0.0001

## Sheet: Fig. S5C
	relative hsp-70 transcripts
		20C			HS
		rep1	rep2	rep3	rep1	rep2	rep3
	EV	1	1	1	1	1	1
	txt-4	0.91	1.13	0.96	0.21	0.22	0.18
	txt-5	0.82	1.06	0.92	0.76	0.68	0.66
	txt-8	0.99	1.19	0.95	0.77	0.73	0.65
	txt-12	1.06	1.43	1.15	0.31	0.3	0.26
	txt-14	0.99	0.94	0.99	1.14	1.22	1.11
	2way ANOVA
	Tukey's multiple comparisons test	Mean Diff.	95.00% CI of diff.	Significant?	Summary	Adjusted P Value
	EV:AM722 20ºC vs. EV:AM722 HS	0	-0.2732 to 0.2732	No	ns	>0.9999
	EV:AM722 20ºC vs. txt-4:AM722 20ºC	0	-0.2732 to 0.2732	No	ns	>0.9999
	EV:AM722 20ºC vs. txt-4:AM722 HS	0.7967	0.5235 to 1.070	Yes	****	<0.0001
	EV:AM722 20ºC vs. txt-5:AM722 20ºC	0.06667	-0.2065 to 0.3398	No	ns	0.996
	EV:AM722 20ºC vs. txt-5:AM722 HS	0.3	0.02683 to 0.5732	Yes	*	0.0243
	EV:AM722 20ºC vs. txt-8:AM722 20ºC	-0.04333	-0.3165 to 0.2298	No	ns	0.9999
	EV:AM722 20ºC vs. txt-8:AM722 HS	0.2833	0.01016 to 0.5565	Yes	*	0.0382
	EV:AM722 20ºC vs. txt-12:AM722 20ºC	-0.2133	-0.4865 to 0.05984	No	ns	0.2136
	EV:AM722 20ºC vs. txt-12:AM722 HS	0.71	0.4368 to 0.9832	Yes	****	<0.0001
	EV:AM722 HS vs. txt-4:AM722 20ºC	0	-0.2732 to 0.2732	No	ns	>0.9999
	EV:AM722 HS vs. txt-4:AM722 HS	0.7967	0.5235 to 1.070	Yes	****	<0.0001
	EV:AM722 HS vs. txt-5:AM722 20ºC	0.06667	-0.2065 to 0.3398	No	ns	0.996
	EV:AM722 HS vs. txt-5:AM722 HS	0.3	0.02683 to 0.5732	Yes	*	0.0243
	EV:AM722 HS vs. txt-8:AM722 20ºC	-0.04333	-0.3165 to 0.2298	No	ns	0.9999
	EV:AM722 HS vs. txt-8:AM722 HS	0.2833	0.01016 to 0.5565	Yes	*	0.0382
	EV:AM722 HS vs. txt-12:AM722 20ºC	-0.2133	-0.4865 to 0.05984	No	ns	0.2136
	EV:AM722 HS vs. txt-12:AM722 HS	0.71	0.4368 to 0.9832	Yes	****	<0.0001
	txt-4:AM722 20ºC vs. txt-4:AM722 HS	0.7967	0.5235 to 1.070	Yes	****	<0.0001
	txt-4:AM722 20ºC vs. txt-5:AM722 20ºC	0.06667	-0.2065 to 0.3398	No	ns	0.996
	txt-4:AM722 20ºC vs. txt-5:AM722 HS	0.3	0.02683 to 0.5732	Yes	*	0.0243
	txt-4:AM722 20ºC vs. txt-8:AM722 20ºC	-0.04333	-0.3165 to 0.2298	No	ns	0.9999
	txt-4:AM722 20ºC vs. txt-8:AM722 HS	0.2833	0.01016 to 0.5565	Yes	*	0.0382
	txt-4:AM722 20ºC vs. txt-12:AM722 20ºC	-0.2133	-0.4865 to 0.05984	No	ns	0.2136
	txt-4:AM722 20ºC vs. txt-12:AM722 HS	0.71	0.4368 to 0.9832	Yes	****	<0.0001
	txt-4:AM722 HS vs. txt-5:AM722 20ºC	-0.73	-1.003 to -0.4568	Yes	****	<0.0001
	txt-4:AM722 HS vs. txt-5:AM722 HS	-0.4967	-0.7698 to -0.2235	Yes	****	<0.0001
	txt-4:AM722 HS vs. txt-8:AM722 20ºC	-0.84	-1.113 to -0.5668	Yes	****	<0.0001
	txt-4:AM722 HS vs. txt-8:AM722 HS	-0.5133	-0.7865 to -0.2402	Yes	****	<0.0001
	txt-4:AM722 HS vs. txt-12:AM722 20ºC	-1.01	-1.283 to -0.7368	Yes	****	<0.0001
	txt-4:AM722 HS vs. txt-12:AM722 HS	-0.08667	-0.3598 to 0.1865	No	ns	0.976
	txt-5:AM722 20ºC vs. txt-5:AM722 HS	0.2333	-0.03984 to 0.5065	No	ns	0.1357
	txt-5:AM722 20ºC vs. txt-8:AM722 20ºC	-0.11	-0.3832 to 0.1632	No	ns	0.9047
	txt-5:AM722 20ºC vs. txt-8:AM722 HS	0.2167	-0.05651 to 0.4898	No	ns	0.1986
	txt-5:AM722 20ºC vs. txt-12:AM722 20ºC	-0.28	-0.5532 to -0.006827	Yes	*	0.0417
	txt-5:AM722 20ºC vs. txt-12:AM722 HS	0.6433	0.3702 to 0.9165	Yes	****	<0.0001
	txt-5:AM722 HS vs. txt-8:AM722 20ºC	-0.3433	-0.6165 to -0.07016	Yes	**	0.0073
	txt-5:AM722 HS vs. txt-8:AM722 HS	-0.01667	-0.2898 to 0.2565	No	ns	>0.9999
	txt-5:AM722 HS vs. txt-12:AM722 20ºC	-0.5133	-0.7865 to -0.2402	Yes	****	<0.0001
	txt-5:AM722 HS vs. txt-12:AM722 HS	0.41	0.1368 to 0.6832	Yes	**	0.0011
	txt-8:AM722 20ºC vs. txt-8:AM722 HS	0.3267	0.05349 to 0.5998	Yes	*	0.0116
	txt-8:AM722 20ºC vs. txt-12:AM722 20ºC	-0.17	-0.4432 to 0.1032	No	ns	0.485
	txt-8:AM722 20ºC vs. txt-12:AM722 HS	0.7533	0.4802 to 1.027	Yes	****	<0.0001
	txt-8:AM722 HS vs. txt-12:AM722 20ºC	-0.4967	-0.7698 to -0.2235	Yes	****	<0.0001
	txt-8:AM722 HS vs. txt-12:AM722 HS	0.4267	0.1535 to 0.6998	Yes	***	0.0007
	txt-12:AM722 20ºC vs. txt-12:AM722 HS	0.9233	0.6502 to 1.197	Yes	****	<0.0001

## Sheet: Fig. S5D
	relative hsp-70 transcripts
		AM722			PVH171			PVH172
		rep1	rep2	rep3	rep1	rep2	rep3	rep1	rep2	rep3
	EV	1	1	1	1	1	1	1	1	1
	EV/txt-4	1.13	1.14	0.88	1.08	1.19	1.17	0.93	0.87	0.8
	txt-4	0.85	0.73	0.91	1.2	1.19	0.96	0.85	0.81	0.94
	EV/txt-8	1.08	0.85	0.9	0.91	0.98	1.19	1.06	1.08	1.27
	txt-8	0.98	0.93	1.01	1.15	1.05	1.11	1.22	1.24	1.25
	txt-4/txt-8	1.27	1.39	1.16	1.18	1.18	1.2	0.85	1.01	1.01
	2way ANOVA
	Dunnett's multiple comparisons test	Mean Diff.	95.00% CI of diff.	Below threshold?	Summary	Adjusted P Value
	AM722 (control)
	EV vs. EV/txt-4	-0.05	-0.2369 to 0.1369	No	ns	0.9297
	EV vs. txt-4	0.17	-0.01695 to 0.3569	No	ns	0.0851
	EV vs. EV/txt-8	0.05667	-0.1303 to 0.2436	No	ns	0.8896
	EV vs. txt-8	0.02667	-0.1603 to 0.2136	No	ns	0.995
	EV vs. txt-4/txt-8	-0.2733	-0.4603 to -0.08639	Yes	**	0.0022
	PVH171(muscle)
	EV vs. EV/txt-4	-0.1467	-0.3336 to 0.04028	No	ns	0.1666
	EV vs. txt-4	-0.1167	-0.3036 to 0.07028	No	ns	0.35
	EV vs. EV/txt-8	-0.02667	-0.2136 to 0.1603	No	ns	0.995
	EV vs. txt-8	-0.1033	-0.2903 to 0.08361	No	ns	0.4629
	EV vs. txt-4/txt-8	-0.1867	-0.3736 to 0.0002788	No	ns	0.0504
	PVH172 (intestine)
	EV vs. EV/txt-4	0.1333	-0.05361 to 0.3203	No	ns	0.2359
	EV vs. txt-4	0.1333	-0.05361 to 0.3203	No	ns	0.2359
	EV vs. EV/txt-8	-0.1367	-0.3236 to 0.05028	No	ns	0.2169
	EV vs. txt-8	-0.2367	-0.4236 to -0.04972	Yes	**	0.0088
	EV vs. txt-4/txt-8	0.04333	-0.1436 to 0.2303	No	ns	0.9595

## Sheet: Fig. S5E
	hsp-70p::mCherry fluorescence intensity
		20		HS
		rep1	rep2	rep1	rep2
	EV	0.017	0.017	0.717	0.717
	hsf-1	0.012	0.012	0.121	0.121
	txt-1	0.011	0.011	0.708	0.708
	ceh-58	0.01	0.01	0.667	0.667
	two biological replicates

## Sheet: Fig. S5F
	hsp-70p::mCherry fluorescence intensity
		20	HS
	EV	11.053	14.156
	hsf-1	11.535	14.198
	txt-1	11.955	12.053
	ceh-58	12.232	13.317
	one biological replicate

## Sheet: Fig. S5G
	hsp-70p::mCherry fluorescence intensity
		20	HS
	EV	6.814	10.531
	hsf-1	7.856	11.537
	txt-1	6.061	13.167
	ceh-58	8.647	11.027
	one biological replicate

## Sheet: Fig. S5H
	hsf-1 transcripts during hsf-1 RNAi
		20			HS
		rep1	rep2	rep3	rep1	rep2	rep3
	EV	1	1	1	1	1	1
	hsf-1	0.227405	0.147966	0.127038	0.266093	0.198884	0.20166
	EV/hsf-1	0.308498	0.377182	0.212176	0.334482	0.297302	0.287175
	hsf-1/txt-1	0.302149	0.285851	0.227405	0.248273	0.205898	0.257028
	hsf-1/ceh-58	0.250578	0.266708	0.216634	0.334482	0.332171	0.420448
	2way ANOVA
	Dunnett's multiple comparisons test	Mean Diff.	95.00% CI of diff.	Below threshold?	Summary	Adjusted P Value
	20
	EV vs. hsf-1	0.8325	0.7427 to 0.9224	Yes	****	<0.0001
	EV vs. EV/hsf-1	0.7007	0.6109 to 0.7905	Yes	****	<0.0001
	EV vs. hsf-1/txt-1	0.7282	0.6384 to 0.8180	Yes	****	<0.0001
	EV vs. hsf-1/ceh-58	0.7554	0.6655 to 0.8452	Yes	****	<0.0001
	HS
	EV vs. hsf-1	0.7778	0.6880 to 0.8676	Yes	****	<0.0001
	EV vs. EV/hsf-1	0.6937	0.6039 to 0.7835	Yes	****	<0.0001
	EV vs. hsf-1/txt-1	0.7629	0.6731 to 0.8528	Yes	****	<0.0001
	EV vs. hsf-1/ceh-58	0.6376	0.5478 to 0.7275	Yes	****	<0.0001

## Sheet: Fig. S5I
	txt-1 transcripts during txt-1 RNAi
		20			HS
		rep1	rep2	rep3	rep1	rep2	rep3
	EV	1	1	1	1	1	1
	txt-1	0.359318	0.335256	0.371989	0.15749	0.261219	0.272312
	EV/txt-1	0.219658	0.268563	0.192554	0.401461	0.511687	0.66588
	hsf-1/txt-1	0.051237	0.071463	0.054159	0.185995	0.23871	0.308498
	txt-1/ceh-58	0.319377	0.235424	0.180909	0.215138	0.180909	0.16532
	2way ANOVA
	Dunnett's multiple comparisons test	Mean Diff.	95.00% CI of diff.	Below threshold?	Summary	Adjusted P Value
	20
	EV vs. txt-1	0.6445	0.5203 to 0.7686	Yes	****	<0.0001
	EV vs. EV/txt-1	0.7731	0.6489 to 0.8972	Yes	****	<0.0001
	EV vs. hsf-1/txt-1	0.941	0.8169 to 1.065	Yes	****	<0.0001
	EV vs. txt-1/ceh-58	0.7548	0.6306 to 0.8789	Yes	****	<0.0001
	HS
	EV vs. txt-1	0.7697	0.6455 to 0.8938	Yes	****	<0.0001
	EV vs. EV/txt-1	0.4737	0.3495 to 0.5978	Yes	****	<0.0001
	EV vs. hsf-1/txt-1	0.7556	0.6314 to 0.8798	Yes	****	<0.0001
	EV vs. txt-1/ceh-58	0.8129	0.6887 to 0.9370	Yes	****	<0.0001

## Sheet: Fig. S5J
	ceh-58 transcripts during ceh-58 RNAi
		20			HS
		rep1	rep2	rep3	rep1	rep2	rep3
	EV	1	1	1	1	1	1
	ceh-58	0.118531	0.204948	0.175962	0.326842	0.317905	0.292532
	EV/ceh-58	0.178418	0.193893	0.188591	0.413703	0.478525	0.523647
	hsf-1/ceh-58	0.128812	0.13061	0.109071	0.357661	0.367717	0.394109
	txt-1/ceh-58	0.159689	0.215138	0.204948	0.360149	0.545884	0.431271
	2way ANOVA
	Dunnett's multiple comparisons test	Mean Diff.	95.00% CI of diff.	Below threshold?	Summary	Adjusted P Value
	20
	EV vs. ceh-58	0.8335	0.7482 to 0.9188	Yes	****	<0.0001
	EV vs. EV/ceh-58	0.813	0.7278 to 0.8983	Yes	****	<0.0001
	EV vs. hsf-1/ceh-58	0.8772	0.7919 to 0.9624	Yes	****	<0.0001
	EV vs. txt-1/ceh-58	0.8067	0.7215 to 0.8920	Yes	****	<0.0001
	HS
	EV vs. ceh-58	0.6876	0.6023 to 0.7728	Yes	****	<0.0001
	EV vs. EV/ceh-58	0.528	0.4428 to 0.6133	Yes	****	<0.0001
	EV vs. hsf-1/ceh-58	0.6268	0.5416 to 0.7121	Yes	****	<0.0001
	EV vs. txt-1/ceh-58	0.5542	0.4690 to 0.6395	Yes	****	<0.0001
